# Supplementary material for: Cross-national disparities in healthcare workers’ perceptions: Examining fear of infection and confidence in the received COVID-19 vaccines amid emerging variants
Source: PLoS One. 2025 Dec 12;20(12):e0318788. doi: 10.1371/journal.pone.0318788 (PMC12700404; doi:10.1371/journal.pone.0318788)
Supplement: S1 Data — (XLSX) [file pone.0318788.s001.xlsx]

## Sheet: HCWs data file (1)
Serial	Region	Age.cat	Gender	MS	Residence	Family	Income	Work_field	Degree	d1	d2	d3	d4	d5	d6	d7	d8	d9	VAR00019	VAR00020	VAR00021	VAR00022	VAR00023	VAR00024	Smoking	FH_covid	Covid	Last_inf	Hopsitalization	Severity	Vaccine	obligated	Work	Travel	Pressure	Univer	Pressure2	govern	Others	AstraZeneca	Pfizer	Sinopharm	Sinovac	Johnson	Moderna	Sputnik	Dont_know	se1	se2
6	3	2	1	1	1	5	3	Others	1	2	2	2	2	2	2	2	2	2	2	1	2	2	2	2	2	1	2	#NULL!	#NULL!	#NULL!	0	#NULL!	#NULL!	#NULL!	#NULL!	#NULL!	#NULL!	#NULL!	#NULL!	#NULL!	#NULL!	#NULL!	#NULL!	#NULL!	#NULL!	#NULL!	#NULL!	#NULL!	#NULL!
10	2	2	2	2	1	5	3	Others	4	2	2	2	2	2	2	2	2	2	1	1	2	1	2	2	2	1	2	#NULL!	#NULL!	#NULL!	0	#NULL!	#NULL!	#NULL!	#NULL!	#NULL!	#NULL!	#NULL!	#NULL!	#NULL!	#NULL!	#NULL!	#NULL!	#NULL!	#NULL!	#NULL!	#NULL!	#NULL!	#NULL!
13	3	2	2	1	1	5	3	Medicine	1	1	2	2	2	2	2	2	2	2	1	2	2	2	2	2	2	1	2	#NULL!	#NULL!	#NULL!	0	#NULL!	#NULL!	#NULL!	#NULL!	#NULL!	#NULL!	#NULL!	#NULL!	#NULL!	#NULL!	#NULL!	#NULL!	#NULL!	#NULL!	#NULL!	#NULL!	#NULL!	#NULL!
16	3	2	2	1	1	5	3	Medicine	1	1	2	2	2	2	2	2	2	2	1	2	2	2	2	2	2	2	3	3	2	2	0	#NULL!	#NULL!	#NULL!	#NULL!	#NULL!	#NULL!	#NULL!	#NULL!	#NULL!	#NULL!	#NULL!	#NULL!	#NULL!	#NULL!	#NULL!	#NULL!	#NULL!	#NULL!
17	3	2	1	1	1	5	2	Medicine	5	2	2	2	2	2	2	2	2	2	2	2	2	2	2	2	2	2	2	#NULL!	#NULL!	#NULL!	0	#NULL!	#NULL!	#NULL!	#NULL!	#NULL!	#NULL!	#NULL!	#NULL!	#NULL!	#NULL!	#NULL!	#NULL!	#NULL!	#NULL!	#NULL!	#NULL!	#NULL!	#NULL!
22	3	3	2	1	1	5	2	Nursing	1	1	1	1	2	1	1	1	1	1	2	1	1	1	2	2	2	3	3	3	2	6	0	#NULL!	#NULL!	#NULL!	#NULL!	#NULL!	#NULL!	#NULL!	#NULL!	#NULL!	#NULL!	#NULL!	#NULL!	#NULL!	#NULL!	#NULL!	#NULL!	#NULL!	#NULL!
26	3	2	2	1	1	4	3	Medicine	5	1	2	2	2	2	2	2	2	2	1	2	2	2	2	2	2	2	2	#NULL!	#NULL!	#NULL!	0	#NULL!	#NULL!	#NULL!	#NULL!	#NULL!	#NULL!	#NULL!	#NULL!	#NULL!	#NULL!	#NULL!	#NULL!	#NULL!	#NULL!	#NULL!	#NULL!	#NULL!	#NULL!
28	3	3	1	1	1	5	2	Medicine	1	2	2	2	2	2	2	2	2	2	1	1	2	2	2	2	2	2	2	#NULL!	#NULL!	#NULL!	0	#NULL!	#NULL!	#NULL!	#NULL!	#NULL!	#NULL!	#NULL!	#NULL!	#NULL!	#NULL!	#NULL!	#NULL!	#NULL!	#NULL!	#NULL!	#NULL!	#NULL!	#NULL!
29	3	2	1	1	1	5	1	Medicine	5	1	2	2	2	2	2	2	2	2	1	2	2	2	2	2	2	1	2	#NULL!	#NULL!	#NULL!	0	#NULL!	#NULL!	#NULL!	#NULL!	#NULL!	#NULL!	#NULL!	#NULL!	#NULL!	#NULL!	#NULL!	#NULL!	#NULL!	#NULL!	#NULL!	#NULL!	#NULL!	#NULL!
30	3	3	1	1	1	5	2	Medicine	5	1	2	2	2	2	2	2	2	2	1	2	2	2	2	2	2	2	2	#NULL!	#NULL!	#NULL!	0	#NULL!	#NULL!	#NULL!	#NULL!	#NULL!	#NULL!	#NULL!	#NULL!	#NULL!	#NULL!	#NULL!	#NULL!	#NULL!	#NULL!	#NULL!	#NULL!	#NULL!	#NULL!
37	3	3	2	2	1	4	3	Medicine	5	1	2	2	2	2	2	2	2	2	1	2	2	2	2	2	2	1	1	3	2	2	0	#NULL!	#NULL!	#NULL!	#NULL!	#NULL!	#NULL!	#NULL!	#NULL!	#NULL!	#NULL!	#NULL!	#NULL!	#NULL!	#NULL!	#NULL!	#NULL!	#NULL!	#NULL!
48	3	2	2	1	1	5	4	Medicine	1	1	2	2	2	2	2	2	2	2	2	1	1	2	2	2	2	1	3	3	2	3	0	#NULL!	#NULL!	#NULL!	#NULL!	#NULL!	#NULL!	#NULL!	#NULL!	#NULL!	#NULL!	#NULL!	#NULL!	#NULL!	#NULL!	#NULL!	#NULL!	#NULL!	#NULL!
53	3	2	2	1	1	3	3	Medicine	1	1	2	2	2	2	2	2	2	2	2	1	1	2	2	2	3	3	3	3	2	2	0	#NULL!	#NULL!	#NULL!	#NULL!	#NULL!	#NULL!	#NULL!	#NULL!	#NULL!	#NULL!	#NULL!	#NULL!	#NULL!	#NULL!	#NULL!	#NULL!	#NULL!	#NULL!
64	3	1	1	1	1	2	1	Medicine	2	2	2	2	2	2	2	2	2	1	2	1	2	2	2	2	2	2	3	3	2	2	0	#NULL!	#NULL!	#NULL!	#NULL!	#NULL!	#NULL!	#NULL!	#NULL!	#NULL!	#NULL!	#NULL!	#NULL!	#NULL!	#NULL!	#NULL!	#NULL!	#NULL!	#NULL!
67	3	3	2	1	1	5	3	Medicine	5	2	2	2	2	2	2	2	2	2	2	2	2	2	2	2	2	1	1	3	2	3	0	#NULL!	#NULL!	#NULL!	#NULL!	#NULL!	#NULL!	#NULL!	#NULL!	#NULL!	#NULL!	#NULL!	#NULL!	#NULL!	#NULL!	#NULL!	#NULL!	#NULL!	#NULL!
68	3	1	1	1	1	5	1	Others	2	2	2	2	2	2	2	2	2	2	2	2	2	2	2	2	2	2	2	#NULL!	#NULL!	#NULL!	0	#NULL!	#NULL!	#NULL!	#NULL!	#NULL!	#NULL!	#NULL!	#NULL!	#NULL!	#NULL!	#NULL!	#NULL!	#NULL!	#NULL!	#NULL!	#NULL!	#NULL!	#NULL!
78	3	3	2	2	1	5	3	Nursing	1	2	2	2	2	2	2	2	2	2	2	2	2	2	2	2	2	2	2	#NULL!	#NULL!	#NULL!	0	#NULL!	#NULL!	#NULL!	#NULL!	#NULL!	#NULL!	#NULL!	#NULL!	#NULL!	#NULL!	#NULL!	#NULL!	#NULL!	#NULL!	#NULL!	#NULL!	#NULL!	#NULL!
81	3	3	2	2	1	5	2	Nursing	2	2	2	2	2	1	2	2	2	2	2	2	2	2	2	2	2	2	2	#NULL!	#NULL!	#NULL!	0	#NULL!	#NULL!	#NULL!	#NULL!	#NULL!	#NULL!	#NULL!	#NULL!	#NULL!	#NULL!	#NULL!	#NULL!	#NULL!	#NULL!	#NULL!	#NULL!	#NULL!	#NULL!
82	3	2	2	1	1	5	1	Nursing	2	2	2	2	2	2	2	2	2	2	2	2	2	2	2	2	2	2	2	#NULL!	#NULL!	#NULL!	0	#NULL!	#NULL!	#NULL!	#NULL!	#NULL!	#NULL!	#NULL!	#NULL!	#NULL!	#NULL!	#NULL!	#NULL!	#NULL!	#NULL!	#NULL!	#NULL!	#NULL!	#NULL!
85	3	1	1	1	1	5	3	Medicine	4	2	2	1	2	2	2	2	2	2	2	2	2	2	2	2	2	1	2	#NULL!	#NULL!	#NULL!	0	#NULL!	#NULL!	#NULL!	#NULL!	#NULL!	#NULL!	#NULL!	#NULL!	#NULL!	#NULL!	#NULL!	#NULL!	#NULL!	#NULL!	#NULL!	#NULL!	#NULL!	#NULL!
93	2	1	2	1	1	5	2	Others	1	1	2	2	2	2	2	2	2	2	1	2	2	2	2	2	2	1	2	#NULL!	#NULL!	#NULL!	0	#NULL!	#NULL!	#NULL!	#NULL!	#NULL!	#NULL!	#NULL!	#NULL!	#NULL!	#NULL!	#NULL!	#NULL!	#NULL!	#NULL!	#NULL!	#NULL!	#NULL!	#NULL!
103	2	1	1	1	1	5	4	Pharmacy	2	1	2	2	2	2	2	2	2	2	1	2	2	2	2	2	2	2	3	3	2	3	0	#NULL!	#NULL!	#NULL!	#NULL!	#NULL!	#NULL!	#NULL!	#NULL!	#NULL!	#NULL!	#NULL!	#NULL!	#NULL!	#NULL!	#NULL!	#NULL!	#NULL!	#NULL!
127	3	3	2	2	1	5	3	Nursing	3	1	2	2	2	2	2	2	2	2	1	1	1	2	2	2	2	2	2	#NULL!	#NULL!	#NULL!	0	#NULL!	#NULL!	#NULL!	#NULL!	#NULL!	#NULL!	#NULL!	#NULL!	#NULL!	#NULL!	#NULL!	#NULL!	#NULL!	#NULL!	#NULL!	#NULL!	#NULL!	#NULL!
130	3	2	1	1	1	5	3	Medicine	2	2	2	2	2	2	2	2	2	2	2	1	1	1	2	2	2	2	2	#NULL!	#NULL!	#NULL!	0	#NULL!	#NULL!	#NULL!	#NULL!	#NULL!	#NULL!	#NULL!	#NULL!	#NULL!	#NULL!	#NULL!	#NULL!	#NULL!	#NULL!	#NULL!	#NULL!	#NULL!	#NULL!
168	2	3	1	1	1	4	3	Dentistry	1	1	2	2	2	2	2	2	2	2	1	2	2	2	2	2	3	1	1	3	2	2	0	#NULL!	#NULL!	#NULL!	#NULL!	#NULL!	#NULL!	#NULL!	#NULL!	#NULL!	#NULL!	#NULL!	#NULL!	#NULL!	#NULL!	#NULL!	#NULL!	#NULL!	#NULL!
178	2	1	1	1	2	4	3	Medicine	1	2	2	2	2	1	2	2	2	2	1	2	2	2	2	2	2	1	1	3	2	3	0	#NULL!	#NULL!	#NULL!	#NULL!	#NULL!	#NULL!	#NULL!	#NULL!	#NULL!	#NULL!	#NULL!	#NULL!	#NULL!	#NULL!	#NULL!	#NULL!	#NULL!	#NULL!
181	2	2	1	1	1	5	3	Medicine	1	2	2	2	2	2	2	2	2	2	2	1	1	2	2	2	2	2	2	#NULL!	#NULL!	#NULL!	0	#NULL!	#NULL!	#NULL!	#NULL!	#NULL!	#NULL!	#NULL!	#NULL!	#NULL!	#NULL!	#NULL!	#NULL!	#NULL!	#NULL!	#NULL!	#NULL!	#NULL!	#NULL!
182	2	3	1	2	1	4	4	Pharmacy	5	1	2	2	2	2	2	2	2	2	1	2	2	2	2	2	2	3	2	#NULL!	#NULL!	#NULL!	0	#NULL!	#NULL!	#NULL!	#NULL!	#NULL!	#NULL!	#NULL!	#NULL!	#NULL!	#NULL!	#NULL!	#NULL!	#NULL!	#NULL!	#NULL!	#NULL!	#NULL!	#NULL!
185	2	1	1	1	1	5	3	Medicine	1	2	2	2	2	2	2	2	2	2	1	1	2	2	2	2	2	1	1	3	1	2	0	#NULL!	#NULL!	#NULL!	#NULL!	#NULL!	#NULL!	#NULL!	#NULL!	#NULL!	#NULL!	#NULL!	#NULL!	#NULL!	#NULL!	#NULL!	#NULL!	#NULL!	#NULL!
187	3	1	1	1	2	5	2	Medicine	2	2	2	2	2	2	2	2	2	1	1	1	1	2	2	2	2	2	2	#NULL!	#NULL!	#NULL!	0	#NULL!	#NULL!	#NULL!	#NULL!	#NULL!	#NULL!	#NULL!	#NULL!	#NULL!	#NULL!	#NULL!	#NULL!	#NULL!	#NULL!	#NULL!	#NULL!	#NULL!	#NULL!
189	3	2	2	1	1	5	1	Others	4	2	2	2	2	2	2	2	2	1	2	1	2	1	2	2	2	2	2	#NULL!	#NULL!	#NULL!	0	#NULL!	#NULL!	#NULL!	#NULL!	#NULL!	#NULL!	#NULL!	#NULL!	#NULL!	#NULL!	#NULL!	#NULL!	#NULL!	#NULL!	#NULL!	#NULL!	#NULL!	#NULL!
190	2	2	1	1	1	4	2	Medicine	2	1	2	2	2	2	2	2	2	2	2	2	2	2	2	2	2	3	3	3	2	2	0	#NULL!	#NULL!	#NULL!	#NULL!	#NULL!	#NULL!	#NULL!	#NULL!	#NULL!	#NULL!	#NULL!	#NULL!	#NULL!	#NULL!	#NULL!	#NULL!	#NULL!	#NULL!
192	3	4	2	2	1	3	1	Others	3	2	2	2	2	2	2	2	2	1	2	2	2	2	2	2	2	2	2	#NULL!	#NULL!	#NULL!	0	#NULL!	#NULL!	#NULL!	#NULL!	#NULL!	#NULL!	#NULL!	#NULL!	#NULL!	#NULL!	#NULL!	#NULL!	#NULL!	#NULL!	#NULL!	#NULL!	#NULL!	#NULL!
194	3	1	1	1	1	2	2	Others	1	2	2	2	2	2	2	2	2	2	2	2	2	2	2	2	2	2	2	#NULL!	#NULL!	#NULL!	0	#NULL!	#NULL!	#NULL!	#NULL!	#NULL!	#NULL!	#NULL!	#NULL!	#NULL!	#NULL!	#NULL!	#NULL!	#NULL!	#NULL!	#NULL!	#NULL!	#NULL!	#NULL!
195	3	2	2	2	1	5	1	Others	3	2	2	2	2	2	2	2	2	2	2	2	2	2	2	2	2	2	2	#NULL!	#NULL!	#NULL!	0	#NULL!	#NULL!	#NULL!	#NULL!	#NULL!	#NULL!	#NULL!	#NULL!	#NULL!	#NULL!	#NULL!	#NULL!	#NULL!	#NULL!	#NULL!	#NULL!	#NULL!	#NULL!
197	3	3	2	2	1	5	1	Others	3	2	2	2	2	2	2	2	2	2	2	2	2	2	2	2	2	2	2	#NULL!	#NULL!	#NULL!	0	#NULL!	#NULL!	#NULL!	#NULL!	#NULL!	#NULL!	#NULL!	#NULL!	#NULL!	#NULL!	#NULL!	#NULL!	#NULL!	#NULL!	#NULL!	#NULL!	#NULL!	#NULL!
198	3	2	1	1	1	5	1	Others	1	2	2	2	2	2	2	2	2	2	2	2	2	2	2	2	2	2	2	#NULL!	#NULL!	#NULL!	0	#NULL!	#NULL!	#NULL!	#NULL!	#NULL!	#NULL!	#NULL!	#NULL!	#NULL!	#NULL!	#NULL!	#NULL!	#NULL!	#NULL!	#NULL!	#NULL!	#NULL!	#NULL!
199	3	3	2	2	1	5	1	Nursing	1	2	2	2	2	2	2	2	2	2	2	2	2	2	2	2	2	2	2	#NULL!	#NULL!	#NULL!	0	#NULL!	#NULL!	#NULL!	#NULL!	#NULL!	#NULL!	#NULL!	#NULL!	#NULL!	#NULL!	#NULL!	#NULL!	#NULL!	#NULL!	#NULL!	#NULL!	#NULL!	#NULL!
200	3	3	2	2	1	5	1	Nursing	1	2	2	2	2	2	2	2	2	2	2	2	2	2	2	2	2	2	2	#NULL!	#NULL!	#NULL!	0	#NULL!	#NULL!	#NULL!	#NULL!	#NULL!	#NULL!	#NULL!	#NULL!	#NULL!	#NULL!	#NULL!	#NULL!	#NULL!	#NULL!	#NULL!	#NULL!	#NULL!	#NULL!
201	3	4	2	2	1	5	1	Nursing	3	2	2	2	2	2	2	2	2	2	2	1	2	2	2	2	2	2	2	#NULL!	#NULL!	#NULL!	0	#NULL!	#NULL!	#NULL!	#NULL!	#NULL!	#NULL!	#NULL!	#NULL!	#NULL!	#NULL!	#NULL!	#NULL!	#NULL!	#NULL!	#NULL!	#NULL!	#NULL!	#NULL!
202	3	2	2	1	1	1	1	Nursing	1	2	2	2	2	2	2	2	2	2	2	2	2	2	2	2	2	2	2	#NULL!	#NULL!	#NULL!	0	#NULL!	#NULL!	#NULL!	#NULL!	#NULL!	#NULL!	#NULL!	#NULL!	#NULL!	#NULL!	#NULL!	#NULL!	#NULL!	#NULL!	#NULL!	#NULL!	#NULL!	#NULL!
204	3	2	2	2	1	5	1	Others	3	2	2	2	2	2	2	2	2	2	2	2	2	2	2	2	2	2	2	#NULL!	#NULL!	#NULL!	0	#NULL!	#NULL!	#NULL!	#NULL!	#NULL!	#NULL!	#NULL!	#NULL!	#NULL!	#NULL!	#NULL!	#NULL!	#NULL!	#NULL!	#NULL!	#NULL!	#NULL!	#NULL!
206	3	1	2	1	1	5	1	Others	3	2	2	2	2	2	2	2	2	2	2	1	2	2	2	2	2	2	2	#NULL!	#NULL!	#NULL!	0	#NULL!	#NULL!	#NULL!	#NULL!	#NULL!	#NULL!	#NULL!	#NULL!	#NULL!	#NULL!	#NULL!	#NULL!	#NULL!	#NULL!	#NULL!	#NULL!	#NULL!	#NULL!
208	3	1	2	1	1	5	3	Others	1	2	2	2	2	2	2	2	2	2	2	2	2	2	2	2	2	2	2	#NULL!	#NULL!	#NULL!	0	#NULL!	#NULL!	#NULL!	#NULL!	#NULL!	#NULL!	#NULL!	#NULL!	#NULL!	#NULL!	#NULL!	#NULL!	#NULL!	#NULL!	#NULL!	#NULL!	#NULL!	#NULL!
209	2	4	2	2	1	4	4	Pharmacy	1	2	1	2	2	2	1	2	2	2	2	2	2	1	2	2	3	3	3	3	2	2	0	#NULL!	#NULL!	#NULL!	#NULL!	#NULL!	#NULL!	#NULL!	#NULL!	#NULL!	#NULL!	#NULL!	#NULL!	#NULL!	#NULL!	#NULL!	#NULL!	#NULL!	#NULL!
213	2	2	1	1	2	5	2	Medicine	1	1	2	2	2	2	2	2	2	2	1	1	2	2	2	2	2	1	2	#NULL!	#NULL!	#NULL!	0	#NULL!	#NULL!	#NULL!	#NULL!	#NULL!	#NULL!	#NULL!	#NULL!	#NULL!	#NULL!	#NULL!	#NULL!	#NULL!	#NULL!	#NULL!	#NULL!	#NULL!	#NULL!
216	3	1	2	1	1	5	2	Others	2	1	2	2	2	2	2	2	2	1	1	1	2	2	2	2	2	2	2	#NULL!	#NULL!	#NULL!	0	#NULL!	#NULL!	#NULL!	#NULL!	#NULL!	#NULL!	#NULL!	#NULL!	#NULL!	#NULL!	#NULL!	#NULL!	#NULL!	#NULL!	#NULL!	#NULL!	#NULL!	#NULL!
217	3	1	1	1	4	5	2	Others	4	2	2	2	2	2	2	2	2	1	2	2	2	2	2	2	2	2	2	#NULL!	#NULL!	#NULL!	0	#NULL!	#NULL!	#NULL!	#NULL!	#NULL!	#NULL!	#NULL!	#NULL!	#NULL!	#NULL!	#NULL!	#NULL!	#NULL!	#NULL!	#NULL!	#NULL!	#NULL!	#NULL!
218	1	4	1	3	1	2	4	Medicine	5	2	2	2	2	2	2	2	1	2	2	2	2	1	2	2	2	1	1	3	2	2	0	#NULL!	#NULL!	#NULL!	#NULL!	#NULL!	#NULL!	#NULL!	#NULL!	#NULL!	#NULL!	#NULL!	#NULL!	#NULL!	#NULL!	#NULL!	#NULL!	#NULL!	#NULL!
221	3	1	1	1	1	5	1	Medicine	4	2	2	2	2	2	2	2	2	2	2	2	2	2	2	2	2	2	2	#NULL!	#NULL!	#NULL!	0	#NULL!	#NULL!	#NULL!	#NULL!	#NULL!	#NULL!	#NULL!	#NULL!	#NULL!	#NULL!	#NULL!	#NULL!	#NULL!	#NULL!	#NULL!	#NULL!	#NULL!	#NULL!
222	3	2	2	1	1	1	3	Medicine	5	1	2	2	2	2	2	2	2	1	1	1	1	2	1	2	2	2	3	3	2	2	0	#NULL!	#NULL!	#NULL!	#NULL!	#NULL!	#NULL!	#NULL!	#NULL!	#NULL!	#NULL!	#NULL!	#NULL!	#NULL!	#NULL!	#NULL!	#NULL!	#NULL!	#NULL!
223	3	1	1	1	1	4	1	Medicine	4	1	2	2	2	2	2	2	2	2	1	2	2	2	2	2	2	2	2	#NULL!	#NULL!	#NULL!	0	#NULL!	#NULL!	#NULL!	#NULL!	#NULL!	#NULL!	#NULL!	#NULL!	#NULL!	#NULL!	#NULL!	#NULL!	#NULL!	#NULL!	#NULL!	#NULL!	#NULL!	#NULL!
227	3	2	2	1	1	5	4	Medicine	5	1	2	2	2	2	2	2	2	2	1	2	2	2	2	2	2	2	1	3	2	2	0	#NULL!	#NULL!	#NULL!	#NULL!	#NULL!	#NULL!	#NULL!	#NULL!	#NULL!	#NULL!	#NULL!	#NULL!	#NULL!	#NULL!	#NULL!	#NULL!	#NULL!	#NULL!
229	3	1	2	1	1	5	3	Medicine	4	1	2	2	2	2	2	2	2	2	1	1	1	1	2	2	2	1	2	#NULL!	#NULL!	#NULL!	0	#NULL!	#NULL!	#NULL!	#NULL!	#NULL!	#NULL!	#NULL!	#NULL!	#NULL!	#NULL!	#NULL!	#NULL!	#NULL!	#NULL!	#NULL!	#NULL!	#NULL!	#NULL!
251	2	2	1	1	1	5	4	Pharmacy	1	1	2	2	2	2	2	2	2	2	1	2	2	2	2	2	2	3	2	#NULL!	#NULL!	#NULL!	0	#NULL!	#NULL!	#NULL!	#NULL!	#NULL!	#NULL!	#NULL!	#NULL!	#NULL!	#NULL!	#NULL!	#NULL!	#NULL!	#NULL!	#NULL!	#NULL!	#NULL!	#NULL!
252	2	3	1	1	1	4	2	Pharmacy	2	1	2	2	2	2	2	2	2	1	1	2	2	2	2	2	3	3	3	3	2	2	0	#NULL!	#NULL!	#NULL!	#NULL!	#NULL!	#NULL!	#NULL!	#NULL!	#NULL!	#NULL!	#NULL!	#NULL!	#NULL!	#NULL!	#NULL!	#NULL!	#NULL!	#NULL!
254	2	2	2	2	1	2	1	Nursing	1	1	2	2	2	2	2	2	2	2	1	2	2	2	2	2	2	2	2	#NULL!	#NULL!	#NULL!	0	#NULL!	#NULL!	#NULL!	#NULL!	#NULL!	#NULL!	#NULL!	#NULL!	#NULL!	#NULL!	#NULL!	#NULL!	#NULL!	#NULL!	#NULL!	#NULL!	#NULL!	#NULL!
255	2	2	2	1	2	5	1	Nursing	1	1	2	2	2	2	2	2	2	2	1	2	2	2	1	2	3	1	1	3	2	4	0	#NULL!	#NULL!	#NULL!	#NULL!	#NULL!	#NULL!	#NULL!	#NULL!	#NULL!	#NULL!	#NULL!	#NULL!	#NULL!	#NULL!	#NULL!	#NULL!	#NULL!	#NULL!
256	2	4	1	3	1	4	4	Pharmacy	4	2	1	2	2	1	2	2	2	2	1	2	2	2	2	2	2	1	1	3	1	5	0	#NULL!	#NULL!	#NULL!	#NULL!	#NULL!	#NULL!	#NULL!	#NULL!	#NULL!	#NULL!	#NULL!	#NULL!	#NULL!	#NULL!	#NULL!	#NULL!	#NULL!	#NULL!
257	2	3	1	1	2	5	4	Medicine	4	1	2	2	2	2	2	2	2	2	1	2	2	2	2	2	3	3	3	3	2	2	0	#NULL!	#NULL!	#NULL!	#NULL!	#NULL!	#NULL!	#NULL!	#NULL!	#NULL!	#NULL!	#NULL!	#NULL!	#NULL!	#NULL!	#NULL!	#NULL!	#NULL!	#NULL!
258	2	4	2	2	2	3	3	Nursing	4	1	2	2	2	2	2	2	2	2	1	2	2	2	2	2	2	3	2	#NULL!	#NULL!	#NULL!	0	#NULL!	#NULL!	#NULL!	#NULL!	#NULL!	#NULL!	#NULL!	#NULL!	#NULL!	#NULL!	#NULL!	#NULL!	#NULL!	#NULL!	#NULL!	#NULL!	#NULL!	#NULL!
259	2	2	2	1	1	5	3	Pharmacy	1	2	2	2	2	2	2	2	1	1	1	2	2	2	2	2	2	2	2	#NULL!	#NULL!	#NULL!	0	#NULL!	#NULL!	#NULL!	#NULL!	#NULL!	#NULL!	#NULL!	#NULL!	#NULL!	#NULL!	#NULL!	#NULL!	#NULL!	#NULL!	#NULL!	#NULL!	#NULL!	#NULL!
264	2	4	1	2	1	3	3	Pharmacy	4	1	2	2	2	2	2	2	2	2	1	2	2	2	2	2	1	1	2	#NULL!	#NULL!	#NULL!	0	#NULL!	#NULL!	#NULL!	#NULL!	#NULL!	#NULL!	#NULL!	#NULL!	#NULL!	#NULL!	#NULL!	#NULL!	#NULL!	#NULL!	#NULL!	#NULL!	#NULL!	#NULL!
277	3	1	2	1	2	5	3	Medicine	1	1	2	2	2	2	2	2	2	2	2	2	2	1	2	2	2	2	2	#NULL!	#NULL!	#NULL!	0	#NULL!	#NULL!	#NULL!	#NULL!	#NULL!	#NULL!	#NULL!	#NULL!	#NULL!	#NULL!	#NULL!	#NULL!	#NULL!	#NULL!	#NULL!	#NULL!	#NULL!	#NULL!
280	2	3	1	1	1	4	3	Pharmacy	1	1	2	2	2	2	2	2	2	2	1	2	1	2	2	2	3	3	3	3	2	3	0	#NULL!	#NULL!	#NULL!	#NULL!	#NULL!	#NULL!	#NULL!	#NULL!	#NULL!	#NULL!	#NULL!	#NULL!	#NULL!	#NULL!	#NULL!	#NULL!	#NULL!	#NULL!
305	3	2	1	1	2	5	1	Nursing	1	2	2	2	2	2	2	2	2	2	2	2	2	2	2	2	2	2	2	#NULL!	#NULL!	#NULL!	0	#NULL!	#NULL!	#NULL!	#NULL!	#NULL!	#NULL!	#NULL!	#NULL!	#NULL!	#NULL!	#NULL!	#NULL!	#NULL!	#NULL!	#NULL!	#NULL!	#NULL!	#NULL!
308	2	3	1	1	1	2	3	Medicine	1	1	2	2	2	2	2	2	2	2	1	2	2	2	2	2	1	1	1	2	2	3	0	#NULL!	#NULL!	#NULL!	#NULL!	#NULL!	#NULL!	#NULL!	#NULL!	#NULL!	#NULL!	#NULL!	#NULL!	#NULL!	#NULL!	#NULL!	#NULL!	#NULL!	#NULL!
320	2	3	2	2	1	4	2	Health and rehabilitation sciences "Physiotherapy"	1	1	2	2	2	2	2	2	2	2	1	2	2	2	2	2	2	1	1	2	2	2	0	#NULL!	#NULL!	#NULL!	#NULL!	#NULL!	#NULL!	#NULL!	#NULL!	#NULL!	#NULL!	#NULL!	#NULL!	#NULL!	#NULL!	#NULL!	#NULL!	#NULL!	#NULL!
323	3	2	1	1	1	5	3	Nursing	4	1	2	2	2	2	2	2	2	2	2	2	2	2	2	2	2	2	2	#NULL!	#NULL!	#NULL!	0	#NULL!	#NULL!	#NULL!	#NULL!	#NULL!	#NULL!	#NULL!	#NULL!	#NULL!	#NULL!	#NULL!	#NULL!	#NULL!	#NULL!	#NULL!	#NULL!	#NULL!	#NULL!
325	2	3	1	3	1	1	4	Health and rehabilitation sciences "Physiotherapy"	1	1	2	2	2	2	2	2	2	2	1	2	2	2	2	2	1	2	2	#NULL!	#NULL!	#NULL!	0	#NULL!	#NULL!	#NULL!	#NULL!	#NULL!	#NULL!	#NULL!	#NULL!	#NULL!	#NULL!	#NULL!	#NULL!	#NULL!	#NULL!	#NULL!	#NULL!	#NULL!	#NULL!
326	1	4	2	2	1	4	4	Others	4	1	2	2	2	2	1	2	2	2	2	1	1	2	2	2	2	1	2	#NULL!	#NULL!	#NULL!	0	#NULL!	#NULL!	#NULL!	#NULL!	#NULL!	#NULL!	#NULL!	#NULL!	#NULL!	#NULL!	#NULL!	#NULL!	#NULL!	#NULL!	#NULL!	#NULL!	#NULL!	#NULL!
354	2	3	2	2	1	5	3	Nursing	1	1	2	2	2	2	2	2	2	2	2	1	2	2	2	2	2	1	1	3	2	2	0	#NULL!	#NULL!	#NULL!	#NULL!	#NULL!	#NULL!	#NULL!	#NULL!	#NULL!	#NULL!	#NULL!	#NULL!	#NULL!	#NULL!	#NULL!	#NULL!	#NULL!	#NULL!
362	2	2	1	1	1	5	4	Medicine	2	1	2	2	2	2	2	2	2	2	1	2	2	2	2	2	2	1	2	#NULL!	#NULL!	#NULL!	0	#NULL!	#NULL!	#NULL!	#NULL!	#NULL!	#NULL!	#NULL!	#NULL!	#NULL!	#NULL!	#NULL!	#NULL!	#NULL!	#NULL!	#NULL!	#NULL!	#NULL!	#NULL!
363	2	2	1	1	2	3	4	Medicine	2	1	2	2	2	2	2	2	2	2	1	2	2	2	2	2	1	3	1	2	2	2	0	#NULL!	#NULL!	#NULL!	#NULL!	#NULL!	#NULL!	#NULL!	#NULL!	#NULL!	#NULL!	#NULL!	#NULL!	#NULL!	#NULL!	#NULL!	#NULL!	#NULL!	#NULL!
369	2	3	1	1	1	3	4	Medicine	2	1	2	2	2	2	2	2	2	2	1	2	2	2	2	2	2	1	1	1	2	2	0	#NULL!	#NULL!	#NULL!	#NULL!	#NULL!	#NULL!	#NULL!	#NULL!	#NULL!	#NULL!	#NULL!	#NULL!	#NULL!	#NULL!	#NULL!	#NULL!	#NULL!	#NULL!
372	2	2	1	1	2	4	4	Medicine	2	1	2	2	2	2	2	2	2	2	1	2	2	2	2	2	2	1	1	3	2	4	0	#NULL!	#NULL!	#NULL!	#NULL!	#NULL!	#NULL!	#NULL!	#NULL!	#NULL!	#NULL!	#NULL!	#NULL!	#NULL!	#NULL!	#NULL!	#NULL!	#NULL!	#NULL!
381	3	2	1	1	1	5	2	Others	1	2	2	2	2	2	2	2	2	1	2	2	2	2	2	2	2	2	3	1	2	2	0	#NULL!	#NULL!	#NULL!	#NULL!	#NULL!	#NULL!	#NULL!	#NULL!	#NULL!	#NULL!	#NULL!	#NULL!	#NULL!	#NULL!	#NULL!	#NULL!	#NULL!	#NULL!
393	3	1	2	1	1	5	3	Others	2	2	2	2	2	2	2	2	2	2	2	2	2	2	2	2	2	2	2	#NULL!	#NULL!	#NULL!	0	#NULL!	#NULL!	#NULL!	#NULL!	#NULL!	#NULL!	#NULL!	#NULL!	#NULL!	#NULL!	#NULL!	#NULL!	#NULL!	#NULL!	#NULL!	#NULL!	#NULL!	#NULL!
394	3	1	2	1	1	5	4	Others	2	2	2	2	2	2	2	2	2	2	2	2	2	2	2	2	2	2	2	#NULL!	#NULL!	#NULL!	0	#NULL!	#NULL!	#NULL!	#NULL!	#NULL!	#NULL!	#NULL!	#NULL!	#NULL!	#NULL!	#NULL!	#NULL!	#NULL!	#NULL!	#NULL!	#NULL!	#NULL!	#NULL!
395	3	2	2	1	1	5	2	Others	2	2	2	2	2	2	2	2	2	2	2	2	2	2	2	2	2	2	2	#NULL!	#NULL!	#NULL!	0	#NULL!	#NULL!	#NULL!	#NULL!	#NULL!	#NULL!	#NULL!	#NULL!	#NULL!	#NULL!	#NULL!	#NULL!	#NULL!	#NULL!	#NULL!	#NULL!	#NULL!	#NULL!
396	3	2	2	1	1	5	2	Others	2	2	2	2	2	2	2	2	2	2	2	2	2	2	2	2	2	2	2	#NULL!	#NULL!	#NULL!	0	#NULL!	#NULL!	#NULL!	#NULL!	#NULL!	#NULL!	#NULL!	#NULL!	#NULL!	#NULL!	#NULL!	#NULL!	#NULL!	#NULL!	#NULL!	#NULL!	#NULL!	#NULL!
397	3	2	2	1	1	3	1	Others	2	2	2	2	2	2	2	2	2	2	2	2	2	2	2	2	2	2	2	#NULL!	#NULL!	#NULL!	0	#NULL!	#NULL!	#NULL!	#NULL!	#NULL!	#NULL!	#NULL!	#NULL!	#NULL!	#NULL!	#NULL!	#NULL!	#NULL!	#NULL!	#NULL!	#NULL!	#NULL!	#NULL!
438	2	2	1	1	1	4	3	Medicine	2	1	2	2	2	2	2	2	2	2	1	2	2	2	2	2	2	2	1	2	2	2	0	#NULL!	#NULL!	#NULL!	#NULL!	#NULL!	#NULL!	#NULL!	#NULL!	#NULL!	#NULL!	#NULL!	#NULL!	#NULL!	#NULL!	#NULL!	#NULL!	#NULL!	#NULL!
439	2	1	2	1	1	5	4	Medicine	2	1	2	2	2	2	2	2	2	2	1	2	2	2	2	2	2	1	1	3	2	2	0	#NULL!	#NULL!	#NULL!	#NULL!	#NULL!	#NULL!	#NULL!	#NULL!	#NULL!	#NULL!	#NULL!	#NULL!	#NULL!	#NULL!	#NULL!	#NULL!	#NULL!	#NULL!
447	2	2	2	1	1	2	3	Medicine	1	2	2	2	2	2	2	2	2	1	1	2	2	2	2	2	2	1	1	3	2	3	0	#NULL!	#NULL!	#NULL!	#NULL!	#NULL!	#NULL!	#NULL!	#NULL!	#NULL!	#NULL!	#NULL!	#NULL!	#NULL!	#NULL!	#NULL!	#NULL!	#NULL!	#NULL!
452	3	2	2	1	1	5	2	Others	1	2	2	2	2	2	2	2	2	2	2	2	2	2	2	2	2	2	2	#NULL!	#NULL!	#NULL!	0	#NULL!	#NULL!	#NULL!	#NULL!	#NULL!	#NULL!	#NULL!	#NULL!	#NULL!	#NULL!	#NULL!	#NULL!	#NULL!	#NULL!	#NULL!	#NULL!	#NULL!	#NULL!
471	1	4	1	3	1	1	2	Others	1	1	1	1	1	2	2	2	2	2	2	1	1	1	2	2	3	1	1	1	2	3	0	#NULL!	#NULL!	#NULL!	#NULL!	#NULL!	#NULL!	#NULL!	#NULL!	#NULL!	#NULL!	#NULL!	#NULL!	#NULL!	#NULL!	#NULL!	#NULL!	#NULL!	#NULL!
501	1	4	1	3	1	2	3	Dentistry	5	2	1	1	1	1	1	1	1	2	1	2	2	2	2	2	2	1	1	3	1	6	0	#NULL!	#NULL!	#NULL!	#NULL!	#NULL!	#NULL!	#NULL!	#NULL!	#NULL!	#NULL!	#NULL!	#NULL!	#NULL!	#NULL!	#NULL!	#NULL!	#NULL!	#NULL!
507	2	4	1	3	1	5	4	Medicine	5	2	1	2	2	2	2	2	2	1	1	2	2	2	2	2	3	3	1	1	2	4	0	#NULL!	#NULL!	#NULL!	#NULL!	#NULL!	#NULL!	#NULL!	#NULL!	#NULL!	#NULL!	#NULL!	#NULL!	#NULL!	#NULL!	#NULL!	#NULL!	#NULL!	#NULL!
508	2	4	1	1	1	5	4	Medicine	1	1	2	2	2	2	2	2	2	2	1	2	2	2	2	2	2	2	2	#NULL!	#NULL!	#NULL!	0	#NULL!	#NULL!	#NULL!	#NULL!	#NULL!	#NULL!	#NULL!	#NULL!	#NULL!	#NULL!	#NULL!	#NULL!	#NULL!	#NULL!	#NULL!	#NULL!	#NULL!	#NULL!
520	1	3	1	2	1	4	2	Nursing	3	1	2	2	2	2	2	2	2	2	2	1	2	2	2	2	1	1	1	1	2	4	0	#NULL!	#NULL!	#NULL!	#NULL!	#NULL!	#NULL!	#NULL!	#NULL!	#NULL!	#NULL!	#NULL!	#NULL!	#NULL!	#NULL!	#NULL!	#NULL!	#NULL!	#NULL!
532	3	3	2	1	1	5	1	Others	2	2	2	2	2	2	2	2	2	2	2	2	2	2	2	2	2	2	2	#NULL!	#NULL!	#NULL!	0	#NULL!	#NULL!	#NULL!	#NULL!	#NULL!	#NULL!	#NULL!	#NULL!	#NULL!	#NULL!	#NULL!	#NULL!	#NULL!	#NULL!	#NULL!	#NULL!	#NULL!	#NULL!
533	3	1	1	1	1	5	1	Others	2	2	2	2	2	2	2	2	2	2	2	2	2	2	2	2	2	2	2	#NULL!	#NULL!	#NULL!	0	#NULL!	#NULL!	#NULL!	#NULL!	#NULL!	#NULL!	#NULL!	#NULL!	#NULL!	#NULL!	#NULL!	#NULL!	#NULL!	#NULL!	#NULL!	#NULL!	#NULL!	#NULL!
534	3	1	2	1	1	5	1	Others	2	2	2	2	2	2	2	2	2	2	2	2	2	2	2	2	2	2	2	#NULL!	#NULL!	#NULL!	0	#NULL!	#NULL!	#NULL!	#NULL!	#NULL!	#NULL!	#NULL!	#NULL!	#NULL!	#NULL!	#NULL!	#NULL!	#NULL!	#NULL!	#NULL!	#NULL!	#NULL!	#NULL!
535	3	2	1	1	1	5	1	Others	2	2	2	2	2	2	2	2	2	2	2	2	2	2	2	2	2	2	2	#NULL!	#NULL!	#NULL!	0	#NULL!	#NULL!	#NULL!	#NULL!	#NULL!	#NULL!	#NULL!	#NULL!	#NULL!	#NULL!	#NULL!	#NULL!	#NULL!	#NULL!	#NULL!	#NULL!	#NULL!	#NULL!
536	3	1	2	1	1	5	3	Medicine	2	2	2	2	2	2	2	2	2	2	2	2	2	2	2	2	2	2	2	#NULL!	#NULL!	#NULL!	0	#NULL!	#NULL!	#NULL!	#NULL!	#NULL!	#NULL!	#NULL!	#NULL!	#NULL!	#NULL!	#NULL!	#NULL!	#NULL!	#NULL!	#NULL!	#NULL!	#NULL!	#NULL!
537	3	1	1	1	1	5	1	Others	2	2	2	2	2	2	2	2	2	2	2	2	2	2	2	2	2	2	2	#NULL!	#NULL!	#NULL!	0	#NULL!	#NULL!	#NULL!	#NULL!	#NULL!	#NULL!	#NULL!	#NULL!	#NULL!	#NULL!	#NULL!	#NULL!	#NULL!	#NULL!	#NULL!	#NULL!	#NULL!	#NULL!
538	3	1	1	1	1	5	1	Others	2	2	2	2	2	2	2	2	2	2	2	2	2	2	2	2	2	2	2	#NULL!	#NULL!	#NULL!	0	#NULL!	#NULL!	#NULL!	#NULL!	#NULL!	#NULL!	#NULL!	#NULL!	#NULL!	#NULL!	#NULL!	#NULL!	#NULL!	#NULL!	#NULL!	#NULL!	#NULL!	#NULL!
539	3	1	2	1	1	5	1	Others	2	2	2	2	2	2	2	2	2	2	2	2	2	2	2	2	2	2	2	#NULL!	#NULL!	#NULL!	0	#NULL!	#NULL!	#NULL!	#NULL!	#NULL!	#NULL!	#NULL!	#NULL!	#NULL!	#NULL!	#NULL!	#NULL!	#NULL!	#NULL!	#NULL!	#NULL!	#NULL!	#NULL!
540	3	1	1	1	1	5	1	Others	2	2	2	2	2	2	2	2	2	2	2	2	2	2	2	2	2	2	2	#NULL!	#NULL!	#NULL!	0	#NULL!	#NULL!	#NULL!	#NULL!	#NULL!	#NULL!	#NULL!	#NULL!	#NULL!	#NULL!	#NULL!	#NULL!	#NULL!	#NULL!	#NULL!	#NULL!	#NULL!	#NULL!
541	3	1	1	1	1	5	1	Others	2	2	2	2	2	2	2	2	2	2	2	2	2	2	2	2	2	2	2	#NULL!	#NULL!	#NULL!	0	#NULL!	#NULL!	#NULL!	#NULL!	#NULL!	#NULL!	#NULL!	#NULL!	#NULL!	#NULL!	#NULL!	#NULL!	#NULL!	#NULL!	#NULL!	#NULL!	#NULL!	#NULL!
542	3	1	1	1	1	5	1	Others	2	2	2	2	2	2	2	2	2	2	2	2	2	2	2	2	2	2	2	#NULL!	#NULL!	#NULL!	0	#NULL!	#NULL!	#NULL!	#NULL!	#NULL!	#NULL!	#NULL!	#NULL!	#NULL!	#NULL!	#NULL!	#NULL!	#NULL!	#NULL!	#NULL!	#NULL!	#NULL!	#NULL!
543	3	1	2	1	1	5	1	Others	2	2	2	2	2	2	2	2	2	2	2	2	2	2	2	2	2	2	2	#NULL!	#NULL!	#NULL!	0	#NULL!	#NULL!	#NULL!	#NULL!	#NULL!	#NULL!	#NULL!	#NULL!	#NULL!	#NULL!	#NULL!	#NULL!	#NULL!	#NULL!	#NULL!	#NULL!	#NULL!	#NULL!
544	3	1	2	1	2	5	1	Others	2	2	2	2	2	2	2	2	2	2	2	2	2	2	2	2	2	2	2	#NULL!	#NULL!	#NULL!	0	#NULL!	#NULL!	#NULL!	#NULL!	#NULL!	#NULL!	#NULL!	#NULL!	#NULL!	#NULL!	#NULL!	#NULL!	#NULL!	#NULL!	#NULL!	#NULL!	#NULL!	#NULL!
545	3	2	2	1	1	5	1	Others	2	2	2	1	2	2	2	2	2	2	2	2	2	2	2	2	2	2	2	#NULL!	#NULL!	#NULL!	0	#NULL!	#NULL!	#NULL!	#NULL!	#NULL!	#NULL!	#NULL!	#NULL!	#NULL!	#NULL!	#NULL!	#NULL!	#NULL!	#NULL!	#NULL!	#NULL!	#NULL!	#NULL!
546	3	1	1	1	1	3	1	Others	2	2	2	2	2	2	2	2	2	2	2	2	2	2	2	2	2	2	2	#NULL!	#NULL!	#NULL!	0	#NULL!	#NULL!	#NULL!	#NULL!	#NULL!	#NULL!	#NULL!	#NULL!	#NULL!	#NULL!	#NULL!	#NULL!	#NULL!	#NULL!	#NULL!	#NULL!	#NULL!	#NULL!
547	3	1	2	1	1	5	1	Others	2	2	2	2	2	2	2	2	2	2	2	2	2	2	2	2	2	2	2	#NULL!	#NULL!	#NULL!	0	#NULL!	#NULL!	#NULL!	#NULL!	#NULL!	#NULL!	#NULL!	#NULL!	#NULL!	#NULL!	#NULL!	#NULL!	#NULL!	#NULL!	#NULL!	#NULL!	#NULL!	#NULL!
548	3	1	1	1	1	3	1	Others	2	2	2	2	2	2	2	2	2	2	2	2	2	2	2	2	2	2	2	#NULL!	#NULL!	#NULL!	0	#NULL!	#NULL!	#NULL!	#NULL!	#NULL!	#NULL!	#NULL!	#NULL!	#NULL!	#NULL!	#NULL!	#NULL!	#NULL!	#NULL!	#NULL!	#NULL!	#NULL!	#NULL!
550	3	1	2	1	1	5	1	Administrative	1	2	2	2	2	2	2	2	2	2	2	2	2	2	2	2	2	2	2	#NULL!	#NULL!	#NULL!	0	#NULL!	#NULL!	#NULL!	#NULL!	#NULL!	#NULL!	#NULL!	#NULL!	#NULL!	#NULL!	#NULL!	#NULL!	#NULL!	#NULL!	#NULL!	#NULL!	#NULL!	#NULL!
551	3	1	2	1	1	5	1	Administrative	1	2	2	2	2	2	2	2	2	2	2	2	2	2	2	2	2	2	2	#NULL!	#NULL!	#NULL!	0	#NULL!	#NULL!	#NULL!	#NULL!	#NULL!	#NULL!	#NULL!	#NULL!	#NULL!	#NULL!	#NULL!	#NULL!	#NULL!	#NULL!	#NULL!	#NULL!	#NULL!	#NULL!
552	3	2	2	1	1	1	1	Others	2	2	2	2	2	2	2	2	2	2	2	2	2	2	2	2	2	2	2	#NULL!	#NULL!	#NULL!	0	#NULL!	#NULL!	#NULL!	#NULL!	#NULL!	#NULL!	#NULL!	#NULL!	#NULL!	#NULL!	#NULL!	#NULL!	#NULL!	#NULL!	#NULL!	#NULL!	#NULL!	#NULL!
569	2	4	2	3	2	3	3	Medicine	5	2	2	2	2	2	2	2	1	2	2	1	2	2	2	2	2	2	1	1	1	6	0	#NULL!	#NULL!	#NULL!	#NULL!	#NULL!	#NULL!	#NULL!	#NULL!	#NULL!	#NULL!	#NULL!	#NULL!	#NULL!	#NULL!	#NULL!	#NULL!	#NULL!	#NULL!
570	1	3	2	1	2	1	2	Administrative	3	1	2	2	2	2	2	2	2	2	1	2	2	2	2	2	2	2	1	3	2	2	0	#NULL!	#NULL!	#NULL!	#NULL!	#NULL!	#NULL!	#NULL!	#NULL!	#NULL!	#NULL!	#NULL!	#NULL!	#NULL!	#NULL!	#NULL!	#NULL!	#NULL!	#NULL!
619	4	4	2	2	1	4	3	Administrative	5	2	1	2	2	2	2	2	2	2	2	1	2	2	2	2	2	1	2	#NULL!	#NULL!	#NULL!	0	#NULL!	#NULL!	#NULL!	#NULL!	#NULL!	#NULL!	#NULL!	#NULL!	#NULL!	#NULL!	#NULL!	#NULL!	#NULL!	#NULL!	#NULL!	#NULL!	#NULL!	#NULL!
630	4	1	1	1	2	4	3	Pharmacy	1	2	2	2	2	2	2	2	2	1	1	2	2	2	2	2	2	1	1	1	1	2	0	#NULL!	#NULL!	#NULL!	#NULL!	#NULL!	#NULL!	#NULL!	#NULL!	#NULL!	#NULL!	#NULL!	#NULL!	#NULL!	#NULL!	#NULL!	#NULL!	#NULL!	#NULL!
633	4	2	2	1	2	5	2	Nursing	5	1	2	2	2	2	2	2	2	2	1	2	2	2	2	2	2	2	2	#NULL!	#NULL!	#NULL!	0	#NULL!	#NULL!	#NULL!	#NULL!	#NULL!	#NULL!	#NULL!	#NULL!	#NULL!	#NULL!	#NULL!	#NULL!	#NULL!	#NULL!	#NULL!	#NULL!	#NULL!	#NULL!
668	2	2	1	1	1	3	4	Medicine	1	1	2	2	2	2	2	2	2	2	1	2	2	2	2	2	2	2	3	1	2	2	0	#NULL!	#NULL!	#NULL!	#NULL!	#NULL!	#NULL!	#NULL!	#NULL!	#NULL!	#NULL!	#NULL!	#NULL!	#NULL!	#NULL!	#NULL!	#NULL!	#NULL!	#NULL!
679	4	3	2	2	2	5	1	Nursing	1	2	2	2	2	2	2	1	2	2	1	2	2	2	2	2	2	2	2	#NULL!	#NULL!	#NULL!	0	#NULL!	#NULL!	#NULL!	#NULL!	#NULL!	#NULL!	#NULL!	#NULL!	#NULL!	#NULL!	#NULL!	#NULL!	#NULL!	#NULL!	#NULL!	#NULL!	#NULL!	#NULL!
708	2	3	1	1	1	3	4	Medicine	1	1	2	2	2	2	2	2	2	2	1	2	2	2	2	2	2	2	1	1	2	3	0	#NULL!	#NULL!	#NULL!	#NULL!	#NULL!	#NULL!	#NULL!	#NULL!	#NULL!	#NULL!	#NULL!	#NULL!	#NULL!	#NULL!	#NULL!	#NULL!	#NULL!	#NULL!
757	4	4	2	2	1	3	1	Nursing	1	2	2	1	2	2	2	2	2	2	1	2	2	2	2	2	2	1	1	3	2	3	0	#NULL!	#NULL!	#NULL!	#NULL!	#NULL!	#NULL!	#NULL!	#NULL!	#NULL!	#NULL!	#NULL!	#NULL!	#NULL!	#NULL!	#NULL!	#NULL!	#NULL!	#NULL!
760	4	2	2	1	1	2	2	Medicine	1	2	2	2	2	2	2	2	2	2	2	1	2	2	2	2	2	1	1	1	2	2	0	#NULL!	#NULL!	#NULL!	#NULL!	#NULL!	#NULL!	#NULL!	#NULL!	#NULL!	#NULL!	#NULL!	#NULL!	#NULL!	#NULL!	#NULL!	#NULL!	#NULL!	#NULL!
793	4	4	2	2	2	5	1	Others	1	2	2	2	2	2	2	2	2	2	2	2	2	2	2	2	2	1	1	2	1	2	0	#NULL!	#NULL!	#NULL!	#NULL!	#NULL!	#NULL!	#NULL!	#NULL!	#NULL!	#NULL!	#NULL!	#NULL!	#NULL!	#NULL!	#NULL!	#NULL!	#NULL!	#NULL!
884	4	2	2	2	1	4	3	Medicine	4	2	2	2	2	2	2	2	2	2	2	1	2	2	2	2	2	1	1	2	2	2	0	#NULL!	#NULL!	#NULL!	#NULL!	#NULL!	#NULL!	#NULL!	#NULL!	#NULL!	#NULL!	#NULL!	#NULL!	#NULL!	#NULL!	#NULL!	#NULL!	#NULL!	#NULL!
961	4	2	2	2	2	3	2	Medicine	1	1	2	2	2	2	2	2	2	2	2	1	2	1	1	2	2	3	2	#NULL!	#NULL!	#NULL!	0	#NULL!	#NULL!	#NULL!	#NULL!	#NULL!	#NULL!	#NULL!	#NULL!	#NULL!	#NULL!	#NULL!	#NULL!	#NULL!	#NULL!	#NULL!	#NULL!	#NULL!	#NULL!
966	4	2	2	1	1	5	2	Medicine	2	1	2	2	2	2	2	2	2	2	2	1	2	2	2	2	2	1	1	2	1	2	0	#NULL!	#NULL!	#NULL!	#NULL!	#NULL!	#NULL!	#NULL!	#NULL!	#NULL!	#NULL!	#NULL!	#NULL!	#NULL!	#NULL!	#NULL!	#NULL!	#NULL!	#NULL!
996	2	4	1	2	1	5	3	Medicine	5	1	2	2	2	2	2	2	2	2	1	2	2	2	2	2	3	3	1	1	2	2	0	#NULL!	#NULL!	#NULL!	#NULL!	#NULL!	#NULL!	#NULL!	#NULL!	#NULL!	#NULL!	#NULL!	#NULL!	#NULL!	#NULL!	#NULL!	#NULL!	#NULL!	#NULL!
999	2	1	2	1	1	2	3	Medicine	2	1	2	2	2	2	2	2	2	2	1	2	2	2	2	2	2	3	2	#NULL!	#NULL!	#NULL!	0	#NULL!	#NULL!	#NULL!	#NULL!	#NULL!	#NULL!	#NULL!	#NULL!	#NULL!	#NULL!	#NULL!	#NULL!	#NULL!	#NULL!	#NULL!	#NULL!	#NULL!	#NULL!
1002	2	2	1	2	1	3	4	Medicine	2	2	2	2	2	2	2	2	2	2	1	2	1	2	1	2	1	2	2	#NULL!	#NULL!	#NULL!	0	#NULL!	#NULL!	#NULL!	#NULL!	#NULL!	#NULL!	#NULL!	#NULL!	#NULL!	#NULL!	#NULL!	#NULL!	#NULL!	#NULL!	#NULL!	#NULL!	#NULL!	#NULL!
1005	2	1	1	1	1	1	2	Medicine	1	1	2	2	2	2	2	2	2	2	2	2	1	1	2	2	1	1	2	#NULL!	#NULL!	#NULL!	0	#NULL!	#NULL!	#NULL!	#NULL!	#NULL!	#NULL!	#NULL!	#NULL!	#NULL!	#NULL!	#NULL!	#NULL!	#NULL!	#NULL!	#NULL!	#NULL!	#NULL!	#NULL!
1009	2	2	2	1	2	2	3	Medicine	2	2	2	2	1	2	2	2	2	2	1	2	2	2	2	2	2	3	2	#NULL!	#NULL!	#NULL!	0	#NULL!	#NULL!	#NULL!	#NULL!	#NULL!	#NULL!	#NULL!	#NULL!	#NULL!	#NULL!	#NULL!	#NULL!	#NULL!	#NULL!	#NULL!	#NULL!	#NULL!	#NULL!
1015	2	2	2	1	1	4	3	Medicine	2	1	2	2	2	2	2	2	2	2	2	2	2	2	1	2	2	2	1	2	2	4	0	#NULL!	#NULL!	#NULL!	#NULL!	#NULL!	#NULL!	#NULL!	#NULL!	#NULL!	#NULL!	#NULL!	#NULL!	#NULL!	#NULL!	#NULL!	#NULL!	#NULL!	#NULL!
1031	2	2	1	1	1	4	3	Medicine	2	1	2	2	2	2	2	2	2	2	2	1	2	2	2	2	2	3	2	#NULL!	#NULL!	#NULL!	0	#NULL!	#NULL!	#NULL!	#NULL!	#NULL!	#NULL!	#NULL!	#NULL!	#NULL!	#NULL!	#NULL!	#NULL!	#NULL!	#NULL!	#NULL!	#NULL!	#NULL!	#NULL!
1032	3	1	1	1	1	3	3	Others	2	2	2	2	2	2	2	2	2	2	2	2	2	2	2	2	2	2	2	#NULL!	#NULL!	#NULL!	0	#NULL!	#NULL!	#NULL!	#NULL!	#NULL!	#NULL!	#NULL!	#NULL!	#NULL!	#NULL!	#NULL!	#NULL!	#NULL!	#NULL!	#NULL!	#NULL!	#NULL!	#NULL!
1033	3	2	2	1	1	5	1	Others	2	2	2	2	2	2	2	2	2	2	2	2	2	2	2	2	2	2	2	#NULL!	#NULL!	#NULL!	0	#NULL!	#NULL!	#NULL!	#NULL!	#NULL!	#NULL!	#NULL!	#NULL!	#NULL!	#NULL!	#NULL!	#NULL!	#NULL!	#NULL!	#NULL!	#NULL!	#NULL!	#NULL!
1034	3	2	2	1	1	1	2	Others	2	2	2	2	2	2	2	2	2	2	2	2	2	2	2	2	2	2	2	#NULL!	#NULL!	#NULL!	0	#NULL!	#NULL!	#NULL!	#NULL!	#NULL!	#NULL!	#NULL!	#NULL!	#NULL!	#NULL!	#NULL!	#NULL!	#NULL!	#NULL!	#NULL!	#NULL!	#NULL!	#NULL!
1035	3	3	2	2	1	5	3	Others	2	2	2	2	2	2	2	2	2	2	2	2	2	2	2	2	2	2	2	#NULL!	#NULL!	#NULL!	0	#NULL!	#NULL!	#NULL!	#NULL!	#NULL!	#NULL!	#NULL!	#NULL!	#NULL!	#NULL!	#NULL!	#NULL!	#NULL!	#NULL!	#NULL!	#NULL!	#NULL!	#NULL!
1036	3	2	1	1	1	5	2	Others	2	2	2	2	2	2	2	2	2	2	2	2	2	2	2	2	2	2	2	#NULL!	#NULL!	#NULL!	0	#NULL!	#NULL!	#NULL!	#NULL!	#NULL!	#NULL!	#NULL!	#NULL!	#NULL!	#NULL!	#NULL!	#NULL!	#NULL!	#NULL!	#NULL!	#NULL!	#NULL!	#NULL!
1037	3	1	2	1	1	5	1	Others	2	2	2	2	2	2	2	2	2	2	2	2	2	2	2	2	2	2	2	#NULL!	#NULL!	#NULL!	0	#NULL!	#NULL!	#NULL!	#NULL!	#NULL!	#NULL!	#NULL!	#NULL!	#NULL!	#NULL!	#NULL!	#NULL!	#NULL!	#NULL!	#NULL!	#NULL!	#NULL!	#NULL!
1039	3	1	2	1	1	5	1	Others	2	2	2	2	2	2	2	2	2	2	2	2	2	2	2	2	2	2	2	#NULL!	#NULL!	#NULL!	0	#NULL!	#NULL!	#NULL!	#NULL!	#NULL!	#NULL!	#NULL!	#NULL!	#NULL!	#NULL!	#NULL!	#NULL!	#NULL!	#NULL!	#NULL!	#NULL!	#NULL!	#NULL!
1041	3	2	2	2	1	5	3	Others	2	2	2	2	2	2	2	2	2	2	2	2	2	2	2	2	2	2	2	#NULL!	#NULL!	#NULL!	0	#NULL!	#NULL!	#NULL!	#NULL!	#NULL!	#NULL!	#NULL!	#NULL!	#NULL!	#NULL!	#NULL!	#NULL!	#NULL!	#NULL!	#NULL!	#NULL!	#NULL!	#NULL!
1043	2	1	2	1	1	5	3	Medicine	2	2	2	2	2	2	2	2	2	2	1	1	1	1	2	2	2	2	1	3	2	2	0	#NULL!	#NULL!	#NULL!	#NULL!	#NULL!	#NULL!	#NULL!	#NULL!	#NULL!	#NULL!	#NULL!	#NULL!	#NULL!	#NULL!	#NULL!	#NULL!	#NULL!	#NULL!
1045	3	1	2	2	1	4	2	Others	2	2	2	2	2	2	2	2	2	2	2	2	2	2	2	2	2	2	2	#NULL!	#NULL!	#NULL!	0	#NULL!	#NULL!	#NULL!	#NULL!	#NULL!	#NULL!	#NULL!	#NULL!	#NULL!	#NULL!	#NULL!	#NULL!	#NULL!	#NULL!	#NULL!	#NULL!	#NULL!	#NULL!
1048	2	3	2	2	1	3	3	Pharmacy	1	1	2	2	2	2	2	2	2	2	1	2	2	2	2	2	2	1	1	3	2	2	0	#NULL!	#NULL!	#NULL!	#NULL!	#NULL!	#NULL!	#NULL!	#NULL!	#NULL!	#NULL!	#NULL!	#NULL!	#NULL!	#NULL!	#NULL!	#NULL!	#NULL!	#NULL!
1050	2	4	2	2	4	3	3	Pharmacy	1	2	2	2	1	2	2	1	2	2	1	1	2	2	2	2	2	1	1	1	2	4	0	#NULL!	#NULL!	#NULL!	#NULL!	#NULL!	#NULL!	#NULL!	#NULL!	#NULL!	#NULL!	#NULL!	#NULL!	#NULL!	#NULL!	#NULL!	#NULL!	#NULL!	#NULL!
1074	2	3	2	2	1	4	3	Pharmacy	4	2	2	2	2	2	2	2	2	2	2	1	2	2	2	2	2	1	3	2	2	3	0	#NULL!	#NULL!	#NULL!	#NULL!	#NULL!	#NULL!	#NULL!	#NULL!	#NULL!	#NULL!	#NULL!	#NULL!	#NULL!	#NULL!	#NULL!	#NULL!	#NULL!	#NULL!
1083	2	1	2	1	1	5	4	Medicine	1	2	2	2	2	2	2	2	2	2	2	1	1	2	2	2	2	1	1	3	2	2	0	#NULL!	#NULL!	#NULL!	#NULL!	#NULL!	#NULL!	#NULL!	#NULL!	#NULL!	#NULL!	#NULL!	#NULL!	#NULL!	#NULL!	#NULL!	#NULL!	#NULL!	#NULL!
1097	2	3	2	2	1	4	3	Pharmacy	4	1	2	2	2	2	2	2	2	2	2	2	2	2	2	2	2	1	1	2	2	3	0	#NULL!	#NULL!	#NULL!	#NULL!	#NULL!	#NULL!	#NULL!	#NULL!	#NULL!	#NULL!	#NULL!	#NULL!	#NULL!	#NULL!	#NULL!	#NULL!	#NULL!	#NULL!
1116	2	2	2	1	1	4	4	Pharmacy	1	1	2	2	2	2	2	2	2	2	2	2	2	2	2	2	2	1	1	3	2	2	0	#NULL!	#NULL!	#NULL!	#NULL!	#NULL!	#NULL!	#NULL!	#NULL!	#NULL!	#NULL!	#NULL!	#NULL!	#NULL!	#NULL!	#NULL!	#NULL!	#NULL!	#NULL!
1124	2	4	1	2	1	3	3	Pharmacy	1	1	2	2	2	2	2	2	2	2	1	2	2	2	2	2	2	3	2	#NULL!	#NULL!	#NULL!	0	#NULL!	#NULL!	#NULL!	#NULL!	#NULL!	#NULL!	#NULL!	#NULL!	#NULL!	#NULL!	#NULL!	#NULL!	#NULL!	#NULL!	#NULL!	#NULL!	#NULL!	#NULL!
1130	1	4	2	2	1	2	3	Others	1	2	2	2	1	2	2	2	2	1	1	1	1	1	2	2	2	1	1	3	2	4	0	#NULL!	#NULL!	#NULL!	#NULL!	#NULL!	#NULL!	#NULL!	#NULL!	#NULL!	#NULL!	#NULL!	#NULL!	#NULL!	#NULL!	#NULL!	#NULL!	#NULL!	#NULL!
1138	1	4	2	2	1	4	3	Administrative	4	1	2	2	2	2	2	2	2	2	1	2	2	2	2	2	2	1	1	3	2	3	0	#NULL!	#NULL!	#NULL!	#NULL!	#NULL!	#NULL!	#NULL!	#NULL!	#NULL!	#NULL!	#NULL!	#NULL!	#NULL!	#NULL!	#NULL!	#NULL!	#NULL!	#NULL!
1150	2	4	1	2	2	4	3	Medicine	5	2	2	1	2	2	2	2	2	2	1	2	2	2	2	2	2	2	1	1	2	3	0	#NULL!	#NULL!	#NULL!	#NULL!	#NULL!	#NULL!	#NULL!	#NULL!	#NULL!	#NULL!	#NULL!	#NULL!	#NULL!	#NULL!	#NULL!	#NULL!	#NULL!	#NULL!
1157	2	4	1	1	2	3	4	Medicine	5	1	2	2	2	2	1	2	2	1	1	2	2	2	2	2	2	1	1	1	1	6	0	#NULL!	#NULL!	#NULL!	#NULL!	#NULL!	#NULL!	#NULL!	#NULL!	#NULL!	#NULL!	#NULL!	#NULL!	#NULL!	#NULL!	#NULL!	#NULL!	#NULL!	#NULL!
1161	2	2	2	2	1	2	4	Medicine	1	1	2	2	2	2	2	2	2	2	1	2	2	2	2	2	2	1	1	1	2	3	0	#NULL!	#NULL!	#NULL!	#NULL!	#NULL!	#NULL!	#NULL!	#NULL!	#NULL!	#NULL!	#NULL!	#NULL!	#NULL!	#NULL!	#NULL!	#NULL!	#NULL!	#NULL!
1176	3	3	1	2	1	4	2	Medicine	5	2	2	2	2	2	2	2	2	2	1	2	2	2	2	2	2	2	2	#NULL!	#NULL!	#NULL!	0	#NULL!	#NULL!	#NULL!	#NULL!	#NULL!	#NULL!	#NULL!	#NULL!	#NULL!	#NULL!	#NULL!	#NULL!	#NULL!	#NULL!	#NULL!	#NULL!	#NULL!	#NULL!
1180	3	3	2	1	1	2	2	Nursing	3	1	2	2	2	2	2	2	2	2	1	2	2	2	2	2	2	2	2	#NULL!	#NULL!	#NULL!	0	#NULL!	#NULL!	#NULL!	#NULL!	#NULL!	#NULL!	#NULL!	#NULL!	#NULL!	#NULL!	#NULL!	#NULL!	#NULL!	#NULL!	#NULL!	#NULL!	#NULL!	#NULL!
1187	2	3	1	1	1	4	2	Medicine	1	1	2	2	2	2	2	2	2	2	1	2	2	2	2	2	2	2	2	#NULL!	#NULL!	#NULL!	0	#NULL!	#NULL!	#NULL!	#NULL!	#NULL!	#NULL!	#NULL!	#NULL!	#NULL!	#NULL!	#NULL!	#NULL!	#NULL!	#NULL!	#NULL!	#NULL!	#NULL!	#NULL!
1200	2	4	1	2	2	3	3	Pharmacy	1	1	2	2	2	2	2	2	2	2	1	2	2	2	2	2	3	3	3	3	2	3	0	#NULL!	#NULL!	#NULL!	#NULL!	#NULL!	#NULL!	#NULL!	#NULL!	#NULL!	#NULL!	#NULL!	#NULL!	#NULL!	#NULL!	#NULL!	#NULL!	#NULL!	#NULL!
1201	2	1	1	1	2	5	4	Medicine	1	1	2	2	2	2	2	2	2	2	2	2	2	2	2	2	2	1	1	3	2	2	0	#NULL!	#NULL!	#NULL!	#NULL!	#NULL!	#NULL!	#NULL!	#NULL!	#NULL!	#NULL!	#NULL!	#NULL!	#NULL!	#NULL!	#NULL!	#NULL!	#NULL!	#NULL!
1207	2	3	2	2	1	3	2	Nursing	1	1	2	2	2	2	2	2	2	2	1	2	2	2	2	2	3	1	2	#NULL!	#NULL!	#NULL!	0	#NULL!	#NULL!	#NULL!	#NULL!	#NULL!	#NULL!	#NULL!	#NULL!	#NULL!	#NULL!	#NULL!	#NULL!	#NULL!	#NULL!	#NULL!	#NULL!	#NULL!	#NULL!
1210	2	3	1	1	1	2	3	Medicine	4	1	2	2	2	2	2	2	2	2	1	2	2	2	2	2	2	3	1	3	2	3	0	#NULL!	#NULL!	#NULL!	#NULL!	#NULL!	#NULL!	#NULL!	#NULL!	#NULL!	#NULL!	#NULL!	#NULL!	#NULL!	#NULL!	#NULL!	#NULL!	#NULL!	#NULL!
1220	2	3	2	2	1	4	3	Medicine	4	1	2	2	2	2	2	2	2	2	1	2	2	2	2	2	2	1	2	#NULL!	#NULL!	#NULL!	0	#NULL!	#NULL!	#NULL!	#NULL!	#NULL!	#NULL!	#NULL!	#NULL!	#NULL!	#NULL!	#NULL!	#NULL!	#NULL!	#NULL!	#NULL!	#NULL!	#NULL!	#NULL!
1236	4	1	2	2	3	3	1	Dentistry	3	1	2	1	1	2	2	2	2	2	1	2	2	2	2	2	1	3	1	2	1	3	0	#NULL!	#NULL!	#NULL!	#NULL!	#NULL!	#NULL!	#NULL!	#NULL!	#NULL!	#NULL!	#NULL!	#NULL!	#NULL!	#NULL!	#NULL!	#NULL!	#NULL!	#NULL!
1237	4	1	1	1	1	2	1	Administrative	4	2	2	2	2	2	2	2	2	2	2	2	2	2	2	2	2	1	2	#NULL!	#NULL!	#NULL!	0	#NULL!	#NULL!	#NULL!	#NULL!	#NULL!	#NULL!	#NULL!	#NULL!	#NULL!	#NULL!	#NULL!	#NULL!	#NULL!	#NULL!	#NULL!	#NULL!	#NULL!	#NULL!
1239	2	4	1	2	1	3	3	Pharmacy	1	1	2	2	2	2	2	2	2	2	1	2	2	2	2	2	1	3	1	2	2	3	0	#NULL!	#NULL!	#NULL!	#NULL!	#NULL!	#NULL!	#NULL!	#NULL!	#NULL!	#NULL!	#NULL!	#NULL!	#NULL!	#NULL!	#NULL!	#NULL!	#NULL!	#NULL!
1241	2	2	1	1	1	3	3	Medicine	2	1	2	2	2	2	2	2	2	2	1	2	2	2	2	2	2	1	2	#NULL!	#NULL!	#NULL!	0	#NULL!	#NULL!	#NULL!	#NULL!	#NULL!	#NULL!	#NULL!	#NULL!	#NULL!	#NULL!	#NULL!	#NULL!	#NULL!	#NULL!	#NULL!	#NULL!	#NULL!	#NULL!
1243	2	3	2	2	1	4	3	Pharmacy	1	2	2	2	2	2	2	2	2	2	2	2	1	1	2	2	2	1	2	#NULL!	#NULL!	#NULL!	0	#NULL!	#NULL!	#NULL!	#NULL!	#NULL!	#NULL!	#NULL!	#NULL!	#NULL!	#NULL!	#NULL!	#NULL!	#NULL!	#NULL!	#NULL!	#NULL!	#NULL!	#NULL!
1251	3	1	2	1	1	5	3	Medicine	2	2	2	2	2	2	2	2	2	2	2	1	1	2	2	2	2	2	2	#NULL!	#NULL!	#NULL!	0	#NULL!	#NULL!	#NULL!	#NULL!	#NULL!	#NULL!	#NULL!	#NULL!	#NULL!	#NULL!	#NULL!	#NULL!	#NULL!	#NULL!	#NULL!	#NULL!	#NULL!	#NULL!
1266	2	3	2	1	1	4	4	Medicine	1	1	2	2	2	2	2	2	2	2	1	2	2	2	2	2	2	2	2	#NULL!	#NULL!	#NULL!	0	#NULL!	#NULL!	#NULL!	#NULL!	#NULL!	#NULL!	#NULL!	#NULL!	#NULL!	#NULL!	#NULL!	#NULL!	#NULL!	#NULL!	#NULL!	#NULL!	#NULL!	#NULL!
1269	2	4	1	3	1	1	3	Pharmacy	4	2	2	2	1	2	2	2	2	1	2	2	1	2	2	2	2	2	1	1	2	3	0	#NULL!	#NULL!	#NULL!	#NULL!	#NULL!	#NULL!	#NULL!	#NULL!	#NULL!	#NULL!	#NULL!	#NULL!	#NULL!	#NULL!	#NULL!	#NULL!	#NULL!	#NULL!
1293	2	2	2	2	1	3	3	Dentistry	1	2	2	2	2	2	2	2	2	2	2	2	2	2	2	2	2	1	1	3	2	3	0	#NULL!	#NULL!	#NULL!	#NULL!	#NULL!	#NULL!	#NULL!	#NULL!	#NULL!	#NULL!	#NULL!	#NULL!	#NULL!	#NULL!	#NULL!	#NULL!	#NULL!	#NULL!
1299	3	1	2	1	1	5	1	Medicine	2	2	1	1	1	1	1	1	1	1	1	2	1	2	2	2	2	2	2	#NULL!	#NULL!	#NULL!	0	#NULL!	#NULL!	#NULL!	#NULL!	#NULL!	#NULL!	#NULL!	#NULL!	#NULL!	#NULL!	#NULL!	#NULL!	#NULL!	#NULL!	#NULL!	#NULL!	#NULL!	#NULL!
1311	2	3	2	1	2	4	4	Medicine	5	2	2	2	2	1	2	2	2	1	1	2	2	2	2	2	1	3	1	3	2	3	0	#NULL!	#NULL!	#NULL!	#NULL!	#NULL!	#NULL!	#NULL!	#NULL!	#NULL!	#NULL!	#NULL!	#NULL!	#NULL!	#NULL!	#NULL!	#NULL!	#NULL!	#NULL!
1314	2	4	2	3	1	4	3	Pharmacy	1	2	1	1	2	2	1	2	1	1	1	2	2	2	2	2	3	3	3	3	2	4	0	#NULL!	#NULL!	#NULL!	#NULL!	#NULL!	#NULL!	#NULL!	#NULL!	#NULL!	#NULL!	#NULL!	#NULL!	#NULL!	#NULL!	#NULL!	#NULL!	#NULL!	#NULL!
1324	3	1	1	1	1	5	3	Medicine	4	2	2	2	2	2	2	2	2	2	2	1	2	2	2	2	2	2	1	3	2	2	0	#NULL!	#NULL!	#NULL!	#NULL!	#NULL!	#NULL!	#NULL!	#NULL!	#NULL!	#NULL!	#NULL!	#NULL!	#NULL!	#NULL!	#NULL!	#NULL!	#NULL!	#NULL!
1328	3	4	1	2	2	5	3	Nursing	1	1	2	2	2	2	2	2	2	2	1	2	2	2	2	2	3	1	2	#NULL!	#NULL!	#NULL!	0	#NULL!	#NULL!	#NULL!	#NULL!	#NULL!	#NULL!	#NULL!	#NULL!	#NULL!	#NULL!	#NULL!	#NULL!	#NULL!	#NULL!	#NULL!	#NULL!	#NULL!	#NULL!
1332	3	2	2	3	1	2	1	Nursing	3	1	2	2	2	2	2	2	2	2	1	2	2	2	2	2	2	2	2	#NULL!	#NULL!	#NULL!	0	#NULL!	#NULL!	#NULL!	#NULL!	#NULL!	#NULL!	#NULL!	#NULL!	#NULL!	#NULL!	#NULL!	#NULL!	#NULL!	#NULL!	#NULL!	#NULL!	#NULL!	#NULL!
1338	3	3	2	1	2	1	3	Health and rehabilitation sciences "Physiotherapy"	3	1	2	2	2	2	2	2	2	2	2	2	1	2	2	2	2	2	2	#NULL!	#NULL!	#NULL!	0	#NULL!	#NULL!	#NULL!	#NULL!	#NULL!	#NULL!	#NULL!	#NULL!	#NULL!	#NULL!	#NULL!	#NULL!	#NULL!	#NULL!	#NULL!	#NULL!	#NULL!	#NULL!
1339	3	1	1	1	1	3	1	Medicine	2	1	2	1	2	2	2	2	2	2	1	2	2	2	2	2	2	3	2	#NULL!	#NULL!	#NULL!	0	#NULL!	#NULL!	#NULL!	#NULL!	#NULL!	#NULL!	#NULL!	#NULL!	#NULL!	#NULL!	#NULL!	#NULL!	#NULL!	#NULL!	#NULL!	#NULL!	#NULL!	#NULL!
1344	2	2	2	1	1	4	3	Pharmacy	1	2	2	2	2	2	2	2	2	2	2	2	2	2	2	2	2	2	3	3	2	2	0	#NULL!	#NULL!	#NULL!	#NULL!	#NULL!	#NULL!	#NULL!	#NULL!	#NULL!	#NULL!	#NULL!	#NULL!	#NULL!	#NULL!	#NULL!	#NULL!	#NULL!	#NULL!
1356	3	2	1	1	1	3	2	Medicine	4	2	2	2	2	2	2	2	2	2	2	2	2	2	2	2	2	2	2	#NULL!	#NULL!	#NULL!	0	#NULL!	#NULL!	#NULL!	#NULL!	#NULL!	#NULL!	#NULL!	#NULL!	#NULL!	#NULL!	#NULL!	#NULL!	#NULL!	#NULL!	#NULL!	#NULL!	#NULL!	#NULL!
1368	3	2	1	1	1	5	1	Medicine	1	2	2	2	2	2	2	2	2	2	2	1	1	2	1	2	2	1	1	3	2	2	0	#NULL!	#NULL!	#NULL!	#NULL!	#NULL!	#NULL!	#NULL!	#NULL!	#NULL!	#NULL!	#NULL!	#NULL!	#NULL!	#NULL!	#NULL!	#NULL!	#NULL!	#NULL!
1378	3	3	1	2	1	4	3	Administrative	4	2	1	2	2	2	2	2	2	2	2	1	2	2	2	2	2	1	1	3	1	3	0	#NULL!	#NULL!	#NULL!	#NULL!	#NULL!	#NULL!	#NULL!	#NULL!	#NULL!	#NULL!	#NULL!	#NULL!	#NULL!	#NULL!	#NULL!	#NULL!	#NULL!	#NULL!
1381	3	4	2	2	1	5	3	Others	3	1	2	2	2	2	2	2	2	2	1	2	2	2	2	2	2	3	3	2	2	2	0	#NULL!	#NULL!	#NULL!	#NULL!	#NULL!	#NULL!	#NULL!	#NULL!	#NULL!	#NULL!	#NULL!	#NULL!	#NULL!	#NULL!	#NULL!	#NULL!	#NULL!	#NULL!
1382	3	1	2	2	1	5	3	Medicine	1	2	2	2	2	2	2	2	2	2	2	1	1	2	2	2	2	2	2	#NULL!	#NULL!	#NULL!	0	#NULL!	#NULL!	#NULL!	#NULL!	#NULL!	#NULL!	#NULL!	#NULL!	#NULL!	#NULL!	#NULL!	#NULL!	#NULL!	#NULL!	#NULL!	#NULL!	#NULL!	#NULL!
1383	3	3	2	1	4	5	2	Others	3	1	2	2	2	2	2	2	2	2	1	2	1	2	2	2	3	3	2	#NULL!	#NULL!	#NULL!	0	#NULL!	#NULL!	#NULL!	#NULL!	#NULL!	#NULL!	#NULL!	#NULL!	#NULL!	#NULL!	#NULL!	#NULL!	#NULL!	#NULL!	#NULL!	#NULL!	#NULL!	#NULL!
1384	2	3	2	1	1	3	3	Pharmacy	1	2	2	2	2	2	2	2	2	2	2	2	2	2	2	2	2	1	1	3	2	2	0	#NULL!	#NULL!	#NULL!	#NULL!	#NULL!	#NULL!	#NULL!	#NULL!	#NULL!	#NULL!	#NULL!	#NULL!	#NULL!	#NULL!	#NULL!	#NULL!	#NULL!	#NULL!
1387	3	4	1	1	1	3	3	Others	3	1	2	2	2	2	2	2	2	2	1	2	2	2	2	2	1	3	3	3	2	2	0	#NULL!	#NULL!	#NULL!	#NULL!	#NULL!	#NULL!	#NULL!	#NULL!	#NULL!	#NULL!	#NULL!	#NULL!	#NULL!	#NULL!	#NULL!	#NULL!	#NULL!	#NULL!
1388	3	4	1	2	2	5	4	Others	3	1	2	2	2	2	2	2	2	2	1	2	2	2	2	2	1	2	2	#NULL!	#NULL!	#NULL!	0	#NULL!	#NULL!	#NULL!	#NULL!	#NULL!	#NULL!	#NULL!	#NULL!	#NULL!	#NULL!	#NULL!	#NULL!	#NULL!	#NULL!	#NULL!	#NULL!	#NULL!	#NULL!
1424	3	4	1	2	4	5	3	Nursing	4	1	2	2	2	2	2	2	2	2	1	2	2	2	2	2	3	1	2	#NULL!	#NULL!	#NULL!	0	#NULL!	#NULL!	#NULL!	#NULL!	#NULL!	#NULL!	#NULL!	#NULL!	#NULL!	#NULL!	#NULL!	#NULL!	#NULL!	#NULL!	#NULL!	#NULL!	#NULL!	#NULL!
1428	2	2	2	2	1	4	4	Medicine	2	1	2	2	2	2	2	2	2	2	1	2	2	2	2	2	2	1	3	2	2	3	0	#NULL!	#NULL!	#NULL!	#NULL!	#NULL!	#NULL!	#NULL!	#NULL!	#NULL!	#NULL!	#NULL!	#NULL!	#NULL!	#NULL!	#NULL!	#NULL!	#NULL!	#NULL!
1441	2	4	1	2	1	5	4	Medicine	5	2	1	2	2	2	1	2	2	1	1	2	2	2	2	2	1	2	2	#NULL!	#NULL!	#NULL!	0	#NULL!	#NULL!	#NULL!	#NULL!	#NULL!	#NULL!	#NULL!	#NULL!	#NULL!	#NULL!	#NULL!	#NULL!	#NULL!	#NULL!	#NULL!	#NULL!	#NULL!	#NULL!
1450	2	3	2	1	1	4	3	Dentistry	1	2	2	2	2	2	2	2	2	2	2	2	2	2	2	2	2	1	1	3	2	3	0	#NULL!	#NULL!	#NULL!	#NULL!	#NULL!	#NULL!	#NULL!	#NULL!	#NULL!	#NULL!	#NULL!	#NULL!	#NULL!	#NULL!	#NULL!	#NULL!	#NULL!	#NULL!
1466	2	4	2	2	1	5	4	Medicine	5	1	2	2	2	2	2	2	2	2	1	2	2	2	2	2	2	2	2	#NULL!	#NULL!	#NULL!	0	#NULL!	#NULL!	#NULL!	#NULL!	#NULL!	#NULL!	#NULL!	#NULL!	#NULL!	#NULL!	#NULL!	#NULL!	#NULL!	#NULL!	#NULL!	#NULL!	#NULL!	#NULL!
1473	1	3	2	2	1	4	3	Medicine	5	1	2	2	2	2	2	2	2	2	1	2	2	2	2	2	1	3	1	3	2	4	0	#NULL!	#NULL!	#NULL!	#NULL!	#NULL!	#NULL!	#NULL!	#NULL!	#NULL!	#NULL!	#NULL!	#NULL!	#NULL!	#NULL!	#NULL!	#NULL!	#NULL!	#NULL!
1488	2	2	2	1	1	3	3	Medicine	2	1	2	2	2	2	2	2	2	2	1	2	2	2	2	2	2	2	2	#NULL!	#NULL!	#NULL!	0	#NULL!	#NULL!	#NULL!	#NULL!	#NULL!	#NULL!	#NULL!	#NULL!	#NULL!	#NULL!	#NULL!	#NULL!	#NULL!	#NULL!	#NULL!	#NULL!	#NULL!	#NULL!
1491	1	3	2	1	1	4	2	Others	3	1	2	2	2	2	2	2	1	2	2	1	1	1	2	2	2	2	2	#NULL!	#NULL!	#NULL!	0	#NULL!	#NULL!	#NULL!	#NULL!	#NULL!	#NULL!	#NULL!	#NULL!	#NULL!	#NULL!	#NULL!	#NULL!	#NULL!	#NULL!	#NULL!	#NULL!	#NULL!	#NULL!
1499	1	1	2	1	1	1	3	Nursing	3	1	2	2	2	2	2	2	2	2	2	2	2	1	2	2	2	3	1	1	2	4	0	#NULL!	#NULL!	#NULL!	#NULL!	#NULL!	#NULL!	#NULL!	#NULL!	#NULL!	#NULL!	#NULL!	#NULL!	#NULL!	#NULL!	#NULL!	#NULL!	#NULL!	#NULL!
1503	2	2	1	1	1	3	4	Medicine	4	1	2	2	2	2	2	2	2	2	1	2	2	2	2	2	2	1	2	#NULL!	#NULL!	#NULL!	0	#NULL!	#NULL!	#NULL!	#NULL!	#NULL!	#NULL!	#NULL!	#NULL!	#NULL!	#NULL!	#NULL!	#NULL!	#NULL!	#NULL!	#NULL!	#NULL!	#NULL!	#NULL!
1511	2	3	1	2	1	5	4	Medicine	1	1	2	2	2	2	2	2	2	2	1	2	2	2	2	2	2	1	2	#NULL!	#NULL!	#NULL!	0	#NULL!	#NULL!	#NULL!	#NULL!	#NULL!	#NULL!	#NULL!	#NULL!	#NULL!	#NULL!	#NULL!	#NULL!	#NULL!	#NULL!	#NULL!	#NULL!	#NULL!	#NULL!
1535	2	2	1	1	1	5	3	Medicine	1	1	2	2	2	2	2	2	2	2	1	2	2	2	2	2	1	1	2	#NULL!	#NULL!	#NULL!	0	#NULL!	#NULL!	#NULL!	#NULL!	#NULL!	#NULL!	#NULL!	#NULL!	#NULL!	#NULL!	#NULL!	#NULL!	#NULL!	#NULL!	#NULL!	#NULL!	#NULL!	#NULL!
1537	2	3	2	1	1	4	3	Pharmacy	1	1	2	2	2	2	2	2	2	2	2	2	2	2	2	2	2	1	1	3	2	3	0	#NULL!	#NULL!	#NULL!	#NULL!	#NULL!	#NULL!	#NULL!	#NULL!	#NULL!	#NULL!	#NULL!	#NULL!	#NULL!	#NULL!	#NULL!	#NULL!	#NULL!	#NULL!
1541	2	2	1	1	1	5	3	Medicine	1	1	2	2	2	2	2	2	2	2	1	2	2	2	2	2	2	1	2	#NULL!	#NULL!	#NULL!	0	#NULL!	#NULL!	#NULL!	#NULL!	#NULL!	#NULL!	#NULL!	#NULL!	#NULL!	#NULL!	#NULL!	#NULL!	#NULL!	#NULL!	#NULL!	#NULL!	#NULL!	#NULL!
1543	1	3	2	2	2	2	4	Others	1	2	2	2	2	2	2	2	2	2	2	1	1	1	2	2	2	1	1	3	2	2	0	#NULL!	#NULL!	#NULL!	#NULL!	#NULL!	#NULL!	#NULL!	#NULL!	#NULL!	#NULL!	#NULL!	#NULL!	#NULL!	#NULL!	#NULL!	#NULL!	#NULL!	#NULL!
1546	2	2	2	2	1	5	3	Nursing	1	1	2	2	2	2	2	2	2	2	1	2	2	2	2	2	2	1	1	3	2	2	0	#NULL!	#NULL!	#NULL!	#NULL!	#NULL!	#NULL!	#NULL!	#NULL!	#NULL!	#NULL!	#NULL!	#NULL!	#NULL!	#NULL!	#NULL!	#NULL!	#NULL!	#NULL!
1558	3	2	1	2	1	5	2	Others	1	2	2	2	2	2	2	2	2	2	2	2	2	2	2	2	2	2	2	#NULL!	#NULL!	#NULL!	0	#NULL!	#NULL!	#NULL!	#NULL!	#NULL!	#NULL!	#NULL!	#NULL!	#NULL!	#NULL!	#NULL!	#NULL!	#NULL!	#NULL!	#NULL!	#NULL!	#NULL!	#NULL!
1561	2	2	2	1	1	5	4	Medicine	2	1	2	2	2	2	2	2	2	2	1	2	2	2	2	2	2	3	2	#NULL!	#NULL!	#NULL!	0	#NULL!	#NULL!	#NULL!	#NULL!	#NULL!	#NULL!	#NULL!	#NULL!	#NULL!	#NULL!	#NULL!	#NULL!	#NULL!	#NULL!	#NULL!	#NULL!	#NULL!	#NULL!
1563	2	1	1	1	1	5	3	Medicine	2	1	2	2	2	2	2	2	2	2	2	2	1	2	2	2	1	1	1	3	2	3	0	#NULL!	#NULL!	#NULL!	#NULL!	#NULL!	#NULL!	#NULL!	#NULL!	#NULL!	#NULL!	#NULL!	#NULL!	#NULL!	#NULL!	#NULL!	#NULL!	#NULL!	#NULL!
1576	1	3	2	3	1	1	3	Pharmacy	4	1	2	2	2	2	2	2	2	2	1	2	2	2	2	2	2	2	1	2	2	3	0	#NULL!	#NULL!	#NULL!	#NULL!	#NULL!	#NULL!	#NULL!	#NULL!	#NULL!	#NULL!	#NULL!	#NULL!	#NULL!	#NULL!	#NULL!	#NULL!	#NULL!	#NULL!
1584	1	2	2	1	1	4	2	Medicine	4	2	2	2	2	2	2	2	2	2	2	2	2	2	2	2	2	1	1	1	1	2	0	#NULL!	#NULL!	#NULL!	#NULL!	#NULL!	#NULL!	#NULL!	#NULL!	#NULL!	#NULL!	#NULL!	#NULL!	#NULL!	#NULL!	#NULL!	#NULL!	#NULL!	#NULL!
1588	2	2	1	1	1	4	3	Dentistry	1	1	2	2	2	2	2	2	2	2	1	2	2	2	2	2	2	3	3	3	2	3	0	#NULL!	#NULL!	#NULL!	#NULL!	#NULL!	#NULL!	#NULL!	#NULL!	#NULL!	#NULL!	#NULL!	#NULL!	#NULL!	#NULL!	#NULL!	#NULL!	#NULL!	#NULL!
1596	2	3	2	2	1	4	3	Dentistry	1	1	2	2	2	2	2	2	2	2	1	2	2	2	2	2	2	3	3	3	2	2	0	#NULL!	#NULL!	#NULL!	#NULL!	#NULL!	#NULL!	#NULL!	#NULL!	#NULL!	#NULL!	#NULL!	#NULL!	#NULL!	#NULL!	#NULL!	#NULL!	#NULL!	#NULL!
1597	2	3	2	2	1	4	3	Dentistry	1	1	2	2	2	2	2	2	2	2	1	2	2	2	2	2	2	3	3	3	2	2	0	#NULL!	#NULL!	#NULL!	#NULL!	#NULL!	#NULL!	#NULL!	#NULL!	#NULL!	#NULL!	#NULL!	#NULL!	#NULL!	#NULL!	#NULL!	#NULL!	#NULL!	#NULL!
1601	2	3	2	1	1	3	3	Pharmacy	1	1	2	2	2	2	2	2	2	2	1	2	2	2	2	2	2	2	3	3	2	2	0	#NULL!	#NULL!	#NULL!	#NULL!	#NULL!	#NULL!	#NULL!	#NULL!	#NULL!	#NULL!	#NULL!	#NULL!	#NULL!	#NULL!	#NULL!	#NULL!	#NULL!	#NULL!
1608	1	2	2	1	1	3	2	Medicine	4	2	2	2	2	2	2	2	2	2	2	2	2	2	2	2	2	1	1	1	1	2	0	#NULL!	#NULL!	#NULL!	#NULL!	#NULL!	#NULL!	#NULL!	#NULL!	#NULL!	#NULL!	#NULL!	#NULL!	#NULL!	#NULL!	#NULL!	#NULL!	#NULL!	#NULL!
1612	1	2	2	1	1	3	2	Medicine	4	2	2	2	2	2	2	2	2	2	2	2	2	2	2	2	2	1	1	1	1	2	0	#NULL!	#NULL!	#NULL!	#NULL!	#NULL!	#NULL!	#NULL!	#NULL!	#NULL!	#NULL!	#NULL!	#NULL!	#NULL!	#NULL!	#NULL!	#NULL!	#NULL!	#NULL!
1617	2	2	2	1	1	4	3	Dentistry	1	1	2	2	2	2	2	2	2	2	1	2	2	2	2	2	2	2	3	3	2	2	0	#NULL!	#NULL!	#NULL!	#NULL!	#NULL!	#NULL!	#NULL!	#NULL!	#NULL!	#NULL!	#NULL!	#NULL!	#NULL!	#NULL!	#NULL!	#NULL!	#NULL!	#NULL!
1618	2	2	2	1	1	3	3	Dentistry	1	1	2	2	2	2	2	2	2	2	1	2	2	2	2	2	2	2	2	#NULL!	#NULL!	#NULL!	0	#NULL!	#NULL!	#NULL!	#NULL!	#NULL!	#NULL!	#NULL!	#NULL!	#NULL!	#NULL!	#NULL!	#NULL!	#NULL!	#NULL!	#NULL!	#NULL!	#NULL!	#NULL!
1623	3	2	2	1	1	3	2	Others	1	2	2	2	2	2	2	2	2	2	2	1	1	1	2	2	2	2	2	#NULL!	#NULL!	#NULL!	0	#NULL!	#NULL!	#NULL!	#NULL!	#NULL!	#NULL!	#NULL!	#NULL!	#NULL!	#NULL!	#NULL!	#NULL!	#NULL!	#NULL!	#NULL!	#NULL!	#NULL!	#NULL!
1624	3	1	2	1	1	5	3	Others	4	1	2	2	2	2	2	2	2	2	1	1	1	1	2	2	2	2	2	#NULL!	#NULL!	#NULL!	0	#NULL!	#NULL!	#NULL!	#NULL!	#NULL!	#NULL!	#NULL!	#NULL!	#NULL!	#NULL!	#NULL!	#NULL!	#NULL!	#NULL!	#NULL!	#NULL!	#NULL!	#NULL!
1626	3	1	2	1	1	5	2	Nursing	1	2	2	2	2	2	2	2	2	2	1	1	1	2	2	2	2	2	2	#NULL!	#NULL!	#NULL!	0	#NULL!	#NULL!	#NULL!	#NULL!	#NULL!	#NULL!	#NULL!	#NULL!	#NULL!	#NULL!	#NULL!	#NULL!	#NULL!	#NULL!	#NULL!	#NULL!	#NULL!	#NULL!
1627	3	1	2	1	1	4	2	Others	1	1	2	2	2	2	2	2	2	2	1	1	1	1	1	2	2	2	2	#NULL!	#NULL!	#NULL!	0	#NULL!	#NULL!	#NULL!	#NULL!	#NULL!	#NULL!	#NULL!	#NULL!	#NULL!	#NULL!	#NULL!	#NULL!	#NULL!	#NULL!	#NULL!	#NULL!	#NULL!	#NULL!
1643	3	1	2	1	1	5	3	Others	1	1	2	2	2	2	2	2	2	2	2	1	1	1	1	2	2	2	2	#NULL!	#NULL!	#NULL!	0	#NULL!	#NULL!	#NULL!	#NULL!	#NULL!	#NULL!	#NULL!	#NULL!	#NULL!	#NULL!	#NULL!	#NULL!	#NULL!	#NULL!	#NULL!	#NULL!	#NULL!	#NULL!
1648	3	1	2	1	2	5	2	Others	1	2	2	2	1	2	2	2	2	1	2	1	1	1	2	2	2	2	2	#NULL!	#NULL!	#NULL!	0	#NULL!	#NULL!	#NULL!	#NULL!	#NULL!	#NULL!	#NULL!	#NULL!	#NULL!	#NULL!	#NULL!	#NULL!	#NULL!	#NULL!	#NULL!	#NULL!	#NULL!	#NULL!
1664	3	1	2	1	1	5	2	Others	1	1	2	2	2	2	2	2	2	2	1	1	2	2	2	2	2	2	2	#NULL!	#NULL!	#NULL!	0	#NULL!	#NULL!	#NULL!	#NULL!	#NULL!	#NULL!	#NULL!	#NULL!	#NULL!	#NULL!	#NULL!	#NULL!	#NULL!	#NULL!	#NULL!	#NULL!	#NULL!	#NULL!
1681	2	1	1	1	2	2	4	Medicine	2	1	2	2	2	2	2	2	2	2	2	2	2	1	2	2	2	2	1	3	2	2	0	#NULL!	#NULL!	#NULL!	#NULL!	#NULL!	#NULL!	#NULL!	#NULL!	#NULL!	#NULL!	#NULL!	#NULL!	#NULL!	#NULL!	#NULL!	#NULL!	#NULL!	#NULL!
1693	4	3	2	1	1	1	1	Medicine	1	2	2	2	2	2	2	2	2	2	2	2	2	2	2	2	2	2	2	#NULL!	#NULL!	#NULL!	0	#NULL!	#NULL!	#NULL!	#NULL!	#NULL!	#NULL!	#NULL!	#NULL!	#NULL!	#NULL!	#NULL!	#NULL!	#NULL!	#NULL!	#NULL!	#NULL!	#NULL!	#NULL!
1695	1	3	1	2	1	2	3	Others	3	1	2	2	2	2	2	2	2	2	2	1	1	2	2	2	2	1	1	3	2	2	0	#NULL!	#NULL!	#NULL!	#NULL!	#NULL!	#NULL!	#NULL!	#NULL!	#NULL!	#NULL!	#NULL!	#NULL!	#NULL!	#NULL!	#NULL!	#NULL!	#NULL!	#NULL!
1696	4	1	2	1	1	2	1	Health and rehabilitation sciences "Physiotherapy"	3	2	2	2	2	2	2	2	2	2	2	2	2	2	2	2	2	2	2	#NULL!	#NULL!	#NULL!	0	#NULL!	#NULL!	#NULL!	#NULL!	#NULL!	#NULL!	#NULL!	#NULL!	#NULL!	#NULL!	#NULL!	#NULL!	#NULL!	#NULL!	#NULL!	#NULL!	#NULL!	#NULL!
1699	4	1	2	1	1	2	1	Nursing	1	2	2	2	2	2	2	2	2	2	2	2	2	2	2	2	2	2	2	#NULL!	#NULL!	#NULL!	0	#NULL!	#NULL!	#NULL!	#NULL!	#NULL!	#NULL!	#NULL!	#NULL!	#NULL!	#NULL!	#NULL!	#NULL!	#NULL!	#NULL!	#NULL!	#NULL!	#NULL!	#NULL!
1702	4	3	1	2	1	3	1	Health and rehabilitation sciences "Physiotherapy"	3	2	2	2	2	2	2	2	2	2	2	2	2	2	2	2	2	2	2	#NULL!	#NULL!	#NULL!	0	#NULL!	#NULL!	#NULL!	#NULL!	#NULL!	#NULL!	#NULL!	#NULL!	#NULL!	#NULL!	#NULL!	#NULL!	#NULL!	#NULL!	#NULL!	#NULL!	#NULL!	#NULL!
1708	4	3	1	1	1	4	1	Pharmacy	2	2	2	2	2	2	2	2	2	2	2	2	2	2	2	2	2	2	2	#NULL!	#NULL!	#NULL!	0	#NULL!	#NULL!	#NULL!	#NULL!	#NULL!	#NULL!	#NULL!	#NULL!	#NULL!	#NULL!	#NULL!	#NULL!	#NULL!	#NULL!	#NULL!	#NULL!	#NULL!	#NULL!
1711	4	1	2	1	1	1	1	Administrative	2	2	2	2	2	2	2	2	2	2	2	2	2	2	2	2	2	2	2	#NULL!	#NULL!	#NULL!	0	#NULL!	#NULL!	#NULL!	#NULL!	#NULL!	#NULL!	#NULL!	#NULL!	#NULL!	#NULL!	#NULL!	#NULL!	#NULL!	#NULL!	#NULL!	#NULL!	#NULL!	#NULL!
1712	4	2	2	1	1	2	2	Nursing	2	2	2	2	2	2	2	2	2	2	2	2	2	2	2	2	1	2	2	#NULL!	#NULL!	#NULL!	0	#NULL!	#NULL!	#NULL!	#NULL!	#NULL!	#NULL!	#NULL!	#NULL!	#NULL!	#NULL!	#NULL!	#NULL!	#NULL!	#NULL!	#NULL!	#NULL!	#NULL!	#NULL!
1714	4	1	1	1	1	3	1	Health and rehabilitation sciences "Physiotherapy"	2	2	2	2	2	2	2	2	2	2	2	2	2	2	2	2	2	2	2	#NULL!	#NULL!	#NULL!	0	#NULL!	#NULL!	#NULL!	#NULL!	#NULL!	#NULL!	#NULL!	#NULL!	#NULL!	#NULL!	#NULL!	#NULL!	#NULL!	#NULL!	#NULL!	#NULL!	#NULL!	#NULL!
1716	4	2	1	1	1	2	1	Nursing	2	2	2	2	2	2	2	2	2	2	2	2	2	2	2	2	2	2	2	#NULL!	#NULL!	#NULL!	0	#NULL!	#NULL!	#NULL!	#NULL!	#NULL!	#NULL!	#NULL!	#NULL!	#NULL!	#NULL!	#NULL!	#NULL!	#NULL!	#NULL!	#NULL!	#NULL!	#NULL!	#NULL!
1717	4	3	2	1	1	1	1	Administrative	2	2	2	2	2	2	2	2	2	2	2	2	2	2	2	2	2	2	2	#NULL!	#NULL!	#NULL!	0	#NULL!	#NULL!	#NULL!	#NULL!	#NULL!	#NULL!	#NULL!	#NULL!	#NULL!	#NULL!	#NULL!	#NULL!	#NULL!	#NULL!	#NULL!	#NULL!	#NULL!	#NULL!
1719	4	1	1	1	1	1	2	Administrative	2	2	2	2	2	2	2	2	2	2	2	2	2	2	2	2	2	2	2	#NULL!	#NULL!	#NULL!	0	#NULL!	#NULL!	#NULL!	#NULL!	#NULL!	#NULL!	#NULL!	#NULL!	#NULL!	#NULL!	#NULL!	#NULL!	#NULL!	#NULL!	#NULL!	#NULL!	#NULL!	#NULL!
1721	4	2	2	1	1	2	1	Administrative	4	2	2	2	2	2	2	2	2	2	2	2	2	2	2	2	2	2	2	#NULL!	#NULL!	#NULL!	0	#NULL!	#NULL!	#NULL!	#NULL!	#NULL!	#NULL!	#NULL!	#NULL!	#NULL!	#NULL!	#NULL!	#NULL!	#NULL!	#NULL!	#NULL!	#NULL!	#NULL!	#NULL!
1723	4	2	1	1	1	2	1	Medicine	2	2	2	2	2	2	2	2	2	2	2	2	2	2	2	2	2	2	2	#NULL!	#NULL!	#NULL!	0	#NULL!	#NULL!	#NULL!	#NULL!	#NULL!	#NULL!	#NULL!	#NULL!	#NULL!	#NULL!	#NULL!	#NULL!	#NULL!	#NULL!	#NULL!	#NULL!	#NULL!	#NULL!
1724	4	1	2	1	1	1	1	Administrative	2	2	2	2	2	2	2	2	2	2	2	2	2	2	2	2	2	3	2	#NULL!	#NULL!	#NULL!	0	#NULL!	#NULL!	#NULL!	#NULL!	#NULL!	#NULL!	#NULL!	#NULL!	#NULL!	#NULL!	#NULL!	#NULL!	#NULL!	#NULL!	#NULL!	#NULL!	#NULL!	#NULL!
1726	4	1	1	1	1	2	3	Medicine	2	2	2	2	2	2	2	2	2	2	2	2	2	2	2	2	2	2	2	#NULL!	#NULL!	#NULL!	0	#NULL!	#NULL!	#NULL!	#NULL!	#NULL!	#NULL!	#NULL!	#NULL!	#NULL!	#NULL!	#NULL!	#NULL!	#NULL!	#NULL!	#NULL!	#NULL!	#NULL!	#NULL!
1727	4	2	2	1	1	2	1	Administrative	5	2	2	2	2	2	2	2	2	2	2	2	2	2	2	2	2	2	2	#NULL!	#NULL!	#NULL!	0	#NULL!	#NULL!	#NULL!	#NULL!	#NULL!	#NULL!	#NULL!	#NULL!	#NULL!	#NULL!	#NULL!	#NULL!	#NULL!	#NULL!	#NULL!	#NULL!	#NULL!	#NULL!
1728	4	2	1	1	1	2	2	Dentistry	2	2	2	2	2	2	2	2	2	2	2	2	2	2	2	2	2	2	2	#NULL!	#NULL!	#NULL!	0	#NULL!	#NULL!	#NULL!	#NULL!	#NULL!	#NULL!	#NULL!	#NULL!	#NULL!	#NULL!	#NULL!	#NULL!	#NULL!	#NULL!	#NULL!	#NULL!	#NULL!	#NULL!
1730	4	2	1	1	1	2	2	Dentistry	1	2	2	2	2	2	2	2	2	2	2	2	2	2	2	2	2	2	2	#NULL!	#NULL!	#NULL!	0	#NULL!	#NULL!	#NULL!	#NULL!	#NULL!	#NULL!	#NULL!	#NULL!	#NULL!	#NULL!	#NULL!	#NULL!	#NULL!	#NULL!	#NULL!	#NULL!	#NULL!	#NULL!
1731	4	2	2	1	1	3	3	Nursing	3	2	2	2	2	2	2	2	2	2	2	2	2	2	2	2	2	2	2	#NULL!	#NULL!	#NULL!	0	#NULL!	#NULL!	#NULL!	#NULL!	#NULL!	#NULL!	#NULL!	#NULL!	#NULL!	#NULL!	#NULL!	#NULL!	#NULL!	#NULL!	#NULL!	#NULL!	#NULL!	#NULL!
1732	4	2	2	3	1	2	1	Nursing	3	2	2	2	2	2	2	2	2	2	2	2	2	2	2	2	2	2	2	#NULL!	#NULL!	#NULL!	0	#NULL!	#NULL!	#NULL!	#NULL!	#NULL!	#NULL!	#NULL!	#NULL!	#NULL!	#NULL!	#NULL!	#NULL!	#NULL!	#NULL!	#NULL!	#NULL!	#NULL!	#NULL!
1733	4	1	1	1	1	2	3	Administrative	2	2	2	2	2	2	2	2	2	2	2	2	2	2	2	2	2	2	2	#NULL!	#NULL!	#NULL!	0	#NULL!	#NULL!	#NULL!	#NULL!	#NULL!	#NULL!	#NULL!	#NULL!	#NULL!	#NULL!	#NULL!	#NULL!	#NULL!	#NULL!	#NULL!	#NULL!	#NULL!	#NULL!
1735	4	2	1	1	1	2	1	Administrative	2	2	2	2	2	2	2	2	2	2	2	2	2	2	2	2	2	2	2	#NULL!	#NULL!	#NULL!	0	#NULL!	#NULL!	#NULL!	#NULL!	#NULL!	#NULL!	#NULL!	#NULL!	#NULL!	#NULL!	#NULL!	#NULL!	#NULL!	#NULL!	#NULL!	#NULL!	#NULL!	#NULL!
1736	4	1	2	1	1	2	2	Nursing	2	2	2	2	2	2	2	2	2	2	2	2	2	2	2	2	2	2	2	#NULL!	#NULL!	#NULL!	0	#NULL!	#NULL!	#NULL!	#NULL!	#NULL!	#NULL!	#NULL!	#NULL!	#NULL!	#NULL!	#NULL!	#NULL!	#NULL!	#NULL!	#NULL!	#NULL!	#NULL!	#NULL!
1738	4	2	1	1	1	3	3	Dentistry	4	2	2	2	2	2	2	2	2	2	2	2	2	2	2	2	2	2	2	#NULL!	#NULL!	#NULL!	0	#NULL!	#NULL!	#NULL!	#NULL!	#NULL!	#NULL!	#NULL!	#NULL!	#NULL!	#NULL!	#NULL!	#NULL!	#NULL!	#NULL!	#NULL!	#NULL!	#NULL!	#NULL!
1741	4	1	2	1	1	2	2	Medicine	2	2	2	2	2	2	2	2	2	2	2	2	2	2	2	2	2	2	2	#NULL!	#NULL!	#NULL!	0	#NULL!	#NULL!	#NULL!	#NULL!	#NULL!	#NULL!	#NULL!	#NULL!	#NULL!	#NULL!	#NULL!	#NULL!	#NULL!	#NULL!	#NULL!	#NULL!	#NULL!	#NULL!
1742	4	2	2	1	1	2	1	Medicine	2	2	2	2	2	2	2	2	2	2	2	2	2	2	2	2	3	2	2	#NULL!	#NULL!	#NULL!	0	#NULL!	#NULL!	#NULL!	#NULL!	#NULL!	#NULL!	#NULL!	#NULL!	#NULL!	#NULL!	#NULL!	#NULL!	#NULL!	#NULL!	#NULL!	#NULL!	#NULL!	#NULL!
1744	4	2	2	1	1	2	2	Nursing	4	2	2	2	2	2	2	2	2	2	2	2	2	2	2	2	2	2	2	#NULL!	#NULL!	#NULL!	0	#NULL!	#NULL!	#NULL!	#NULL!	#NULL!	#NULL!	#NULL!	#NULL!	#NULL!	#NULL!	#NULL!	#NULL!	#NULL!	#NULL!	#NULL!	#NULL!	#NULL!	#NULL!
1751	1	4	1	2	1	5	3	Medicine	5	2	2	2	2	1	2	2	2	2	2	2	2	2	2	2	3	1	1	2	1	3	0	#NULL!	#NULL!	#NULL!	#NULL!	#NULL!	#NULL!	#NULL!	#NULL!	#NULL!	#NULL!	#NULL!	#NULL!	#NULL!	#NULL!	#NULL!	#NULL!	#NULL!	#NULL!
1756	4	2	1	1	1	3	3	Pharmacy	1	2	2	2	2	2	2	2	2	2	2	2	2	2	2	2	1	1	1	2	2	5	0	#NULL!	#NULL!	#NULL!	#NULL!	#NULL!	#NULL!	#NULL!	#NULL!	#NULL!	#NULL!	#NULL!	#NULL!	#NULL!	#NULL!	#NULL!	#NULL!	#NULL!	#NULL!
1762	3	1	1	1	2	2	4	Administrative	1	1	2	2	2	2	2	2	2	2	1	2	2	2	2	2	2	2	2	#NULL!	#NULL!	#NULL!	0	#NULL!	#NULL!	#NULL!	#NULL!	#NULL!	#NULL!	#NULL!	#NULL!	#NULL!	#NULL!	#NULL!	#NULL!	#NULL!	#NULL!	#NULL!	#NULL!	#NULL!	#NULL!
1769	2	2	2	1	2	5	4	Medicine	1	1	2	2	2	2	2	2	2	2	1	2	2	2	2	2	2	1	2	#NULL!	#NULL!	#NULL!	0	#NULL!	#NULL!	#NULL!	#NULL!	#NULL!	#NULL!	#NULL!	#NULL!	#NULL!	#NULL!	#NULL!	#NULL!	#NULL!	#NULL!	#NULL!	#NULL!	#NULL!	#NULL!
1773	3	3	2	3	2	4	1	Administrative	4	2	1	2	2	2	2	2	2	2	1	1	1	2	2	2	3	1	2	#NULL!	#NULL!	#NULL!	0	#NULL!	#NULL!	#NULL!	#NULL!	#NULL!	#NULL!	#NULL!	#NULL!	#NULL!	#NULL!	#NULL!	#NULL!	#NULL!	#NULL!	#NULL!	#NULL!	#NULL!	#NULL!
1774	3	2	2	1	1	2	2	Nursing	1	1	2	2	2	2	2	2	2	2	1	1	2	2	2	2	2	2	2	#NULL!	#NULL!	#NULL!	0	#NULL!	#NULL!	#NULL!	#NULL!	#NULL!	#NULL!	#NULL!	#NULL!	#NULL!	#NULL!	#NULL!	#NULL!	#NULL!	#NULL!	#NULL!	#NULL!	#NULL!	#NULL!
1777	1	3	2	2	2	3	3	Others	3	1	2	2	2	2	2	2	2	2	2	1	2	2	2	2	3	1	1	3	2	3	0	#NULL!	#NULL!	#NULL!	#NULL!	#NULL!	#NULL!	#NULL!	#NULL!	#NULL!	#NULL!	#NULL!	#NULL!	#NULL!	#NULL!	#NULL!	#NULL!	#NULL!	#NULL!
1780	2	2	2	1	1	4	3	Dentistry	1	1	2	2	2	2	2	2	2	2	1	2	2	2	2	2	2	1	1	3	2	3	0	#NULL!	#NULL!	#NULL!	#NULL!	#NULL!	#NULL!	#NULL!	#NULL!	#NULL!	#NULL!	#NULL!	#NULL!	#NULL!	#NULL!	#NULL!	#NULL!	#NULL!	#NULL!
1782	2	2	2	1	1	3	3	Dentistry	1	1	2	2	2	2	2	2	2	2	1	2	2	2	2	2	2	2	3	3	2	3	0	#NULL!	#NULL!	#NULL!	#NULL!	#NULL!	#NULL!	#NULL!	#NULL!	#NULL!	#NULL!	#NULL!	#NULL!	#NULL!	#NULL!	#NULL!	#NULL!	#NULL!	#NULL!
1790	3	2	1	3	2	5	2	Others	2	2	2	2	2	2	2	2	2	2	2	2	2	2	2	2	2	2	2	#NULL!	#NULL!	#NULL!	0	#NULL!	#NULL!	#NULL!	#NULL!	#NULL!	#NULL!	#NULL!	#NULL!	#NULL!	#NULL!	#NULL!	#NULL!	#NULL!	#NULL!	#NULL!	#NULL!	#NULL!	#NULL!
1791	3	2	2	1	1	4	3	Others	2	1	2	2	2	2	2	2	2	2	1	2	2	2	2	2	2	2	2	#NULL!	#NULL!	#NULL!	0	#NULL!	#NULL!	#NULL!	#NULL!	#NULL!	#NULL!	#NULL!	#NULL!	#NULL!	#NULL!	#NULL!	#NULL!	#NULL!	#NULL!	#NULL!	#NULL!	#NULL!	#NULL!
1792	3	1	2	1	1	5	3	Others	2	1	2	2	2	2	2	2	2	2	1	2	2	2	2	2	2	2	2	#NULL!	#NULL!	#NULL!	0	#NULL!	#NULL!	#NULL!	#NULL!	#NULL!	#NULL!	#NULL!	#NULL!	#NULL!	#NULL!	#NULL!	#NULL!	#NULL!	#NULL!	#NULL!	#NULL!	#NULL!	#NULL!
1793	3	2	2	1	1	5	3	Others	2	1	2	2	2	2	2	2	2	2	1	2	2	2	2	2	2	2	2	#NULL!	#NULL!	#NULL!	0	#NULL!	#NULL!	#NULL!	#NULL!	#NULL!	#NULL!	#NULL!	#NULL!	#NULL!	#NULL!	#NULL!	#NULL!	#NULL!	#NULL!	#NULL!	#NULL!	#NULL!	#NULL!
1795	3	2	2	1	1	5	2	Others	2	1	2	2	2	2	2	2	2	2	1	2	2	2	2	2	2	2	2	#NULL!	#NULL!	#NULL!	0	#NULL!	#NULL!	#NULL!	#NULL!	#NULL!	#NULL!	#NULL!	#NULL!	#NULL!	#NULL!	#NULL!	#NULL!	#NULL!	#NULL!	#NULL!	#NULL!	#NULL!	#NULL!
1796	3	3	1	1	1	5	2	Others	2	1	2	2	2	2	2	2	2	2	1	2	2	2	2	2	2	2	2	#NULL!	#NULL!	#NULL!	0	#NULL!	#NULL!	#NULL!	#NULL!	#NULL!	#NULL!	#NULL!	#NULL!	#NULL!	#NULL!	#NULL!	#NULL!	#NULL!	#NULL!	#NULL!	#NULL!	#NULL!	#NULL!
1797	3	2	2	1	1	3	2	Others	2	1	2	2	2	2	2	2	2	2	1	2	2	2	2	2	2	2	2	#NULL!	#NULL!	#NULL!	0	#NULL!	#NULL!	#NULL!	#NULL!	#NULL!	#NULL!	#NULL!	#NULL!	#NULL!	#NULL!	#NULL!	#NULL!	#NULL!	#NULL!	#NULL!	#NULL!	#NULL!	#NULL!
1798	3	2	2	2	1	5	3	Others	2	1	2	2	2	2	2	2	2	2	1	2	2	2	2	2	2	2	2	#NULL!	#NULL!	#NULL!	0	#NULL!	#NULL!	#NULL!	#NULL!	#NULL!	#NULL!	#NULL!	#NULL!	#NULL!	#NULL!	#NULL!	#NULL!	#NULL!	#NULL!	#NULL!	#NULL!	#NULL!	#NULL!
1799	3	1	2	1	1	5	3	Others	2	1	2	2	2	2	2	2	2	2	1	2	2	2	2	2	2	2	2	#NULL!	#NULL!	#NULL!	0	#NULL!	#NULL!	#NULL!	#NULL!	#NULL!	#NULL!	#NULL!	#NULL!	#NULL!	#NULL!	#NULL!	#NULL!	#NULL!	#NULL!	#NULL!	#NULL!	#NULL!	#NULL!
1800	3	2	2	1	1	5	1	Others	2	1	1	1	1	1	1	1	1	1	2	2	2	2	2	2	2	2	2	#NULL!	#NULL!	#NULL!	0	#NULL!	#NULL!	#NULL!	#NULL!	#NULL!	#NULL!	#NULL!	#NULL!	#NULL!	#NULL!	#NULL!	#NULL!	#NULL!	#NULL!	#NULL!	#NULL!	#NULL!	#NULL!
1801	2	1	2	2	1	4	4	Medicine	2	1	2	2	2	2	2	2	2	2	2	2	2	2	1	2	2	1	1	3	2	4	0	#NULL!	#NULL!	#NULL!	#NULL!	#NULL!	#NULL!	#NULL!	#NULL!	#NULL!	#NULL!	#NULL!	#NULL!	#NULL!	#NULL!	#NULL!	#NULL!	#NULL!	#NULL!
1825	2	2	2	1	1	4	3	Pharmacy	1	1	2	2	2	2	2	2	2	2	1	2	2	2	2	2	2	1	1	3	2	3	0	#NULL!	#NULL!	#NULL!	#NULL!	#NULL!	#NULL!	#NULL!	#NULL!	#NULL!	#NULL!	#NULL!	#NULL!	#NULL!	#NULL!	#NULL!	#NULL!	#NULL!	#NULL!
1830	2	3	2	2	1	4	3	Administrative	1	1	2	2	2	2	2	2	2	2	1	2	2	2	2	2	2	2	2	#NULL!	#NULL!	#NULL!	0	#NULL!	#NULL!	#NULL!	#NULL!	#NULL!	#NULL!	#NULL!	#NULL!	#NULL!	#NULL!	#NULL!	#NULL!	#NULL!	#NULL!	#NULL!	#NULL!	#NULL!	#NULL!
1831	2	2	2	1	1	4	3	Dentistry	1	1	2	2	2	2	2	2	2	2	1	2	2	2	2	2	2	2	3	3	2	2	0	#NULL!	#NULL!	#NULL!	#NULL!	#NULL!	#NULL!	#NULL!	#NULL!	#NULL!	#NULL!	#NULL!	#NULL!	#NULL!	#NULL!	#NULL!	#NULL!	#NULL!	#NULL!
1832	2	2	1	1	1	5	3	Dentistry	1	1	2	2	2	2	2	2	2	2	1	2	2	2	2	2	2	1	2	#NULL!	#NULL!	#NULL!	0	#NULL!	#NULL!	#NULL!	#NULL!	#NULL!	#NULL!	#NULL!	#NULL!	#NULL!	#NULL!	#NULL!	#NULL!	#NULL!	#NULL!	#NULL!	#NULL!	#NULL!	#NULL!
1833	2	3	1	2	1	4	3	Pharmacy	1	2	2	2	1	2	2	2	2	2	2	1	2	1	2	2	2	1	1	3	1	4	0	#NULL!	#NULL!	#NULL!	#NULL!	#NULL!	#NULL!	#NULL!	#NULL!	#NULL!	#NULL!	#NULL!	#NULL!	#NULL!	#NULL!	#NULL!	#NULL!	#NULL!	#NULL!
1846	3	2	1	1	1	5	3	Medicine	5	2	2	2	2	2	2	2	2	2	2	2	2	2	2	2	2	2	2	#NULL!	#NULL!	#NULL!	0	#NULL!	#NULL!	#NULL!	#NULL!	#NULL!	#NULL!	#NULL!	#NULL!	#NULL!	#NULL!	#NULL!	#NULL!	#NULL!	#NULL!	#NULL!	#NULL!	#NULL!	#NULL!
1849	3	1	1	2	2	4	1	Medicine	2	2	2	2	2	2	2	2	2	2	2	2	2	2	2	2	2	1	2	#NULL!	#NULL!	#NULL!	0	#NULL!	#NULL!	#NULL!	#NULL!	#NULL!	#NULL!	#NULL!	#NULL!	#NULL!	#NULL!	#NULL!	#NULL!	#NULL!	#NULL!	#NULL!	#NULL!	#NULL!	#NULL!
1850	3	4	1	2	1	2	1	Nursing	2	2	2	2	2	2	2	2	2	2	2	2	2	2	2	2	1	2	2	#NULL!	#NULL!	#NULL!	0	#NULL!	#NULL!	#NULL!	#NULL!	#NULL!	#NULL!	#NULL!	#NULL!	#NULL!	#NULL!	#NULL!	#NULL!	#NULL!	#NULL!	#NULL!	#NULL!	#NULL!	#NULL!
1851	3	2	2	3	1	2	3	Pharmacy	3	2	2	2	2	2	2	2	2	2	2	2	2	2	2	2	2	3	2	#NULL!	#NULL!	#NULL!	0	#NULL!	#NULL!	#NULL!	#NULL!	#NULL!	#NULL!	#NULL!	#NULL!	#NULL!	#NULL!	#NULL!	#NULL!	#NULL!	#NULL!	#NULL!	#NULL!	#NULL!	#NULL!
1852	3	3	1	1	1	1	2	Medicine	1	2	2	2	2	2	2	2	2	2	2	2	2	2	2	2	1	3	2	#NULL!	#NULL!	#NULL!	0	#NULL!	#NULL!	#NULL!	#NULL!	#NULL!	#NULL!	#NULL!	#NULL!	#NULL!	#NULL!	#NULL!	#NULL!	#NULL!	#NULL!	#NULL!	#NULL!	#NULL!	#NULL!
1853	3	1	1	1	1	5	3	Medicine	3	1	2	2	2	2	2	2	2	2	1	1	2	2	2	2	2	2	2	#NULL!	#NULL!	#NULL!	0	#NULL!	#NULL!	#NULL!	#NULL!	#NULL!	#NULL!	#NULL!	#NULL!	#NULL!	#NULL!	#NULL!	#NULL!	#NULL!	#NULL!	#NULL!	#NULL!	#NULL!	#NULL!
1856	3	1	2	2	1	5	1	Dentistry	2	2	2	2	2	2	2	2	2	2	2	2	2	2	2	2	2	3	2	#NULL!	#NULL!	#NULL!	0	#NULL!	#NULL!	#NULL!	#NULL!	#NULL!	#NULL!	#NULL!	#NULL!	#NULL!	#NULL!	#NULL!	#NULL!	#NULL!	#NULL!	#NULL!	#NULL!	#NULL!	#NULL!
1857	3	1	1	1	1	3	2	Nursing	4	2	2	2	2	2	2	2	2	2	2	2	2	2	2	2	2	2	2	#NULL!	#NULL!	#NULL!	0	#NULL!	#NULL!	#NULL!	#NULL!	#NULL!	#NULL!	#NULL!	#NULL!	#NULL!	#NULL!	#NULL!	#NULL!	#NULL!	#NULL!	#NULL!	#NULL!	#NULL!	#NULL!
1858	3	3	2	1	1	4	3	Pharmacy	2	2	2	2	2	2	2	2	2	2	2	2	2	2	2	2	2	2	2	#NULL!	#NULL!	#NULL!	0	#NULL!	#NULL!	#NULL!	#NULL!	#NULL!	#NULL!	#NULL!	#NULL!	#NULL!	#NULL!	#NULL!	#NULL!	#NULL!	#NULL!	#NULL!	#NULL!	#NULL!	#NULL!
1859	3	1	2	2	1	3	2	Others	3	2	2	2	2	2	2	2	2	2	2	2	2	2	2	2	2	2	2	#NULL!	#NULL!	#NULL!	0	#NULL!	#NULL!	#NULL!	#NULL!	#NULL!	#NULL!	#NULL!	#NULL!	#NULL!	#NULL!	#NULL!	#NULL!	#NULL!	#NULL!	#NULL!	#NULL!	#NULL!	#NULL!
1860	2	1	2	1	1	4	4	Dentistry	2	1	2	2	2	2	2	2	2	2	1	2	2	2	2	2	2	2	2	#NULL!	#NULL!	#NULL!	0	#NULL!	#NULL!	#NULL!	#NULL!	#NULL!	#NULL!	#NULL!	#NULL!	#NULL!	#NULL!	#NULL!	#NULL!	#NULL!	#NULL!	#NULL!	#NULL!	#NULL!	#NULL!
1862	3	4	1	2	1	4	2	Others	3	2	2	2	2	2	2	2	2	2	2	2	2	2	2	2	2	2	2	#NULL!	#NULL!	#NULL!	0	#NULL!	#NULL!	#NULL!	#NULL!	#NULL!	#NULL!	#NULL!	#NULL!	#NULL!	#NULL!	#NULL!	#NULL!	#NULL!	#NULL!	#NULL!	#NULL!	#NULL!	#NULL!
1863	3	4	1	2	1	4	1	Others	3	2	2	2	2	2	2	2	2	2	2	2	2	2	2	2	2	2	2	#NULL!	#NULL!	#NULL!	0	#NULL!	#NULL!	#NULL!	#NULL!	#NULL!	#NULL!	#NULL!	#NULL!	#NULL!	#NULL!	#NULL!	#NULL!	#NULL!	#NULL!	#NULL!	#NULL!	#NULL!	#NULL!
1864	3	2	1	1	1	5	1	Pharmacy	4	2	2	2	2	2	2	2	2	2	2	2	2	2	2	2	2	2	2	#NULL!	#NULL!	#NULL!	0	#NULL!	#NULL!	#NULL!	#NULL!	#NULL!	#NULL!	#NULL!	#NULL!	#NULL!	#NULL!	#NULL!	#NULL!	#NULL!	#NULL!	#NULL!	#NULL!	#NULL!	#NULL!
1865	3	4	2	3	1	5	2	Others	3	2	2	2	2	2	2	2	2	2	2	2	2	2	2	2	2	2	2	#NULL!	#NULL!	#NULL!	0	#NULL!	#NULL!	#NULL!	#NULL!	#NULL!	#NULL!	#NULL!	#NULL!	#NULL!	#NULL!	#NULL!	#NULL!	#NULL!	#NULL!	#NULL!	#NULL!	#NULL!	#NULL!
1866	3	2	2	1	1	3	2	Medicine	1	2	2	2	2	2	2	2	2	2	2	1	2	2	2	2	2	2	2	#NULL!	#NULL!	#NULL!	0	#NULL!	#NULL!	#NULL!	#NULL!	#NULL!	#NULL!	#NULL!	#NULL!	#NULL!	#NULL!	#NULL!	#NULL!	#NULL!	#NULL!	#NULL!	#NULL!	#NULL!	#NULL!
1867	2	2	1	2	1	4	4	Medicine	2	1	2	2	2	2	2	2	2	2	1	2	2	2	2	2	2	1	3	3	2	3	0	#NULL!	#NULL!	#NULL!	#NULL!	#NULL!	#NULL!	#NULL!	#NULL!	#NULL!	#NULL!	#NULL!	#NULL!	#NULL!	#NULL!	#NULL!	#NULL!	#NULL!	#NULL!
1884	3	1	2	1	1	5	2	Health and rehabilitation sciences "Physiotherapy"	1	2	2	2	2	2	2	2	2	2	1	1	1	1	2	2	2	2	2	#NULL!	#NULL!	#NULL!	0	#NULL!	#NULL!	#NULL!	#NULL!	#NULL!	#NULL!	#NULL!	#NULL!	#NULL!	#NULL!	#NULL!	#NULL!	#NULL!	#NULL!	#NULL!	#NULL!	#NULL!	#NULL!
1888	2	2	1	1	1	5	4	Medicine	1	1	2	2	2	2	2	2	2	2	1	2	2	2	2	2	2	1	2	#NULL!	#NULL!	#NULL!	0	#NULL!	#NULL!	#NULL!	#NULL!	#NULL!	#NULL!	#NULL!	#NULL!	#NULL!	#NULL!	#NULL!	#NULL!	#NULL!	#NULL!	#NULL!	#NULL!	#NULL!	#NULL!
1891	3	3	1	1	2	2	3	Dentistry	5	1	2	2	2	2	2	2	2	2	2	1	1	2	1	2	2	2	2	#NULL!	#NULL!	#NULL!	0	#NULL!	#NULL!	#NULL!	#NULL!	#NULL!	#NULL!	#NULL!	#NULL!	#NULL!	#NULL!	#NULL!	#NULL!	#NULL!	#NULL!	#NULL!	#NULL!	#NULL!	#NULL!
1892	1	3	1	1	1	3	3	Dentistry	5	1	2	2	2	2	2	2	2	2	1	2	2	2	2	2	3	3	3	3	2	4	0	#NULL!	#NULL!	#NULL!	#NULL!	#NULL!	#NULL!	#NULL!	#NULL!	#NULL!	#NULL!	#NULL!	#NULL!	#NULL!	#NULL!	#NULL!	#NULL!	#NULL!	#NULL!
1893	1	3	2	2	2	3	4	Administrative	1	2	2	2	2	2	2	2	2	1	1	2	2	2	2	2	2	1	1	3	2	4	0	#NULL!	#NULL!	#NULL!	#NULL!	#NULL!	#NULL!	#NULL!	#NULL!	#NULL!	#NULL!	#NULL!	#NULL!	#NULL!	#NULL!	#NULL!	#NULL!	#NULL!	#NULL!
1966	4	2	1	1	1	1	2	Pharmacy	2	2	2	2	2	2	2	2	2	2	2	2	2	2	2	2	2	2	2	#NULL!	#NULL!	#NULL!	0	#NULL!	#NULL!	#NULL!	#NULL!	#NULL!	#NULL!	#NULL!	#NULL!	#NULL!	#NULL!	#NULL!	#NULL!	#NULL!	#NULL!	#NULL!	#NULL!	#NULL!	#NULL!
1968	4	2	2	1	1	3	3	Administrative	4	2	2	2	2	2	2	2	2	2	2	2	2	2	2	2	2	2	2	#NULL!	#NULL!	#NULL!	0	#NULL!	#NULL!	#NULL!	#NULL!	#NULL!	#NULL!	#NULL!	#NULL!	#NULL!	#NULL!	#NULL!	#NULL!	#NULL!	#NULL!	#NULL!	#NULL!	#NULL!	#NULL!
1970	4	2	2	1	1	2	2	Dentistry	3	2	2	2	2	2	2	2	2	2	2	2	2	2	2	2	1	2	2	#NULL!	#NULL!	#NULL!	0	#NULL!	#NULL!	#NULL!	#NULL!	#NULL!	#NULL!	#NULL!	#NULL!	#NULL!	#NULL!	#NULL!	#NULL!	#NULL!	#NULL!	#NULL!	#NULL!	#NULL!	#NULL!
1973	4	3	1	1	1	2	3	Administrative	4	2	2	2	2	2	2	2	2	2	2	2	2	2	2	2	2	2	2	#NULL!	#NULL!	#NULL!	0	#NULL!	#NULL!	#NULL!	#NULL!	#NULL!	#NULL!	#NULL!	#NULL!	#NULL!	#NULL!	#NULL!	#NULL!	#NULL!	#NULL!	#NULL!	#NULL!	#NULL!	#NULL!
1974	4	1	2	1	1	2	3	Administrative	4	2	2	2	2	2	2	2	2	2	2	2	2	2	2	2	1	2	2	#NULL!	#NULL!	#NULL!	0	#NULL!	#NULL!	#NULL!	#NULL!	#NULL!	#NULL!	#NULL!	#NULL!	#NULL!	#NULL!	#NULL!	#NULL!	#NULL!	#NULL!	#NULL!	#NULL!	#NULL!	#NULL!
1975	4	1	2	1	1	2	1	Administrative	2	2	2	2	2	2	2	2	2	2	2	2	2	2	2	2	2	2	2	#NULL!	#NULL!	#NULL!	0	#NULL!	#NULL!	#NULL!	#NULL!	#NULL!	#NULL!	#NULL!	#NULL!	#NULL!	#NULL!	#NULL!	#NULL!	#NULL!	#NULL!	#NULL!	#NULL!	#NULL!	#NULL!
1977	4	1	2	1	1	2	1	Medicine	2	2	2	2	2	2	2	2	2	2	2	2	2	2	2	2	1	2	2	#NULL!	#NULL!	#NULL!	0	#NULL!	#NULL!	#NULL!	#NULL!	#NULL!	#NULL!	#NULL!	#NULL!	#NULL!	#NULL!	#NULL!	#NULL!	#NULL!	#NULL!	#NULL!	#NULL!	#NULL!	#NULL!
1979	4	2	1	1	1	2	3	Dentistry	3	2	2	2	2	2	2	2	2	2	2	2	2	2	2	2	2	2	2	#NULL!	#NULL!	#NULL!	0	#NULL!	#NULL!	#NULL!	#NULL!	#NULL!	#NULL!	#NULL!	#NULL!	#NULL!	#NULL!	#NULL!	#NULL!	#NULL!	#NULL!	#NULL!	#NULL!	#NULL!	#NULL!
1980	4	2	2	1	1	2	3	Pharmacy	3	2	2	2	2	2	2	2	2	2	2	2	2	2	2	2	2	2	2	#NULL!	#NULL!	#NULL!	0	#NULL!	#NULL!	#NULL!	#NULL!	#NULL!	#NULL!	#NULL!	#NULL!	#NULL!	#NULL!	#NULL!	#NULL!	#NULL!	#NULL!	#NULL!	#NULL!	#NULL!	#NULL!
1982	4	2	2	1	1	2	2	Medicine	2	2	2	2	2	2	2	2	2	2	2	2	2	2	2	2	1	2	2	#NULL!	#NULL!	#NULL!	0	#NULL!	#NULL!	#NULL!	#NULL!	#NULL!	#NULL!	#NULL!	#NULL!	#NULL!	#NULL!	#NULL!	#NULL!	#NULL!	#NULL!	#NULL!	#NULL!	#NULL!	#NULL!
1984	4	3	1	2	1	2	3	Administrative	3	2	2	2	2	2	2	2	2	2	2	2	2	2	2	2	1	2	2	#NULL!	#NULL!	#NULL!	0	#NULL!	#NULL!	#NULL!	#NULL!	#NULL!	#NULL!	#NULL!	#NULL!	#NULL!	#NULL!	#NULL!	#NULL!	#NULL!	#NULL!	#NULL!	#NULL!	#NULL!	#NULL!
1985	4	1	1	1	1	2	2	Health and rehabilitation sciences "Physiotherapy"	3	2	2	2	2	2	2	2	2	2	2	2	2	2	2	2	1	2	2	#NULL!	#NULL!	#NULL!	0	#NULL!	#NULL!	#NULL!	#NULL!	#NULL!	#NULL!	#NULL!	#NULL!	#NULL!	#NULL!	#NULL!	#NULL!	#NULL!	#NULL!	#NULL!	#NULL!	#NULL!	#NULL!
1989	2	3	1	2	1	5	4	Medicine	1	1	2	2	2	2	2	2	2	2	1	2	2	2	2	2	2	1	2	#NULL!	#NULL!	#NULL!	0	#NULL!	#NULL!	#NULL!	#NULL!	#NULL!	#NULL!	#NULL!	#NULL!	#NULL!	#NULL!	#NULL!	#NULL!	#NULL!	#NULL!	#NULL!	#NULL!	#NULL!	#NULL!
1998	2	2	2	1	1	4	3	Dentistry	1	1	2	2	2	2	2	2	2	2	1	2	2	2	2	2	2	1	1	3	2	3	0	#NULL!	#NULL!	#NULL!	#NULL!	#NULL!	#NULL!	#NULL!	#NULL!	#NULL!	#NULL!	#NULL!	#NULL!	#NULL!	#NULL!	#NULL!	#NULL!	#NULL!	#NULL!
2000	2	2	2	1	1	3	3	Dentistry	1	1	2	2	2	2	2	2	2	2	1	2	2	2	2	2	2	2	3	3	2	2	0	#NULL!	#NULL!	#NULL!	#NULL!	#NULL!	#NULL!	#NULL!	#NULL!	#NULL!	#NULL!	#NULL!	#NULL!	#NULL!	#NULL!	#NULL!	#NULL!	#NULL!	#NULL!
2007	2	2	2	1	1	4	3	Dentistry	1	1	2	2	2	2	2	2	2	2	1	2	2	2	2	2	2	2	1	3	2	3	0	#NULL!	#NULL!	#NULL!	#NULL!	#NULL!	#NULL!	#NULL!	#NULL!	#NULL!	#NULL!	#NULL!	#NULL!	#NULL!	#NULL!	#NULL!	#NULL!	#NULL!	#NULL!
2033	2	2	1	1	1	4	3	Dentistry	1	1	2	2	2	2	2	2	2	2	1	2	2	2	2	2	1	2	2	#NULL!	#NULL!	#NULL!	0	#NULL!	#NULL!	#NULL!	#NULL!	#NULL!	#NULL!	#NULL!	#NULL!	#NULL!	#NULL!	#NULL!	#NULL!	#NULL!	#NULL!	#NULL!	#NULL!	#NULL!	#NULL!
2037	2	2	1	1	1	4	3	Dentistry	1	1	2	2	2	2	2	2	2	2	1	2	2	2	2	2	2	2	3	3	2	3	0	#NULL!	#NULL!	#NULL!	#NULL!	#NULL!	#NULL!	#NULL!	#NULL!	#NULL!	#NULL!	#NULL!	#NULL!	#NULL!	#NULL!	#NULL!	#NULL!	#NULL!	#NULL!
2040	2	2	2	2	1	4	3	Dentistry	1	1	2	2	2	2	2	2	2	2	1	2	2	2	2	2	2	1	1	3	2	3	0	#NULL!	#NULL!	#NULL!	#NULL!	#NULL!	#NULL!	#NULL!	#NULL!	#NULL!	#NULL!	#NULL!	#NULL!	#NULL!	#NULL!	#NULL!	#NULL!	#NULL!	#NULL!
2041	2	2	2	2	1	4	3	Dentistry	1	1	2	2	2	2	2	2	2	2	1	2	2	2	2	2	2	2	1	3	2	3	0	#NULL!	#NULL!	#NULL!	#NULL!	#NULL!	#NULL!	#NULL!	#NULL!	#NULL!	#NULL!	#NULL!	#NULL!	#NULL!	#NULL!	#NULL!	#NULL!	#NULL!	#NULL!
2048	2	2	2	1	1	4	3	Dentistry	1	1	2	2	2	2	2	2	2	2	1	2	2	2	2	2	2	2	2	#NULL!	#NULL!	#NULL!	0	#NULL!	#NULL!	#NULL!	#NULL!	#NULL!	#NULL!	#NULL!	#NULL!	#NULL!	#NULL!	#NULL!	#NULL!	#NULL!	#NULL!	#NULL!	#NULL!	#NULL!	#NULL!
2049	2	2	1	1	1	5	3	Dentistry	1	1	2	2	2	2	2	2	2	2	1	2	2	2	2	2	1	1	1	3	2	2	0	#NULL!	#NULL!	#NULL!	#NULL!	#NULL!	#NULL!	#NULL!	#NULL!	#NULL!	#NULL!	#NULL!	#NULL!	#NULL!	#NULL!	#NULL!	#NULL!	#NULL!	#NULL!
2064	1	1	2	1	1	3	3	Medicine	3	2	2	2	2	2	2	2	2	2	2	2	2	2	2	2	2	1	1	3	2	2	0	#NULL!	#NULL!	#NULL!	#NULL!	#NULL!	#NULL!	#NULL!	#NULL!	#NULL!	#NULL!	#NULL!	#NULL!	#NULL!	#NULL!	#NULL!	#NULL!	#NULL!	#NULL!
2073	2	2	1	1	1	4	3	Dentistry	1	1	2	2	2	2	2	2	2	2	1	2	2	2	2	2	2	2	3	3	2	2	0	#NULL!	#NULL!	#NULL!	#NULL!	#NULL!	#NULL!	#NULL!	#NULL!	#NULL!	#NULL!	#NULL!	#NULL!	#NULL!	#NULL!	#NULL!	#NULL!	#NULL!	#NULL!
2079	2	2	1	1	1	4	3	Dentistry	1	1	2	2	2	2	2	2	2	2	1	2	2	2	2	2	2	2	3	3	2	2	0	#NULL!	#NULL!	#NULL!	#NULL!	#NULL!	#NULL!	#NULL!	#NULL!	#NULL!	#NULL!	#NULL!	#NULL!	#NULL!	#NULL!	#NULL!	#NULL!	#NULL!	#NULL!
2098	2	3	2	2	1	4	3	Pharmacy	1	1	2	2	2	2	2	2	2	2	1	2	2	2	2	2	2	1	1	3	2	3	0	#NULL!	#NULL!	#NULL!	#NULL!	#NULL!	#NULL!	#NULL!	#NULL!	#NULL!	#NULL!	#NULL!	#NULL!	#NULL!	#NULL!	#NULL!	#NULL!	#NULL!	#NULL!
2126	1	1	2	1	1	5	3	Medicine	3	1	2	2	2	1	2	2	2	2	2	1	1	2	2	2	2	1	1	3	2	3	0	#NULL!	#NULL!	#NULL!	#NULL!	#NULL!	#NULL!	#NULL!	#NULL!	#NULL!	#NULL!	#NULL!	#NULL!	#NULL!	#NULL!	#NULL!	#NULL!	#NULL!	#NULL!
2143	1	3	1	1	2	1	3	Dentistry	5	2	2	2	2	2	2	2	2	1	1	2	2	2	2	2	2	2	2	#NULL!	#NULL!	#NULL!	0	#NULL!	#NULL!	#NULL!	#NULL!	#NULL!	#NULL!	#NULL!	#NULL!	#NULL!	#NULL!	#NULL!	#NULL!	#NULL!	#NULL!	#NULL!	#NULL!	#NULL!	#NULL!
2144	1	3	2	2	2	1	4	Medicine	4	1	2	2	2	2	2	2	2	2	1	2	2	2	2	2	1	2	2	#NULL!	#NULL!	#NULL!	0	#NULL!	#NULL!	#NULL!	#NULL!	#NULL!	#NULL!	#NULL!	#NULL!	#NULL!	#NULL!	#NULL!	#NULL!	#NULL!	#NULL!	#NULL!	#NULL!	#NULL!	#NULL!
2158	1	4	2	2	1	4	3	Pharmacy	4	1	2	2	2	2	2	2	2	2	2	1	1	2	2	2	2	3	2	#NULL!	#NULL!	#NULL!	0	#NULL!	#NULL!	#NULL!	#NULL!	#NULL!	#NULL!	#NULL!	#NULL!	#NULL!	#NULL!	#NULL!	#NULL!	#NULL!	#NULL!	#NULL!	#NULL!	#NULL!	#NULL!
2161	1	2	1	1	1	1	3	Medicine	2	1	2	2	2	2	2	2	2	2	1	2	2	2	2	2	2	2	2	#NULL!	#NULL!	#NULL!	0	#NULL!	#NULL!	#NULL!	#NULL!	#NULL!	#NULL!	#NULL!	#NULL!	#NULL!	#NULL!	#NULL!	#NULL!	#NULL!	#NULL!	#NULL!	#NULL!	#NULL!	#NULL!
2163	1	1	2	1	1	5	3	Medicine	1	2	2	2	2	2	2	2	2	2	2	1	2	2	2	2	2	1	1	3	2	2	0	#NULL!	#NULL!	#NULL!	#NULL!	#NULL!	#NULL!	#NULL!	#NULL!	#NULL!	#NULL!	#NULL!	#NULL!	#NULL!	#NULL!	#NULL!	#NULL!	#NULL!	#NULL!
2169	2	2	2	1	1	4	3	Dentistry	1	1	2	2	2	2	2	2	2	2	1	2	2	2	2	2	2	1	1	3	2	3	0	#NULL!	#NULL!	#NULL!	#NULL!	#NULL!	#NULL!	#NULL!	#NULL!	#NULL!	#NULL!	#NULL!	#NULL!	#NULL!	#NULL!	#NULL!	#NULL!	#NULL!	#NULL!
2170	2	2	2	1	1	4	3	Dentistry	1	1	2	2	2	2	2	2	2	2	1	2	2	2	2	2	2	1	1	3	2	3	0	#NULL!	#NULL!	#NULL!	#NULL!	#NULL!	#NULL!	#NULL!	#NULL!	#NULL!	#NULL!	#NULL!	#NULL!	#NULL!	#NULL!	#NULL!	#NULL!	#NULL!	#NULL!
2184	2	3	2	1	1	4	3	Dentistry	1	1	2	2	2	2	2	2	2	2	1	2	2	2	2	2	2	1	1	3	2	3	0	#NULL!	#NULL!	#NULL!	#NULL!	#NULL!	#NULL!	#NULL!	#NULL!	#NULL!	#NULL!	#NULL!	#NULL!	#NULL!	#NULL!	#NULL!	#NULL!	#NULL!	#NULL!
2189	2	1	1	1	1	5	4	Medicine	2	1	2	2	2	2	2	2	2	2	1	2	2	2	2	2	2	1	2	#NULL!	#NULL!	#NULL!	0	#NULL!	#NULL!	#NULL!	#NULL!	#NULL!	#NULL!	#NULL!	#NULL!	#NULL!	#NULL!	#NULL!	#NULL!	#NULL!	#NULL!	#NULL!	#NULL!	#NULL!	#NULL!
2194	4	2	2	1	1	2	2	Dentistry	3	2	2	2	2	2	2	2	2	2	2	2	2	2	2	2	2	2	2	#NULL!	#NULL!	#NULL!	0	#NULL!	#NULL!	#NULL!	#NULL!	#NULL!	#NULL!	#NULL!	#NULL!	#NULL!	#NULL!	#NULL!	#NULL!	#NULL!	#NULL!	#NULL!	#NULL!	#NULL!	#NULL!
2195	4	2	2	1	1	2	3	Administrative	4	2	2	2	2	2	2	2	2	2	2	2	2	2	2	2	2	2	2	#NULL!	#NULL!	#NULL!	0	#NULL!	#NULL!	#NULL!	#NULL!	#NULL!	#NULL!	#NULL!	#NULL!	#NULL!	#NULL!	#NULL!	#NULL!	#NULL!	#NULL!	#NULL!	#NULL!	#NULL!	#NULL!
2196	4	1	1	1	1	2	2	Administrative	2	2	2	2	2	2	2	2	2	2	2	2	2	2	2	2	1	2	2	#NULL!	#NULL!	#NULL!	0	#NULL!	#NULL!	#NULL!	#NULL!	#NULL!	#NULL!	#NULL!	#NULL!	#NULL!	#NULL!	#NULL!	#NULL!	#NULL!	#NULL!	#NULL!	#NULL!	#NULL!	#NULL!
2197	4	2	1	1	1	2	2	Pharmacy	3	2	2	2	2	2	2	2	2	2	2	2	2	2	2	2	1	2	2	#NULL!	#NULL!	#NULL!	0	#NULL!	#NULL!	#NULL!	#NULL!	#NULL!	#NULL!	#NULL!	#NULL!	#NULL!	#NULL!	#NULL!	#NULL!	#NULL!	#NULL!	#NULL!	#NULL!	#NULL!	#NULL!
2199	4	2	1	1	1	2	3	Administrative	3	2	2	2	2	2	2	2	2	2	2	2	2	2	2	2	1	2	2	#NULL!	#NULL!	#NULL!	0	#NULL!	#NULL!	#NULL!	#NULL!	#NULL!	#NULL!	#NULL!	#NULL!	#NULL!	#NULL!	#NULL!	#NULL!	#NULL!	#NULL!	#NULL!	#NULL!	#NULL!	#NULL!
2206	4	3	1	1	1	2	2	Pharmacy	1	2	2	2	2	2	2	2	2	2	2	2	2	2	2	2	2	2	2	#NULL!	#NULL!	#NULL!	0	#NULL!	#NULL!	#NULL!	#NULL!	#NULL!	#NULL!	#NULL!	#NULL!	#NULL!	#NULL!	#NULL!	#NULL!	#NULL!	#NULL!	#NULL!	#NULL!	#NULL!	#NULL!
2209	4	3	2	1	1	2	3	Administrative	3	2	2	2	2	2	2	2	2	2	2	2	2	2	2	2	2	2	2	#NULL!	#NULL!	#NULL!	0	#NULL!	#NULL!	#NULL!	#NULL!	#NULL!	#NULL!	#NULL!	#NULL!	#NULL!	#NULL!	#NULL!	#NULL!	#NULL!	#NULL!	#NULL!	#NULL!	#NULL!	#NULL!
2210	4	1	1	1	1	2	2	Administrative	2	2	2	2	2	2	2	2	2	2	2	2	2	2	2	2	2	2	2	#NULL!	#NULL!	#NULL!	0	#NULL!	#NULL!	#NULL!	#NULL!	#NULL!	#NULL!	#NULL!	#NULL!	#NULL!	#NULL!	#NULL!	#NULL!	#NULL!	#NULL!	#NULL!	#NULL!	#NULL!	#NULL!
2212	4	1	2	1	1	2	2	Administrative	2	2	2	2	2	2	2	2	2	2	2	2	2	2	2	2	2	2	2	#NULL!	#NULL!	#NULL!	0	#NULL!	#NULL!	#NULL!	#NULL!	#NULL!	#NULL!	#NULL!	#NULL!	#NULL!	#NULL!	#NULL!	#NULL!	#NULL!	#NULL!	#NULL!	#NULL!	#NULL!	#NULL!
2213	4	1	2	1	1	2	1	Medicine	2	2	2	2	2	2	2	2	2	2	2	2	2	2	2	2	2	2	2	#NULL!	#NULL!	#NULL!	0	#NULL!	#NULL!	#NULL!	#NULL!	#NULL!	#NULL!	#NULL!	#NULL!	#NULL!	#NULL!	#NULL!	#NULL!	#NULL!	#NULL!	#NULL!	#NULL!	#NULL!	#NULL!
2214	4	1	1	2	1	2	3	Administrative	2	2	2	2	2	2	2	2	2	2	2	2	2	2	2	2	1	2	2	#NULL!	#NULL!	#NULL!	0	#NULL!	#NULL!	#NULL!	#NULL!	#NULL!	#NULL!	#NULL!	#NULL!	#NULL!	#NULL!	#NULL!	#NULL!	#NULL!	#NULL!	#NULL!	#NULL!	#NULL!	#NULL!
2215	4	1	2	1	1	2	2	Administrative	2	2	2	2	2	2	2	2	2	2	2	2	2	2	2	2	2	2	2	#NULL!	#NULL!	#NULL!	0	#NULL!	#NULL!	#NULL!	#NULL!	#NULL!	#NULL!	#NULL!	#NULL!	#NULL!	#NULL!	#NULL!	#NULL!	#NULL!	#NULL!	#NULL!	#NULL!	#NULL!	#NULL!
2217	4	2	2	1	1	2	1	Administrative	3	2	2	2	2	2	2	2	2	2	2	2	2	2	2	2	2	2	2	#NULL!	#NULL!	#NULL!	0	#NULL!	#NULL!	#NULL!	#NULL!	#NULL!	#NULL!	#NULL!	#NULL!	#NULL!	#NULL!	#NULL!	#NULL!	#NULL!	#NULL!	#NULL!	#NULL!	#NULL!	#NULL!
2218	4	1	1	1	1	2	2	Nursing	2	2	2	2	2	2	2	2	2	2	2	2	2	2	2	2	1	2	2	#NULL!	#NULL!	#NULL!	0	#NULL!	#NULL!	#NULL!	#NULL!	#NULL!	#NULL!	#NULL!	#NULL!	#NULL!	#NULL!	#NULL!	#NULL!	#NULL!	#NULL!	#NULL!	#NULL!	#NULL!	#NULL!
2219	4	4	1	2	1	3	4	Medicine	3	2	2	2	2	2	2	2	2	2	2	2	2	2	2	2	2	2	2	#NULL!	#NULL!	#NULL!	0	#NULL!	#NULL!	#NULL!	#NULL!	#NULL!	#NULL!	#NULL!	#NULL!	#NULL!	#NULL!	#NULL!	#NULL!	#NULL!	#NULL!	#NULL!	#NULL!	#NULL!	#NULL!
2220	4	1	1	1	1	2	1	Administrative	2	2	2	2	2	2	2	2	2	2	2	2	2	2	2	2	2	2	2	#NULL!	#NULL!	#NULL!	0	#NULL!	#NULL!	#NULL!	#NULL!	#NULL!	#NULL!	#NULL!	#NULL!	#NULL!	#NULL!	#NULL!	#NULL!	#NULL!	#NULL!	#NULL!	#NULL!	#NULL!	#NULL!
2221	4	2	2	1	1	2	2	Administrative	3	2	2	2	2	2	2	2	2	2	2	2	2	2	2	2	2	2	2	#NULL!	#NULL!	#NULL!	0	#NULL!	#NULL!	#NULL!	#NULL!	#NULL!	#NULL!	#NULL!	#NULL!	#NULL!	#NULL!	#NULL!	#NULL!	#NULL!	#NULL!	#NULL!	#NULL!	#NULL!	#NULL!
2222	4	1	2	1	1	2	1	Others	1	2	2	2	2	2	2	2	2	2	2	2	2	2	2	2	2	2	2	#NULL!	#NULL!	#NULL!	0	#NULL!	#NULL!	#NULL!	#NULL!	#NULL!	#NULL!	#NULL!	#NULL!	#NULL!	#NULL!	#NULL!	#NULL!	#NULL!	#NULL!	#NULL!	#NULL!	#NULL!	#NULL!
2223	4	1	2	1	1	2	1	Dentistry	2	2	2	2	2	2	2	2	2	2	2	2	2	2	2	2	2	2	2	#NULL!	#NULL!	#NULL!	0	#NULL!	#NULL!	#NULL!	#NULL!	#NULL!	#NULL!	#NULL!	#NULL!	#NULL!	#NULL!	#NULL!	#NULL!	#NULL!	#NULL!	#NULL!	#NULL!	#NULL!	#NULL!
2224	4	1	1	1	1	2	1	Administrative	2	2	2	2	2	2	2	2	2	2	2	2	2	2	2	2	1	2	2	#NULL!	#NULL!	#NULL!	0	#NULL!	#NULL!	#NULL!	#NULL!	#NULL!	#NULL!	#NULL!	#NULL!	#NULL!	#NULL!	#NULL!	#NULL!	#NULL!	#NULL!	#NULL!	#NULL!	#NULL!	#NULL!
2225	4	1	1	1	1	2	2	Medicine	2	2	2	2	2	2	2	2	2	2	2	2	2	2	2	2	1	2	2	#NULL!	#NULL!	#NULL!	0	#NULL!	#NULL!	#NULL!	#NULL!	#NULL!	#NULL!	#NULL!	#NULL!	#NULL!	#NULL!	#NULL!	#NULL!	#NULL!	#NULL!	#NULL!	#NULL!	#NULL!	#NULL!
2238	2	2	2	2	1	3	3	Dentistry	1	1	2	2	2	2	2	2	2	2	1	2	2	2	2	2	2	1	1	3	2	3	0	#NULL!	#NULL!	#NULL!	#NULL!	#NULL!	#NULL!	#NULL!	#NULL!	#NULL!	#NULL!	#NULL!	#NULL!	#NULL!	#NULL!	#NULL!	#NULL!	#NULL!	#NULL!
2288	3	3	1	2	1	2	3	Pharmacy	1	1	1	2	2	1	2	2	2	2	1	1	2	2	2	2	2	3	1	3	1	4	0	#NULL!	#NULL!	#NULL!	#NULL!	#NULL!	#NULL!	#NULL!	#NULL!	#NULL!	#NULL!	#NULL!	#NULL!	#NULL!	#NULL!	#NULL!	#NULL!	#NULL!	#NULL!
2289	3	4	1	2	1	2	2	Medicine	1	1	1	2	2	1	2	2	2	2	1	1	2	2	2	2	1	1	1	3	2	2	0	#NULL!	#NULL!	#NULL!	#NULL!	#NULL!	#NULL!	#NULL!	#NULL!	#NULL!	#NULL!	#NULL!	#NULL!	#NULL!	#NULL!	#NULL!	#NULL!	#NULL!	#NULL!
2292	2	2	2	1	1	5	3	Dentistry	1	1	2	2	2	2	2	2	2	2	1	2	2	2	2	2	2	2	1	3	2	3	0	#NULL!	#NULL!	#NULL!	#NULL!	#NULL!	#NULL!	#NULL!	#NULL!	#NULL!	#NULL!	#NULL!	#NULL!	#NULL!	#NULL!	#NULL!	#NULL!	#NULL!	#NULL!
2297	2	2	1	1	1	4	3	Dentistry	1	1	2	2	2	2	2	2	2	2	1	2	2	2	2	2	2	1	1	3	2	3	0	#NULL!	#NULL!	#NULL!	#NULL!	#NULL!	#NULL!	#NULL!	#NULL!	#NULL!	#NULL!	#NULL!	#NULL!	#NULL!	#NULL!	#NULL!	#NULL!	#NULL!	#NULL!
2300	2	2	2	1	1	4	3	Dentistry	1	1	2	2	2	2	2	2	2	2	1	2	2	2	2	2	2	1	1	3	2	3	0	#NULL!	#NULL!	#NULL!	#NULL!	#NULL!	#NULL!	#NULL!	#NULL!	#NULL!	#NULL!	#NULL!	#NULL!	#NULL!	#NULL!	#NULL!	#NULL!	#NULL!	#NULL!
2304	2	2	2	1	1	4	3	Dentistry	4	1	2	2	2	2	2	2	2	2	1	2	2	2	2	2	2	1	1	3	2	3	0	#NULL!	#NULL!	#NULL!	#NULL!	#NULL!	#NULL!	#NULL!	#NULL!	#NULL!	#NULL!	#NULL!	#NULL!	#NULL!	#NULL!	#NULL!	#NULL!	#NULL!	#NULL!
2306	3	3	2	2	2	2	2	Nursing	3	2	2	2	2	2	2	2	2	2	2	2	2	2	2	2	2	3	1	3	2	2	0	#NULL!	#NULL!	#NULL!	#NULL!	#NULL!	#NULL!	#NULL!	#NULL!	#NULL!	#NULL!	#NULL!	#NULL!	#NULL!	#NULL!	#NULL!	#NULL!	#NULL!	#NULL!
2307	3	1	2	1	1	5	3	Others	1	2	2	2	2	2	2	2	2	2	2	2	2	2	2	2	2	2	2	#NULL!	#NULL!	#NULL!	0	#NULL!	#NULL!	#NULL!	#NULL!	#NULL!	#NULL!	#NULL!	#NULL!	#NULL!	#NULL!	#NULL!	#NULL!	#NULL!	#NULL!	#NULL!	#NULL!	#NULL!	#NULL!
2314	2	2	2	1	1	5	3	Dentistry	1	1	2	2	2	2	2	2	2	2	1	2	2	2	2	2	2	1	1	3	2	3	0	#NULL!	#NULL!	#NULL!	#NULL!	#NULL!	#NULL!	#NULL!	#NULL!	#NULL!	#NULL!	#NULL!	#NULL!	#NULL!	#NULL!	#NULL!	#NULL!	#NULL!	#NULL!
2315	3	4	2	2	1	2	3	Pharmacy	4	1	2	2	2	1	2	2	2	2	1	1	2	2	2	2	2	1	1	3	1	5	0	#NULL!	#NULL!	#NULL!	#NULL!	#NULL!	#NULL!	#NULL!	#NULL!	#NULL!	#NULL!	#NULL!	#NULL!	#NULL!	#NULL!	#NULL!	#NULL!	#NULL!	#NULL!
2318	2	3	2	2	1	4	3	Medicine	4	1	2	2	2	2	2	2	2	2	1	2	2	2	2	2	2	1	1	3	2	3	0	#NULL!	#NULL!	#NULL!	#NULL!	#NULL!	#NULL!	#NULL!	#NULL!	#NULL!	#NULL!	#NULL!	#NULL!	#NULL!	#NULL!	#NULL!	#NULL!	#NULL!	#NULL!
2320	3	3	2	2	2	2	3	Nursing	1	2	2	2	2	2	2	2	2	2	2	2	2	2	2	2	2	2	2	#NULL!	#NULL!	#NULL!	0	#NULL!	#NULL!	#NULL!	#NULL!	#NULL!	#NULL!	#NULL!	#NULL!	#NULL!	#NULL!	#NULL!	#NULL!	#NULL!	#NULL!	#NULL!	#NULL!	#NULL!	#NULL!
2321	2	2	2	1	1	4	3	Dentistry	1	1	2	2	2	2	2	2	2	2	1	2	2	2	2	2	2	2	1	3	2	2	0	#NULL!	#NULL!	#NULL!	#NULL!	#NULL!	#NULL!	#NULL!	#NULL!	#NULL!	#NULL!	#NULL!	#NULL!	#NULL!	#NULL!	#NULL!	#NULL!	#NULL!	#NULL!
2322	2	2	1	1	1	4	3	Dentistry	1	1	2	2	2	2	2	2	2	2	1	2	2	2	2	2	2	1	1	3	2	3	0	#NULL!	#NULL!	#NULL!	#NULL!	#NULL!	#NULL!	#NULL!	#NULL!	#NULL!	#NULL!	#NULL!	#NULL!	#NULL!	#NULL!	#NULL!	#NULL!	#NULL!	#NULL!
2328	2	3	2	2	1	5	3	Pharmacy	1	1	2	2	2	2	2	2	2	2	1	2	2	2	2	2	2	1	1	3	2	3	0	#NULL!	#NULL!	#NULL!	#NULL!	#NULL!	#NULL!	#NULL!	#NULL!	#NULL!	#NULL!	#NULL!	#NULL!	#NULL!	#NULL!	#NULL!	#NULL!	#NULL!	#NULL!
2329	2	2	2	1	1	4	3	Dentistry	1	1	2	2	2	2	2	2	2	2	1	2	2	2	2	2	2	1	1	3	2	3	0	#NULL!	#NULL!	#NULL!	#NULL!	#NULL!	#NULL!	#NULL!	#NULL!	#NULL!	#NULL!	#NULL!	#NULL!	#NULL!	#NULL!	#NULL!	#NULL!	#NULL!	#NULL!
2350	1	3	1	1	1	3	1	Nursing	2	1	2	1	2	1	2	1	1	2	2	1	1	1	2	2	3	1	3	3	2	4	0	#NULL!	#NULL!	#NULL!	#NULL!	#NULL!	#NULL!	#NULL!	#NULL!	#NULL!	#NULL!	#NULL!	#NULL!	#NULL!	#NULL!	#NULL!	#NULL!	#NULL!	#NULL!
2353	2	2	2	1	1	4	3	Dentistry	1	1	2	2	2	2	2	2	2	2	1	2	2	2	2	2	2	1	1	3	2	3	0	#NULL!	#NULL!	#NULL!	#NULL!	#NULL!	#NULL!	#NULL!	#NULL!	#NULL!	#NULL!	#NULL!	#NULL!	#NULL!	#NULL!	#NULL!	#NULL!	#NULL!	#NULL!
2358	2	2	1	1	1	4	3	Dentistry	1	1	2	2	2	2	2	2	2	2	1	2	2	2	2	2	2	2	1	3	2	3	0	#NULL!	#NULL!	#NULL!	#NULL!	#NULL!	#NULL!	#NULL!	#NULL!	#NULL!	#NULL!	#NULL!	#NULL!	#NULL!	#NULL!	#NULL!	#NULL!	#NULL!	#NULL!
2367	4	3	2	2	1	3	2	Medicine	1	2	2	2	2	2	2	2	2	2	1	1	1	2	2	2	2	1	1	3	2	2	0	#NULL!	#NULL!	#NULL!	#NULL!	#NULL!	#NULL!	#NULL!	#NULL!	#NULL!	#NULL!	#NULL!	#NULL!	#NULL!	#NULL!	#NULL!	#NULL!	#NULL!	#NULL!
2368	3	3	2	2	2	2	3	Nursing	1	2	2	2	2	2	2	2	2	2	1	1	2	2	2	2	2	3	2	#NULL!	#NULL!	#NULL!	0	#NULL!	#NULL!	#NULL!	#NULL!	#NULL!	#NULL!	#NULL!	#NULL!	#NULL!	#NULL!	#NULL!	#NULL!	#NULL!	#NULL!	#NULL!	#NULL!	#NULL!	#NULL!
2371	2	2	2	1	1	4	3	Pharmacy	1	1	2	2	2	2	2	2	2	2	1	2	2	2	2	2	2	2	3	3	2	2	0	#NULL!	#NULL!	#NULL!	#NULL!	#NULL!	#NULL!	#NULL!	#NULL!	#NULL!	#NULL!	#NULL!	#NULL!	#NULL!	#NULL!	#NULL!	#NULL!	#NULL!	#NULL!
2373	2	2	2	1	1	5	3	Dentistry	1	1	2	2	2	2	2	2	2	2	1	2	2	2	2	2	2	3	1	3	2	3	0	#NULL!	#NULL!	#NULL!	#NULL!	#NULL!	#NULL!	#NULL!	#NULL!	#NULL!	#NULL!	#NULL!	#NULL!	#NULL!	#NULL!	#NULL!	#NULL!	#NULL!	#NULL!
2380	3	2	1	1	1	5	3	Medicine	1	2	2	2	2	2	2	2	2	2	2	2	2	1	2	2	2	1	2	#NULL!	#NULL!	#NULL!	0	#NULL!	#NULL!	#NULL!	#NULL!	#NULL!	#NULL!	#NULL!	#NULL!	#NULL!	#NULL!	#NULL!	#NULL!	#NULL!	#NULL!	#NULL!	#NULL!	#NULL!	#NULL!
2383	3	4	1	2	1	3	3	Medicine	4	2	2	2	2	2	2	2	2	2	2	2	2	2	2	2	2	2	2	#NULL!	#NULL!	#NULL!	0	#NULL!	#NULL!	#NULL!	#NULL!	#NULL!	#NULL!	#NULL!	#NULL!	#NULL!	#NULL!	#NULL!	#NULL!	#NULL!	#NULL!	#NULL!	#NULL!	#NULL!	#NULL!
2389	2	2	1	1	1	5	3	Medicine	1	1	2	2	2	2	2	2	2	2	1	2	2	2	2	2	2	1	1	2	2	3	0	#NULL!	#NULL!	#NULL!	#NULL!	#NULL!	#NULL!	#NULL!	#NULL!	#NULL!	#NULL!	#NULL!	#NULL!	#NULL!	#NULL!	#NULL!	#NULL!	#NULL!	#NULL!
2390	2	2	2	1	1	4	3	Dentistry	1	1	2	2	2	2	2	2	2	2	1	2	2	2	2	2	2	1	1	3	2	3	0	#NULL!	#NULL!	#NULL!	#NULL!	#NULL!	#NULL!	#NULL!	#NULL!	#NULL!	#NULL!	#NULL!	#NULL!	#NULL!	#NULL!	#NULL!	#NULL!	#NULL!	#NULL!
2394	3	2	1	2	1	2	3	Medicine	1	2	2	2	2	2	2	2	2	2	2	2	2	2	2	2	2	2	2	#NULL!	#NULL!	#NULL!	0	#NULL!	#NULL!	#NULL!	#NULL!	#NULL!	#NULL!	#NULL!	#NULL!	#NULL!	#NULL!	#NULL!	#NULL!	#NULL!	#NULL!	#NULL!	#NULL!	#NULL!	#NULL!
2401	3	3	1	1	2	1	3	Medicine	1	2	2	2	2	2	2	2	2	2	1	1	2	2	2	2	2	3	2	#NULL!	#NULL!	#NULL!	0	#NULL!	#NULL!	#NULL!	#NULL!	#NULL!	#NULL!	#NULL!	#NULL!	#NULL!	#NULL!	#NULL!	#NULL!	#NULL!	#NULL!	#NULL!	#NULL!	#NULL!	#NULL!
2406	2	2	2	1	1	4	2	Dentistry	1	1	2	2	2	2	2	2	2	2	1	2	2	2	2	2	2	1	1	3	2	3	0	#NULL!	#NULL!	#NULL!	#NULL!	#NULL!	#NULL!	#NULL!	#NULL!	#NULL!	#NULL!	#NULL!	#NULL!	#NULL!	#NULL!	#NULL!	#NULL!	#NULL!	#NULL!
2413	3	3	2	1	1	1	3	Nursing	1	2	2	2	2	2	2	2	2	2	2	2	2	2	2	2	2	3	2	#NULL!	#NULL!	#NULL!	0	#NULL!	#NULL!	#NULL!	#NULL!	#NULL!	#NULL!	#NULL!	#NULL!	#NULL!	#NULL!	#NULL!	#NULL!	#NULL!	#NULL!	#NULL!	#NULL!	#NULL!	#NULL!
2414	3	3	2	1	1	1	3	Medicine	5	2	2	2	2	2	2	2	2	2	2	2	2	2	2	2	2	3	2	#NULL!	#NULL!	#NULL!	0	#NULL!	#NULL!	#NULL!	#NULL!	#NULL!	#NULL!	#NULL!	#NULL!	#NULL!	#NULL!	#NULL!	#NULL!	#NULL!	#NULL!	#NULL!	#NULL!	#NULL!	#NULL!
2415	3	4	2	1	1	2	3	Medicine	1	2	2	2	2	2	2	2	2	2	2	2	2	2	2	2	2	3	2	#NULL!	#NULL!	#NULL!	0	#NULL!	#NULL!	#NULL!	#NULL!	#NULL!	#NULL!	#NULL!	#NULL!	#NULL!	#NULL!	#NULL!	#NULL!	#NULL!	#NULL!	#NULL!	#NULL!	#NULL!	#NULL!
2416	3	3	2	1	1	1	3	Nursing	1	2	2	2	2	2	2	2	2	2	2	2	2	2	2	2	1	3	2	#NULL!	#NULL!	#NULL!	0	#NULL!	#NULL!	#NULL!	#NULL!	#NULL!	#NULL!	#NULL!	#NULL!	#NULL!	#NULL!	#NULL!	#NULL!	#NULL!	#NULL!	#NULL!	#NULL!	#NULL!	#NULL!
2418	3	4	1	2	1	2	4	Medicine	5	2	2	2	2	2	2	2	2	2	2	2	2	2	2	2	2	3	2	#NULL!	#NULL!	#NULL!	0	#NULL!	#NULL!	#NULL!	#NULL!	#NULL!	#NULL!	#NULL!	#NULL!	#NULL!	#NULL!	#NULL!	#NULL!	#NULL!	#NULL!	#NULL!	#NULL!	#NULL!	#NULL!
2419	3	4	2	2	1	1	3	Medicine	1	2	2	2	2	2	2	2	2	2	1	1	2	2	2	2	2	3	2	#NULL!	#NULL!	#NULL!	0	#NULL!	#NULL!	#NULL!	#NULL!	#NULL!	#NULL!	#NULL!	#NULL!	#NULL!	#NULL!	#NULL!	#NULL!	#NULL!	#NULL!	#NULL!	#NULL!	#NULL!	#NULL!
2459	2	2	1	1	1	4	3	Dentistry	1	1	2	2	2	2	2	2	2	2	1	2	2	2	2	2	2	2	1	3	2	3	0	#NULL!	#NULL!	#NULL!	#NULL!	#NULL!	#NULL!	#NULL!	#NULL!	#NULL!	#NULL!	#NULL!	#NULL!	#NULL!	#NULL!	#NULL!	#NULL!	#NULL!	#NULL!
2471	3	4	1	2	1	2	2	Medicine	1	2	2	2	2	2	2	2	2	2	1	1	2	2	2	2	2	3	2	#NULL!	#NULL!	#NULL!	0	#NULL!	#NULL!	#NULL!	#NULL!	#NULL!	#NULL!	#NULL!	#NULL!	#NULL!	#NULL!	#NULL!	#NULL!	#NULL!	#NULL!	#NULL!	#NULL!	#NULL!	#NULL!
2472	3	3	2	2	1	2	2	Nursing	3	2	2	2	2	2	2	2	2	2	2	2	2	2	2	2	2	2	2	#NULL!	#NULL!	#NULL!	0	#NULL!	#NULL!	#NULL!	#NULL!	#NULL!	#NULL!	#NULL!	#NULL!	#NULL!	#NULL!	#NULL!	#NULL!	#NULL!	#NULL!	#NULL!	#NULL!	#NULL!	#NULL!
2474	3	3	1	1	1	2	2	Administrative	1	2	2	2	2	2	2	2	2	2	2	2	2	2	2	2	1	2	2	#NULL!	#NULL!	#NULL!	0	#NULL!	#NULL!	#NULL!	#NULL!	#NULL!	#NULL!	#NULL!	#NULL!	#NULL!	#NULL!	#NULL!	#NULL!	#NULL!	#NULL!	#NULL!	#NULL!	#NULL!	#NULL!
2475	2	2	1	1	1	5	2	Dentistry	1	1	2	2	2	2	2	2	2	2	1	2	2	2	2	2	1	1	1	3	2	3	0	#NULL!	#NULL!	#NULL!	#NULL!	#NULL!	#NULL!	#NULL!	#NULL!	#NULL!	#NULL!	#NULL!	#NULL!	#NULL!	#NULL!	#NULL!	#NULL!	#NULL!	#NULL!
2481	3	3	1	1	2	5	2	Health and rehabilitation sciences "Physiotherapy"	1	2	2	2	2	2	2	2	2	2	1	1	1	2	2	2	2	2	2	#NULL!	#NULL!	#NULL!	0	#NULL!	#NULL!	#NULL!	#NULL!	#NULL!	#NULL!	#NULL!	#NULL!	#NULL!	#NULL!	#NULL!	#NULL!	#NULL!	#NULL!	#NULL!	#NULL!	#NULL!	#NULL!
2482	3	2	2	2	1	3	3	Pharmacy	1	2	2	2	2	2	2	2	2	2	1	1	1	1	2	2	2	2	2	#NULL!	#NULL!	#NULL!	0	#NULL!	#NULL!	#NULL!	#NULL!	#NULL!	#NULL!	#NULL!	#NULL!	#NULL!	#NULL!	#NULL!	#NULL!	#NULL!	#NULL!	#NULL!	#NULL!	#NULL!	#NULL!
2486	2	2	2	1	1	5	4	Medicine	1	1	2	2	1	2	2	2	2	2	2	1	2	2	2	2	2	3	3	3	2	2	0	#NULL!	#NULL!	#NULL!	#NULL!	#NULL!	#NULL!	#NULL!	#NULL!	#NULL!	#NULL!	#NULL!	#NULL!	#NULL!	#NULL!	#NULL!	#NULL!	#NULL!	#NULL!
2489	3	3	1	1	1	5	3	Medicine	1	2	2	2	2	2	2	2	2	2	2	1	1	2	2	2	2	2	2	#NULL!	#NULL!	#NULL!	0	#NULL!	#NULL!	#NULL!	#NULL!	#NULL!	#NULL!	#NULL!	#NULL!	#NULL!	#NULL!	#NULL!	#NULL!	#NULL!	#NULL!	#NULL!	#NULL!	#NULL!	#NULL!
2494	3	3	2	2	2	2	3	Pharmacy	1	2	2	2	2	2	2	2	2	2	2	1	2	2	2	2	1	2	2	#NULL!	#NULL!	#NULL!	0	#NULL!	#NULL!	#NULL!	#NULL!	#NULL!	#NULL!	#NULL!	#NULL!	#NULL!	#NULL!	#NULL!	#NULL!	#NULL!	#NULL!	#NULL!	#NULL!	#NULL!	#NULL!
2496	2	2	2	1	1	5	3	Others	1	1	2	2	2	2	2	2	2	1	1	2	2	2	2	2	2	2	2	#NULL!	#NULL!	#NULL!	0	#NULL!	#NULL!	#NULL!	#NULL!	#NULL!	#NULL!	#NULL!	#NULL!	#NULL!	#NULL!	#NULL!	#NULL!	#NULL!	#NULL!	#NULL!	#NULL!	#NULL!	#NULL!
2501	2	2	1	1	1	4	3	Pharmacy	1	1	2	2	2	2	2	2	2	2	1	2	2	2	2	2	2	2	1	2	2	4	0	#NULL!	#NULL!	#NULL!	#NULL!	#NULL!	#NULL!	#NULL!	#NULL!	#NULL!	#NULL!	#NULL!	#NULL!	#NULL!	#NULL!	#NULL!	#NULL!	#NULL!	#NULL!
2508	2	3	2	2	1	4	3	Pharmacy	1	1	2	2	2	2	2	2	2	2	1	2	2	2	2	2	2	1	1	3	2	4	0	#NULL!	#NULL!	#NULL!	#NULL!	#NULL!	#NULL!	#NULL!	#NULL!	#NULL!	#NULL!	#NULL!	#NULL!	#NULL!	#NULL!	#NULL!	#NULL!	#NULL!	#NULL!
2512	2	2	1	1	1	4	3	Dentistry	1	1	2	2	2	2	2	2	2	2	1	2	2	2	2	2	1	2	1	3	2	3	0	#NULL!	#NULL!	#NULL!	#NULL!	#NULL!	#NULL!	#NULL!	#NULL!	#NULL!	#NULL!	#NULL!	#NULL!	#NULL!	#NULL!	#NULL!	#NULL!	#NULL!	#NULL!
2514	2	3	1	2	1	4	3	Dentistry	1	1	2	2	2	2	2	2	2	2	1	2	2	2	2	2	2	1	1	3	2	2	0	#NULL!	#NULL!	#NULL!	#NULL!	#NULL!	#NULL!	#NULL!	#NULL!	#NULL!	#NULL!	#NULL!	#NULL!	#NULL!	#NULL!	#NULL!	#NULL!	#NULL!	#NULL!
2518	2	2	2	1	1	4	3	Dentistry	1	1	2	2	2	2	2	2	2	2	1	2	2	2	2	2	2	1	1	3	2	3	0	#NULL!	#NULL!	#NULL!	#NULL!	#NULL!	#NULL!	#NULL!	#NULL!	#NULL!	#NULL!	#NULL!	#NULL!	#NULL!	#NULL!	#NULL!	#NULL!	#NULL!	#NULL!
2521	2	3	2	2	1	4	3	Dentistry	1	1	2	2	2	2	2	2	2	2	1	2	2	2	2	2	2	2	2	#NULL!	#NULL!	#NULL!	0	#NULL!	#NULL!	#NULL!	#NULL!	#NULL!	#NULL!	#NULL!	#NULL!	#NULL!	#NULL!	#NULL!	#NULL!	#NULL!	#NULL!	#NULL!	#NULL!	#NULL!	#NULL!
2525	2	2	2	1	1	4	3	Medicine	1	1	2	2	2	2	2	2	2	2	1	2	2	2	2	2	2	1	1	3	2	2	0	#NULL!	#NULL!	#NULL!	#NULL!	#NULL!	#NULL!	#NULL!	#NULL!	#NULL!	#NULL!	#NULL!	#NULL!	#NULL!	#NULL!	#NULL!	#NULL!	#NULL!	#NULL!
2528	2	2	2	1	1	4	3	Dentistry	1	1	2	2	2	2	2	2	2	2	1	2	2	2	2	2	2	2	3	1	2	2	0	#NULL!	#NULL!	#NULL!	#NULL!	#NULL!	#NULL!	#NULL!	#NULL!	#NULL!	#NULL!	#NULL!	#NULL!	#NULL!	#NULL!	#NULL!	#NULL!	#NULL!	#NULL!
2530	2	2	2	1	1	5	3	Dentistry	1	1	2	2	2	2	2	2	2	2	1	2	2	2	2	2	2	1	1	3	2	3	0	#NULL!	#NULL!	#NULL!	#NULL!	#NULL!	#NULL!	#NULL!	#NULL!	#NULL!	#NULL!	#NULL!	#NULL!	#NULL!	#NULL!	#NULL!	#NULL!	#NULL!	#NULL!
2534	2	2	2	1	1	4	3	Dentistry	1	1	2	2	2	2	2	2	2	2	1	2	2	2	2	2	2	1	1	3	2	3	0	#NULL!	#NULL!	#NULL!	#NULL!	#NULL!	#NULL!	#NULL!	#NULL!	#NULL!	#NULL!	#NULL!	#NULL!	#NULL!	#NULL!	#NULL!	#NULL!	#NULL!	#NULL!
2536	2	2	2	1	1	4	3	Medicine	2	2	2	2	2	2	2	2	2	2	2	2	2	2	2	2	2	1	1	3	2	3	0	#NULL!	#NULL!	#NULL!	#NULL!	#NULL!	#NULL!	#NULL!	#NULL!	#NULL!	#NULL!	#NULL!	#NULL!	#NULL!	#NULL!	#NULL!	#NULL!	#NULL!	#NULL!
2545	3	4	2	2	2	1	3	Health and rehabilitation sciences "Physiotherapy"	1	2	2	2	2	2	2	2	2	2	2	2	2	2	2	2	2	1	2	#NULL!	#NULL!	#NULL!	0	#NULL!	#NULL!	#NULL!	#NULL!	#NULL!	#NULL!	#NULL!	#NULL!	#NULL!	#NULL!	#NULL!	#NULL!	#NULL!	#NULL!	#NULL!	#NULL!	#NULL!	#NULL!
2547	2	2	1	1	1	4	3	Dentistry	1	1	2	2	2	2	2	2	2	2	1	2	2	2	2	2	1	2	3	3	2	3	0	#NULL!	#NULL!	#NULL!	#NULL!	#NULL!	#NULL!	#NULL!	#NULL!	#NULL!	#NULL!	#NULL!	#NULL!	#NULL!	#NULL!	#NULL!	#NULL!	#NULL!	#NULL!
2556	3	3	2	2	2	1	3	Nursing	2	2	2	2	2	2	2	2	2	2	2	2	2	2	2	2	2	1	2	#NULL!	#NULL!	#NULL!	0	#NULL!	#NULL!	#NULL!	#NULL!	#NULL!	#NULL!	#NULL!	#NULL!	#NULL!	#NULL!	#NULL!	#NULL!	#NULL!	#NULL!	#NULL!	#NULL!	#NULL!	#NULL!
2563	3	3	2	1	1	2	3	Health and rehabilitation sciences "Physiotherapy"	1	2	2	2	2	2	2	2	2	2	2	2	2	2	2	2	2	3	2	#NULL!	#NULL!	#NULL!	0	#NULL!	#NULL!	#NULL!	#NULL!	#NULL!	#NULL!	#NULL!	#NULL!	#NULL!	#NULL!	#NULL!	#NULL!	#NULL!	#NULL!	#NULL!	#NULL!	#NULL!	#NULL!
2564	3	4	1	2	2	1	3	Administrative	1	1	1	2	2	2	2	2	2	2	2	2	2	2	2	2	2	3	2	#NULL!	#NULL!	#NULL!	0	#NULL!	#NULL!	#NULL!	#NULL!	#NULL!	#NULL!	#NULL!	#NULL!	#NULL!	#NULL!	#NULL!	#NULL!	#NULL!	#NULL!	#NULL!	#NULL!	#NULL!	#NULL!
2566	3	4	2	2	1	2	3	Medicine	1	1	1	2	2	2	2	2	2	2	1	1	2	2	2	2	1	2	2	#NULL!	#NULL!	#NULL!	0	#NULL!	#NULL!	#NULL!	#NULL!	#NULL!	#NULL!	#NULL!	#NULL!	#NULL!	#NULL!	#NULL!	#NULL!	#NULL!	#NULL!	#NULL!	#NULL!	#NULL!	#NULL!
2567	3	3	2	1	2	2	2	Nursing	3	2	2	2	2	2	2	2	2	2	2	2	2	2	2	2	2	1	2	#NULL!	#NULL!	#NULL!	0	#NULL!	#NULL!	#NULL!	#NULL!	#NULL!	#NULL!	#NULL!	#NULL!	#NULL!	#NULL!	#NULL!	#NULL!	#NULL!	#NULL!	#NULL!	#NULL!	#NULL!	#NULL!
2568	3	3	1	1	1	1	3	Administrative	3	2	2	2	2	2	2	2	2	2	2	1	2	2	2	2	2	2	2	#NULL!	#NULL!	#NULL!	0	#NULL!	#NULL!	#NULL!	#NULL!	#NULL!	#NULL!	#NULL!	#NULL!	#NULL!	#NULL!	#NULL!	#NULL!	#NULL!	#NULL!	#NULL!	#NULL!	#NULL!	#NULL!
2569	3	4	1	1	1	1	3	Health and rehabilitation sciences "Physiotherapy"	1	2	2	1	2	2	2	2	2	2	1	1	2	2	2	2	2	2	2	#NULL!	#NULL!	#NULL!	0	#NULL!	#NULL!	#NULL!	#NULL!	#NULL!	#NULL!	#NULL!	#NULL!	#NULL!	#NULL!	#NULL!	#NULL!	#NULL!	#NULL!	#NULL!	#NULL!	#NULL!	#NULL!
2571	3	3	2	1	1	2	3	Nursing	1	1	2	2	2	1	2	2	2	2	1	1	2	2	2	2	2	2	2	#NULL!	#NULL!	#NULL!	0	#NULL!	#NULL!	#NULL!	#NULL!	#NULL!	#NULL!	#NULL!	#NULL!	#NULL!	#NULL!	#NULL!	#NULL!	#NULL!	#NULL!	#NULL!	#NULL!	#NULL!	#NULL!
2573	3	1	2	1	1	2	2	Nursing	2	2	2	2	2	2	2	2	2	2	2	1	2	2	2	2	2	2	2	#NULL!	#NULL!	#NULL!	0	#NULL!	#NULL!	#NULL!	#NULL!	#NULL!	#NULL!	#NULL!	#NULL!	#NULL!	#NULL!	#NULL!	#NULL!	#NULL!	#NULL!	#NULL!	#NULL!	#NULL!	#NULL!
2575	3	3	2	1	1	2	3	Dentistry	1	2	2	2	2	2	2	2	2	2	2	2	2	2	2	2	2	2	2	#NULL!	#NULL!	#NULL!	0	#NULL!	#NULL!	#NULL!	#NULL!	#NULL!	#NULL!	#NULL!	#NULL!	#NULL!	#NULL!	#NULL!	#NULL!	#NULL!	#NULL!	#NULL!	#NULL!	#NULL!	#NULL!
2577	3	3	2	2	2	1	3	Dentistry	1	2	2	2	2	2	2	2	2	2	1	1	2	2	2	2	2	2	2	#NULL!	#NULL!	#NULL!	0	#NULL!	#NULL!	#NULL!	#NULL!	#NULL!	#NULL!	#NULL!	#NULL!	#NULL!	#NULL!	#NULL!	#NULL!	#NULL!	#NULL!	#NULL!	#NULL!	#NULL!	#NULL!
2579	3	3	1	1	1	2	3	Health and rehabilitation sciences "Physiotherapy"	1	2	2	2	2	2	2	2	2	2	2	2	2	2	2	2	2	2	2	#NULL!	#NULL!	#NULL!	0	#NULL!	#NULL!	#NULL!	#NULL!	#NULL!	#NULL!	#NULL!	#NULL!	#NULL!	#NULL!	#NULL!	#NULL!	#NULL!	#NULL!	#NULL!	#NULL!	#NULL!	#NULL!
2580	3	4	2	2	1	2	2	Pharmacy	1	2	2	2	2	2	2	2	2	2	2	2	2	2	2	2	2	2	2	#NULL!	#NULL!	#NULL!	0	#NULL!	#NULL!	#NULL!	#NULL!	#NULL!	#NULL!	#NULL!	#NULL!	#NULL!	#NULL!	#NULL!	#NULL!	#NULL!	#NULL!	#NULL!	#NULL!	#NULL!	#NULL!
2583	4	2	2	2	1	2	2	Nursing	2	2	2	2	2	2	2	2	2	2	2	2	2	2	2	2	2	2	2	#NULL!	#NULL!	#NULL!	0	#NULL!	#NULL!	#NULL!	#NULL!	#NULL!	#NULL!	#NULL!	#NULL!	#NULL!	#NULL!	#NULL!	#NULL!	#NULL!	#NULL!	#NULL!	#NULL!	#NULL!	#NULL!
2585	4	1	2	1	1	2	1	Nursing	2	2	2	2	2	2	2	2	2	2	2	2	2	2	2	2	2	2	2	#NULL!	#NULL!	#NULL!	0	#NULL!	#NULL!	#NULL!	#NULL!	#NULL!	#NULL!	#NULL!	#NULL!	#NULL!	#NULL!	#NULL!	#NULL!	#NULL!	#NULL!	#NULL!	#NULL!	#NULL!	#NULL!
2586	4	1	2	1	1	2	1	Medicine	2	2	2	2	2	2	2	2	2	2	2	2	2	2	2	2	2	2	2	#NULL!	#NULL!	#NULL!	0	#NULL!	#NULL!	#NULL!	#NULL!	#NULL!	#NULL!	#NULL!	#NULL!	#NULL!	#NULL!	#NULL!	#NULL!	#NULL!	#NULL!	#NULL!	#NULL!	#NULL!	#NULL!
2587	4	2	1	1	1	2	2	Administrative	3	2	2	2	2	2	2	2	2	2	2	2	2	2	2	2	2	2	2	#NULL!	#NULL!	#NULL!	0	#NULL!	#NULL!	#NULL!	#NULL!	#NULL!	#NULL!	#NULL!	#NULL!	#NULL!	#NULL!	#NULL!	#NULL!	#NULL!	#NULL!	#NULL!	#NULL!	#NULL!	#NULL!
2589	4	3	2	1	1	2	1	Dentistry	2	2	2	2	2	2	2	2	2	2	2	2	2	2	2	2	2	2	2	#NULL!	#NULL!	#NULL!	0	#NULL!	#NULL!	#NULL!	#NULL!	#NULL!	#NULL!	#NULL!	#NULL!	#NULL!	#NULL!	#NULL!	#NULL!	#NULL!	#NULL!	#NULL!	#NULL!	#NULL!	#NULL!
2590	4	2	2	1	1	1	2	Administrative	4	2	2	2	2	2	2	2	2	2	2	2	2	2	2	2	2	2	2	#NULL!	#NULL!	#NULL!	0	#NULL!	#NULL!	#NULL!	#NULL!	#NULL!	#NULL!	#NULL!	#NULL!	#NULL!	#NULL!	#NULL!	#NULL!	#NULL!	#NULL!	#NULL!	#NULL!	#NULL!	#NULL!
2593	4	1	1	1	1	2	2	Pharmacy	1	2	2	2	2	2	2	2	2	2	2	2	2	2	2	2	2	2	2	#NULL!	#NULL!	#NULL!	0	#NULL!	#NULL!	#NULL!	#NULL!	#NULL!	#NULL!	#NULL!	#NULL!	#NULL!	#NULL!	#NULL!	#NULL!	#NULL!	#NULL!	#NULL!	#NULL!	#NULL!	#NULL!
2594	2	3	2	2	1	3	3	Dentistry	1	1	2	2	2	2	2	2	2	2	1	2	2	2	2	2	2	1	1	3	2	3	0	#NULL!	#NULL!	#NULL!	#NULL!	#NULL!	#NULL!	#NULL!	#NULL!	#NULL!	#NULL!	#NULL!	#NULL!	#NULL!	#NULL!	#NULL!	#NULL!	#NULL!	#NULL!
2595	4	1	1	1	1	2	1	Pharmacy	4	2	2	2	2	2	2	2	2	2	2	2	2	2	2	2	2	2	2	#NULL!	#NULL!	#NULL!	0	#NULL!	#NULL!	#NULL!	#NULL!	#NULL!	#NULL!	#NULL!	#NULL!	#NULL!	#NULL!	#NULL!	#NULL!	#NULL!	#NULL!	#NULL!	#NULL!	#NULL!	#NULL!
2598	4	2	1	1	1	2	1	Pharmacy	4	2	2	2	2	2	2	2	2	2	2	2	2	2	2	2	1	2	2	#NULL!	#NULL!	#NULL!	0	#NULL!	#NULL!	#NULL!	#NULL!	#NULL!	#NULL!	#NULL!	#NULL!	#NULL!	#NULL!	#NULL!	#NULL!	#NULL!	#NULL!	#NULL!	#NULL!	#NULL!	#NULL!
2600	4	1	1	1	1	2	1	Administrative	4	2	2	2	2	2	2	2	2	2	2	2	2	2	2	2	2	2	2	#NULL!	#NULL!	#NULL!	0	#NULL!	#NULL!	#NULL!	#NULL!	#NULL!	#NULL!	#NULL!	#NULL!	#NULL!	#NULL!	#NULL!	#NULL!	#NULL!	#NULL!	#NULL!	#NULL!	#NULL!	#NULL!
2602	4	1	2	1	1	2	2	Pharmacy	3	2	2	2	2	2	2	2	2	2	2	2	2	2	2	2	2	2	2	#NULL!	#NULL!	#NULL!	0	#NULL!	#NULL!	#NULL!	#NULL!	#NULL!	#NULL!	#NULL!	#NULL!	#NULL!	#NULL!	#NULL!	#NULL!	#NULL!	#NULL!	#NULL!	#NULL!	#NULL!	#NULL!
2604	4	2	1	1	1	2	1	Administrative	4	2	2	2	2	2	2	2	2	2	2	2	2	2	2	2	2	2	2	#NULL!	#NULL!	#NULL!	0	#NULL!	#NULL!	#NULL!	#NULL!	#NULL!	#NULL!	#NULL!	#NULL!	#NULL!	#NULL!	#NULL!	#NULL!	#NULL!	#NULL!	#NULL!	#NULL!	#NULL!	#NULL!
2606	4	2	2	1	1	2	1	Nursing	2	2	2	2	2	2	2	2	2	2	2	2	2	2	2	2	2	2	2	#NULL!	#NULL!	#NULL!	0	#NULL!	#NULL!	#NULL!	#NULL!	#NULL!	#NULL!	#NULL!	#NULL!	#NULL!	#NULL!	#NULL!	#NULL!	#NULL!	#NULL!	#NULL!	#NULL!	#NULL!	#NULL!
2609	4	1	1	1	1	2	2	Administrative	3	2	2	2	2	2	2	2	2	2	2	2	2	2	2	2	2	2	2	#NULL!	#NULL!	#NULL!	0	#NULL!	#NULL!	#NULL!	#NULL!	#NULL!	#NULL!	#NULL!	#NULL!	#NULL!	#NULL!	#NULL!	#NULL!	#NULL!	#NULL!	#NULL!	#NULL!	#NULL!	#NULL!
2611	4	2	2	1	1	2	2	Health and rehabilitation sciences "Physiotherapy"	1	2	2	2	2	2	2	2	2	2	2	2	2	2	2	2	2	2	2	#NULL!	#NULL!	#NULL!	0	#NULL!	#NULL!	#NULL!	#NULL!	#NULL!	#NULL!	#NULL!	#NULL!	#NULL!	#NULL!	#NULL!	#NULL!	#NULL!	#NULL!	#NULL!	#NULL!	#NULL!	#NULL!
2613	4	1	2	1	1	2	3	Dentistry	2	2	2	2	2	2	2	2	2	2	2	2	2	2	2	2	2	2	2	#NULL!	#NULL!	#NULL!	0	#NULL!	#NULL!	#NULL!	#NULL!	#NULL!	#NULL!	#NULL!	#NULL!	#NULL!	#NULL!	#NULL!	#NULL!	#NULL!	#NULL!	#NULL!	#NULL!	#NULL!	#NULL!
2615	4	1	1	1	1	2	2	Others	2	2	2	2	2	2	2	2	2	2	2	2	2	2	2	2	2	2	2	#NULL!	#NULL!	#NULL!	0	#NULL!	#NULL!	#NULL!	#NULL!	#NULL!	#NULL!	#NULL!	#NULL!	#NULL!	#NULL!	#NULL!	#NULL!	#NULL!	#NULL!	#NULL!	#NULL!	#NULL!	#NULL!
2617	4	1	1	1	1	2	1	Others	2	2	2	2	2	2	2	2	2	2	2	2	2	2	2	2	2	2	2	#NULL!	#NULL!	#NULL!	0	#NULL!	#NULL!	#NULL!	#NULL!	#NULL!	#NULL!	#NULL!	#NULL!	#NULL!	#NULL!	#NULL!	#NULL!	#NULL!	#NULL!	#NULL!	#NULL!	#NULL!	#NULL!
2619	4	2	1	1	1	2	2	Administrative	2	2	2	2	2	2	2	2	2	2	2	2	2	2	2	2	2	2	2	#NULL!	#NULL!	#NULL!	0	#NULL!	#NULL!	#NULL!	#NULL!	#NULL!	#NULL!	#NULL!	#NULL!	#NULL!	#NULL!	#NULL!	#NULL!	#NULL!	#NULL!	#NULL!	#NULL!	#NULL!	#NULL!
2620	4	1	2	1	1	2	1	Administrative	3	2	2	2	2	2	2	2	2	2	2	2	2	2	2	2	2	2	2	#NULL!	#NULL!	#NULL!	0	#NULL!	#NULL!	#NULL!	#NULL!	#NULL!	#NULL!	#NULL!	#NULL!	#NULL!	#NULL!	#NULL!	#NULL!	#NULL!	#NULL!	#NULL!	#NULL!	#NULL!	#NULL!
2621	4	2	2	1	1	2	2	Administrative	3	2	2	2	2	2	2	2	2	2	2	2	2	2	2	2	2	2	2	#NULL!	#NULL!	#NULL!	0	#NULL!	#NULL!	#NULL!	#NULL!	#NULL!	#NULL!	#NULL!	#NULL!	#NULL!	#NULL!	#NULL!	#NULL!	#NULL!	#NULL!	#NULL!	#NULL!	#NULL!	#NULL!
2623	4	2	1	1	1	2	1	Administrative	3	2	2	2	2	2	2	2	2	2	2	2	2	2	2	2	2	2	2	#NULL!	#NULL!	#NULL!	0	#NULL!	#NULL!	#NULL!	#NULL!	#NULL!	#NULL!	#NULL!	#NULL!	#NULL!	#NULL!	#NULL!	#NULL!	#NULL!	#NULL!	#NULL!	#NULL!	#NULL!	#NULL!
2624	4	2	2	1	1	2	3	Administrative	3	2	2	2	2	2	2	2	2	2	2	2	2	2	2	2	2	2	2	#NULL!	#NULL!	#NULL!	0	#NULL!	#NULL!	#NULL!	#NULL!	#NULL!	#NULL!	#NULL!	#NULL!	#NULL!	#NULL!	#NULL!	#NULL!	#NULL!	#NULL!	#NULL!	#NULL!	#NULL!	#NULL!
2626	4	1	2	1	1	2	2	Medicine	3	2	2	2	2	2	2	2	2	2	2	2	2	2	2	2	2	2	2	#NULL!	#NULL!	#NULL!	0	#NULL!	#NULL!	#NULL!	#NULL!	#NULL!	#NULL!	#NULL!	#NULL!	#NULL!	#NULL!	#NULL!	#NULL!	#NULL!	#NULL!	#NULL!	#NULL!	#NULL!	#NULL!
2629	4	2	2	1	1	2	1	Administrative	2	2	2	2	2	2	2	2	2	2	2	2	2	2	2	2	1	2	2	#NULL!	#NULL!	#NULL!	0	#NULL!	#NULL!	#NULL!	#NULL!	#NULL!	#NULL!	#NULL!	#NULL!	#NULL!	#NULL!	#NULL!	#NULL!	#NULL!	#NULL!	#NULL!	#NULL!	#NULL!	#NULL!
2630	4	1	1	1	1	2	2	Dentistry	2	2	2	2	2	2	2	2	2	2	2	2	2	2	2	2	2	2	2	#NULL!	#NULL!	#NULL!	0	#NULL!	#NULL!	#NULL!	#NULL!	#NULL!	#NULL!	#NULL!	#NULL!	#NULL!	#NULL!	#NULL!	#NULL!	#NULL!	#NULL!	#NULL!	#NULL!	#NULL!	#NULL!
2632	4	1	2	1	1	2	1	Administrative	2	2	2	2	2	2	2	2	2	2	2	2	2	2	2	2	2	2	2	#NULL!	#NULL!	#NULL!	0	#NULL!	#NULL!	#NULL!	#NULL!	#NULL!	#NULL!	#NULL!	#NULL!	#NULL!	#NULL!	#NULL!	#NULL!	#NULL!	#NULL!	#NULL!	#NULL!	#NULL!	#NULL!
2635	4	1	1	1	1	2	1	Pharmacy	2	2	2	2	2	2	2	2	2	2	2	2	2	2	2	2	2	2	2	#NULL!	#NULL!	#NULL!	0	#NULL!	#NULL!	#NULL!	#NULL!	#NULL!	#NULL!	#NULL!	#NULL!	#NULL!	#NULL!	#NULL!	#NULL!	#NULL!	#NULL!	#NULL!	#NULL!	#NULL!	#NULL!
2638	4	1	1	1	1	2	2	Medicine	2	2	2	2	2	2	2	2	2	2	2	2	2	2	2	2	2	2	2	#NULL!	#NULL!	#NULL!	0	#NULL!	#NULL!	#NULL!	#NULL!	#NULL!	#NULL!	#NULL!	#NULL!	#NULL!	#NULL!	#NULL!	#NULL!	#NULL!	#NULL!	#NULL!	#NULL!	#NULL!	#NULL!
2641	4	1	2	1	1	2	1	Administrative	2	2	2	2	2	2	2	2	2	2	2	2	2	2	2	2	2	2	2	#NULL!	#NULL!	#NULL!	0	#NULL!	#NULL!	#NULL!	#NULL!	#NULL!	#NULL!	#NULL!	#NULL!	#NULL!	#NULL!	#NULL!	#NULL!	#NULL!	#NULL!	#NULL!	#NULL!	#NULL!	#NULL!
2644	4	1	2	1	1	1	2	Pharmacy	2	2	2	2	2	2	2	2	2	2	2	2	2	2	2	2	2	2	2	#NULL!	#NULL!	#NULL!	0	#NULL!	#NULL!	#NULL!	#NULL!	#NULL!	#NULL!	#NULL!	#NULL!	#NULL!	#NULL!	#NULL!	#NULL!	#NULL!	#NULL!	#NULL!	#NULL!	#NULL!	#NULL!
2647	4	1	1	1	1	2	1	Administrative	2	2	2	2	2	2	2	2	2	2	2	2	2	2	2	2	2	2	2	#NULL!	#NULL!	#NULL!	0	#NULL!	#NULL!	#NULL!	#NULL!	#NULL!	#NULL!	#NULL!	#NULL!	#NULL!	#NULL!	#NULL!	#NULL!	#NULL!	#NULL!	#NULL!	#NULL!	#NULL!	#NULL!
2650	4	1	2	2	1	1	1	Administrative	2	2	2	2	2	2	2	2	2	2	2	2	2	2	2	2	1	2	2	#NULL!	#NULL!	#NULL!	0	#NULL!	#NULL!	#NULL!	#NULL!	#NULL!	#NULL!	#NULL!	#NULL!	#NULL!	#NULL!	#NULL!	#NULL!	#NULL!	#NULL!	#NULL!	#NULL!	#NULL!	#NULL!
2652	4	1	1	1	1	2	1	Others	2	2	2	2	2	2	2	2	2	2	2	2	2	2	2	2	1	2	2	#NULL!	#NULL!	#NULL!	0	#NULL!	#NULL!	#NULL!	#NULL!	#NULL!	#NULL!	#NULL!	#NULL!	#NULL!	#NULL!	#NULL!	#NULL!	#NULL!	#NULL!	#NULL!	#NULL!	#NULL!	#NULL!
2656	4	1	2	1	1	2	1	Administrative	2	2	2	2	2	2	2	2	2	2	2	2	2	2	2	2	2	2	2	#NULL!	#NULL!	#NULL!	0	#NULL!	#NULL!	#NULL!	#NULL!	#NULL!	#NULL!	#NULL!	#NULL!	#NULL!	#NULL!	#NULL!	#NULL!	#NULL!	#NULL!	#NULL!	#NULL!	#NULL!	#NULL!
2657	4	1	2	1	1	2	2	Administrative	2	2	2	2	2	2	2	2	2	2	2	2	2	2	2	2	1	2	2	#NULL!	#NULL!	#NULL!	0	#NULL!	#NULL!	#NULL!	#NULL!	#NULL!	#NULL!	#NULL!	#NULL!	#NULL!	#NULL!	#NULL!	#NULL!	#NULL!	#NULL!	#NULL!	#NULL!	#NULL!	#NULL!
2659	4	2	2	1	1	2	1	Health and rehabilitation sciences "Physiotherapy"	2	2	2	2	2	2	2	2	2	2	2	2	2	2	2	2	2	2	2	#NULL!	#NULL!	#NULL!	0	#NULL!	#NULL!	#NULL!	#NULL!	#NULL!	#NULL!	#NULL!	#NULL!	#NULL!	#NULL!	#NULL!	#NULL!	#NULL!	#NULL!	#NULL!	#NULL!	#NULL!	#NULL!
2661	4	2	2	1	1	2	2	Administrative	2	2	2	2	2	2	2	2	2	2	2	2	2	2	2	2	2	2	2	#NULL!	#NULL!	#NULL!	0	#NULL!	#NULL!	#NULL!	#NULL!	#NULL!	#NULL!	#NULL!	#NULL!	#NULL!	#NULL!	#NULL!	#NULL!	#NULL!	#NULL!	#NULL!	#NULL!	#NULL!	#NULL!
2663	4	2	1	1	1	2	1	Administrative	2	2	2	2	2	2	2	2	2	2	2	2	2	2	2	2	2	2	1	1	1	4	0	#NULL!	#NULL!	#NULL!	#NULL!	#NULL!	#NULL!	#NULL!	#NULL!	#NULL!	#NULL!	#NULL!	#NULL!	#NULL!	#NULL!	#NULL!	#NULL!	#NULL!	#NULL!
2665	4	1	2	1	1	2	1	Administrative	2	2	2	2	2	2	2	2	2	2	2	2	2	2	2	2	2	2	2	#NULL!	#NULL!	#NULL!	0	#NULL!	#NULL!	#NULL!	#NULL!	#NULL!	#NULL!	#NULL!	#NULL!	#NULL!	#NULL!	#NULL!	#NULL!	#NULL!	#NULL!	#NULL!	#NULL!	#NULL!	#NULL!
2667	4	1	2	1	1	2	2	Administrative	2	2	2	2	2	2	2	2	2	2	2	2	2	2	2	2	2	2	2	#NULL!	#NULL!	#NULL!	0	#NULL!	#NULL!	#NULL!	#NULL!	#NULL!	#NULL!	#NULL!	#NULL!	#NULL!	#NULL!	#NULL!	#NULL!	#NULL!	#NULL!	#NULL!	#NULL!	#NULL!	#NULL!
2669	4	1	2	1	1	2	1	Pharmacy	2	2	2	2	2	2	2	2	2	2	2	2	2	2	2	2	2	2	2	#NULL!	#NULL!	#NULL!	0	#NULL!	#NULL!	#NULL!	#NULL!	#NULL!	#NULL!	#NULL!	#NULL!	#NULL!	#NULL!	#NULL!	#NULL!	#NULL!	#NULL!	#NULL!	#NULL!	#NULL!	#NULL!
2670	4	1	2	1	1	4	1	Medicine	2	2	2	2	2	2	2	2	2	2	1	2	1	2	2	2	1	2	1	3	2	2	0	#NULL!	#NULL!	#NULL!	#NULL!	#NULL!	#NULL!	#NULL!	#NULL!	#NULL!	#NULL!	#NULL!	#NULL!	#NULL!	#NULL!	#NULL!	#NULL!	#NULL!	#NULL!
2671	4	1	2	2	1	2	3	Administrative	2	2	2	2	2	2	2	2	2	2	2	2	2	2	2	2	2	2	2	#NULL!	#NULL!	#NULL!	0	#NULL!	#NULL!	#NULL!	#NULL!	#NULL!	#NULL!	#NULL!	#NULL!	#NULL!	#NULL!	#NULL!	#NULL!	#NULL!	#NULL!	#NULL!	#NULL!	#NULL!	#NULL!
2674	3	3	1	2	1	1	2	Nursing	1	2	2	2	2	2	2	2	2	2	2	1	2	2	2	2	2	1	2	#NULL!	#NULL!	#NULL!	0	#NULL!	#NULL!	#NULL!	#NULL!	#NULL!	#NULL!	#NULL!	#NULL!	#NULL!	#NULL!	#NULL!	#NULL!	#NULL!	#NULL!	#NULL!	#NULL!	#NULL!	#NULL!
2676	3	3	2	2	1	3	2	Administrative	1	2	2	2	2	2	2	2	2	2	2	1	2	1	2	2	2	3	2	#NULL!	#NULL!	#NULL!	0	#NULL!	#NULL!	#NULL!	#NULL!	#NULL!	#NULL!	#NULL!	#NULL!	#NULL!	#NULL!	#NULL!	#NULL!	#NULL!	#NULL!	#NULL!	#NULL!	#NULL!	#NULL!
2677	3	2	1	2	1	1	1	Health and rehabilitation sciences "Physiotherapy"	1	2	2	2	2	2	2	2	2	2	2	1	2	2	2	2	2	2	2	#NULL!	#NULL!	#NULL!	0	#NULL!	#NULL!	#NULL!	#NULL!	#NULL!	#NULL!	#NULL!	#NULL!	#NULL!	#NULL!	#NULL!	#NULL!	#NULL!	#NULL!	#NULL!	#NULL!	#NULL!	#NULL!
2679	2	2	2	1	1	4	3	Dentistry	1	1	2	2	2	2	2	2	2	2	1	2	2	2	2	2	2	1	1	2	2	3	0	#NULL!	#NULL!	#NULL!	#NULL!	#NULL!	#NULL!	#NULL!	#NULL!	#NULL!	#NULL!	#NULL!	#NULL!	#NULL!	#NULL!	#NULL!	#NULL!	#NULL!	#NULL!
2681	2	2	1	1	1	4	3	Dentistry	1	1	2	2	2	2	2	2	2	2	1	2	2	2	2	2	2	1	1	3	2	3	0	#NULL!	#NULL!	#NULL!	#NULL!	#NULL!	#NULL!	#NULL!	#NULL!	#NULL!	#NULL!	#NULL!	#NULL!	#NULL!	#NULL!	#NULL!	#NULL!	#NULL!	#NULL!
2689	3	2	1	1	2	1	3	Administrative	1	2	2	2	2	2	2	2	2	2	2	2	2	2	2	2	2	3	2	#NULL!	#NULL!	#NULL!	0	#NULL!	#NULL!	#NULL!	#NULL!	#NULL!	#NULL!	#NULL!	#NULL!	#NULL!	#NULL!	#NULL!	#NULL!	#NULL!	#NULL!	#NULL!	#NULL!	#NULL!	#NULL!
2690	3	3	2	1	2	1	3	Administrative	1	2	2	2	2	2	2	2	2	2	1	1	2	2	2	2	2	3	3	3	2	2	0	#NULL!	#NULL!	#NULL!	#NULL!	#NULL!	#NULL!	#NULL!	#NULL!	#NULL!	#NULL!	#NULL!	#NULL!	#NULL!	#NULL!	#NULL!	#NULL!	#NULL!	#NULL!
2691	3	3	1	1	1	2	2	Administrative	1	2	2	2	2	2	2	2	2	2	2	2	2	2	2	2	2	3	2	#NULL!	#NULL!	#NULL!	0	#NULL!	#NULL!	#NULL!	#NULL!	#NULL!	#NULL!	#NULL!	#NULL!	#NULL!	#NULL!	#NULL!	#NULL!	#NULL!	#NULL!	#NULL!	#NULL!	#NULL!	#NULL!
2692	3	3	1	1	1	2	2	Administrative	1	2	2	2	2	2	2	2	2	2	2	2	2	2	2	2	1	3	3	3	2	2	0	#NULL!	#NULL!	#NULL!	#NULL!	#NULL!	#NULL!	#NULL!	#NULL!	#NULL!	#NULL!	#NULL!	#NULL!	#NULL!	#NULL!	#NULL!	#NULL!	#NULL!	#NULL!
2693	3	3	1	1	2	1	2	Administrative	1	2	2	2	2	2	2	2	2	2	2	2	2	2	2	2	1	3	2	#NULL!	#NULL!	#NULL!	0	#NULL!	#NULL!	#NULL!	#NULL!	#NULL!	#NULL!	#NULL!	#NULL!	#NULL!	#NULL!	#NULL!	#NULL!	#NULL!	#NULL!	#NULL!	#NULL!	#NULL!	#NULL!
2694	3	3	1	1	2	1	1	Administrative	1	2	2	2	2	2	2	2	2	2	2	2	2	2	2	2	2	3	3	3	2	2	0	#NULL!	#NULL!	#NULL!	#NULL!	#NULL!	#NULL!	#NULL!	#NULL!	#NULL!	#NULL!	#NULL!	#NULL!	#NULL!	#NULL!	#NULL!	#NULL!	#NULL!	#NULL!
2695	3	4	2	2	1	2	2	Administrative	1	2	2	2	2	2	2	2	2	2	2	2	2	2	2	2	2	3	1	3	2	2	0	#NULL!	#NULL!	#NULL!	#NULL!	#NULL!	#NULL!	#NULL!	#NULL!	#NULL!	#NULL!	#NULL!	#NULL!	#NULL!	#NULL!	#NULL!	#NULL!	#NULL!	#NULL!
2696	3	3	2	2	2	2	1	Administrative	1	2	2	2	2	2	2	2	2	2	2	2	2	2	2	2	1	2	2	#NULL!	#NULL!	#NULL!	0	#NULL!	#NULL!	#NULL!	#NULL!	#NULL!	#NULL!	#NULL!	#NULL!	#NULL!	#NULL!	#NULL!	#NULL!	#NULL!	#NULL!	#NULL!	#NULL!	#NULL!	#NULL!
2697	3	3	1	1	1	1	2	Administrative	1	2	2	2	2	2	2	2	2	2	2	2	2	2	2	2	1	2	2	#NULL!	#NULL!	#NULL!	0	#NULL!	#NULL!	#NULL!	#NULL!	#NULL!	#NULL!	#NULL!	#NULL!	#NULL!	#NULL!	#NULL!	#NULL!	#NULL!	#NULL!	#NULL!	#NULL!	#NULL!	#NULL!
2700	3	3	2	1	1	1	2	Nursing	1	2	2	2	2	2	2	2	2	2	2	2	2	2	2	2	1	1	2	#NULL!	#NULL!	#NULL!	0	#NULL!	#NULL!	#NULL!	#NULL!	#NULL!	#NULL!	#NULL!	#NULL!	#NULL!	#NULL!	#NULL!	#NULL!	#NULL!	#NULL!	#NULL!	#NULL!	#NULL!	#NULL!
2702	3	3	1	1	1	1	2	Medicine	4	2	2	2	2	2	2	2	2	2	2	2	2	2	2	2	1	2	2	#NULL!	#NULL!	#NULL!	0	#NULL!	#NULL!	#NULL!	#NULL!	#NULL!	#NULL!	#NULL!	#NULL!	#NULL!	#NULL!	#NULL!	#NULL!	#NULL!	#NULL!	#NULL!	#NULL!	#NULL!	#NULL!
2707	2	4	2	2	1	4	3	Pharmacy	1	1	2	2	2	2	2	2	2	2	1	2	2	2	2	2	2	1	1	3	2	3	0	#NULL!	#NULL!	#NULL!	#NULL!	#NULL!	#NULL!	#NULL!	#NULL!	#NULL!	#NULL!	#NULL!	#NULL!	#NULL!	#NULL!	#NULL!	#NULL!	#NULL!	#NULL!
2717	2	2	2	1	1	4	3	Pharmacy	1	1	2	2	2	2	2	2	2	2	1	2	2	2	2	2	2	2	1	3	2	2	0	#NULL!	#NULL!	#NULL!	#NULL!	#NULL!	#NULL!	#NULL!	#NULL!	#NULL!	#NULL!	#NULL!	#NULL!	#NULL!	#NULL!	#NULL!	#NULL!	#NULL!	#NULL!
2723	2	2	1	1	1	4	3	Pharmacy	1	1	2	2	2	2	2	2	2	2	1	2	2	2	2	2	2	1	1	3	2	3	0	#NULL!	#NULL!	#NULL!	#NULL!	#NULL!	#NULL!	#NULL!	#NULL!	#NULL!	#NULL!	#NULL!	#NULL!	#NULL!	#NULL!	#NULL!	#NULL!	#NULL!	#NULL!
2727	2	3	2	2	1	5	3	Dentistry	1	1	2	2	2	2	2	2	2	2	1	2	2	2	2	2	2	1	1	3	2	3	0	#NULL!	#NULL!	#NULL!	#NULL!	#NULL!	#NULL!	#NULL!	#NULL!	#NULL!	#NULL!	#NULL!	#NULL!	#NULL!	#NULL!	#NULL!	#NULL!	#NULL!	#NULL!
2741	2	2	2	1	1	4	3	Dentistry	1	1	2	2	2	2	2	2	2	2	1	2	2	2	2	2	2	1	1	3	2	3	0	#NULL!	#NULL!	#NULL!	#NULL!	#NULL!	#NULL!	#NULL!	#NULL!	#NULL!	#NULL!	#NULL!	#NULL!	#NULL!	#NULL!	#NULL!	#NULL!	#NULL!	#NULL!
2747	2	2	2	1	1	4	3	Dentistry	1	1	2	2	2	2	2	2	2	2	1	2	2	2	2	2	2	2	1	3	1	3	0	#NULL!	#NULL!	#NULL!	#NULL!	#NULL!	#NULL!	#NULL!	#NULL!	#NULL!	#NULL!	#NULL!	#NULL!	#NULL!	#NULL!	#NULL!	#NULL!	#NULL!	#NULL!
2748	3	3	2	2	1	1	3	Nursing	1	2	2	2	2	2	2	2	2	2	1	1	2	2	2	2	1	2	2	#NULL!	#NULL!	#NULL!	0	#NULL!	#NULL!	#NULL!	#NULL!	#NULL!	#NULL!	#NULL!	#NULL!	#NULL!	#NULL!	#NULL!	#NULL!	#NULL!	#NULL!	#NULL!	#NULL!	#NULL!	#NULL!
2751	3	3	2	2	2	2	3	Nursing	1	2	2	2	2	2	2	2	2	2	2	2	2	2	2	2	2	2	2	#NULL!	#NULL!	#NULL!	0	#NULL!	#NULL!	#NULL!	#NULL!	#NULL!	#NULL!	#NULL!	#NULL!	#NULL!	#NULL!	#NULL!	#NULL!	#NULL!	#NULL!	#NULL!	#NULL!	#NULL!	#NULL!
2762	2	2	1	1	1	4	3	Pharmacy	1	1	2	2	2	2	2	2	2	2	1	2	2	2	2	2	2	2	3	3	2	2	0	#NULL!	#NULL!	#NULL!	#NULL!	#NULL!	#NULL!	#NULL!	#NULL!	#NULL!	#NULL!	#NULL!	#NULL!	#NULL!	#NULL!	#NULL!	#NULL!	#NULL!	#NULL!
2769	2	2	1	1	1	4	3	Dentistry	1	1	2	2	2	2	2	2	2	2	1	2	2	2	2	2	2	2	1	3	2	3	0	#NULL!	#NULL!	#NULL!	#NULL!	#NULL!	#NULL!	#NULL!	#NULL!	#NULL!	#NULL!	#NULL!	#NULL!	#NULL!	#NULL!	#NULL!	#NULL!	#NULL!	#NULL!
2795	3	2	2	1	1	5	3	Medicine	1	2	2	2	2	2	2	2	2	2	2	1	1	2	2	2	2	1	3	3	2	3	0	#NULL!	#NULL!	#NULL!	#NULL!	#NULL!	#NULL!	#NULL!	#NULL!	#NULL!	#NULL!	#NULL!	#NULL!	#NULL!	#NULL!	#NULL!	#NULL!	#NULL!	#NULL!
2797	3	1	2	1	1	4	3	Nursing	2	2	2	2	2	2	2	2	2	2	2	1	1	2	2	2	2	2	2	#NULL!	#NULL!	#NULL!	0	#NULL!	#NULL!	#NULL!	#NULL!	#NULL!	#NULL!	#NULL!	#NULL!	#NULL!	#NULL!	#NULL!	#NULL!	#NULL!	#NULL!	#NULL!	#NULL!	#NULL!	#NULL!
2801	2	2	2	2	1	2	3	Pharmacy	3	2	2	1	2	2	2	2	2	2	2	1	2	2	2	2	2	1	1	2	1	4	0	#NULL!	#NULL!	#NULL!	#NULL!	#NULL!	#NULL!	#NULL!	#NULL!	#NULL!	#NULL!	#NULL!	#NULL!	#NULL!	#NULL!	#NULL!	#NULL!	#NULL!	#NULL!
2810	3	3	2	1	1	2	3	Medicine	4	2	2	2	2	2	2	2	2	2	1	1	2	2	2	2	2	2	2	#NULL!	#NULL!	#NULL!	0	#NULL!	#NULL!	#NULL!	#NULL!	#NULL!	#NULL!	#NULL!	#NULL!	#NULL!	#NULL!	#NULL!	#NULL!	#NULL!	#NULL!	#NULL!	#NULL!	#NULL!	#NULL!
2812	3	3	1	1	2	2	3	Nursing	1	2	2	2	2	2	2	2	2	2	2	2	2	2	2	2	2	2	2	#NULL!	#NULL!	#NULL!	0	#NULL!	#NULL!	#NULL!	#NULL!	#NULL!	#NULL!	#NULL!	#NULL!	#NULL!	#NULL!	#NULL!	#NULL!	#NULL!	#NULL!	#NULL!	#NULL!	#NULL!	#NULL!
2813	3	4	2	2	1	2	3	Pharmacy	4	2	2	2	2	2	2	2	2	2	1	1	2	2	2	2	2	2	1	3	2	2	0	#NULL!	#NULL!	#NULL!	#NULL!	#NULL!	#NULL!	#NULL!	#NULL!	#NULL!	#NULL!	#NULL!	#NULL!	#NULL!	#NULL!	#NULL!	#NULL!	#NULL!	#NULL!
2815	3	3	1	2	1	1	3	Medicine	1	1	2	1	2	2	2	2	2	2	1	1	2	2	2	2	2	2	2	#NULL!	#NULL!	#NULL!	0	#NULL!	#NULL!	#NULL!	#NULL!	#NULL!	#NULL!	#NULL!	#NULL!	#NULL!	#NULL!	#NULL!	#NULL!	#NULL!	#NULL!	#NULL!	#NULL!	#NULL!	#NULL!
2817	3	3	2	1	2	1	3	Others	1	2	2	2	2	2	2	2	2	2	2	1	1	2	2	2	2	2	2	#NULL!	#NULL!	#NULL!	0	#NULL!	#NULL!	#NULL!	#NULL!	#NULL!	#NULL!	#NULL!	#NULL!	#NULL!	#NULL!	#NULL!	#NULL!	#NULL!	#NULL!	#NULL!	#NULL!	#NULL!	#NULL!
2821	3	1	2	1	2	1	2	Nursing	2	2	2	2	2	2	2	2	2	2	2	2	2	2	2	2	2	2	2	#NULL!	#NULL!	#NULL!	0	#NULL!	#NULL!	#NULL!	#NULL!	#NULL!	#NULL!	#NULL!	#NULL!	#NULL!	#NULL!	#NULL!	#NULL!	#NULL!	#NULL!	#NULL!	#NULL!	#NULL!	#NULL!
2822	3	3	2	2	1	2	3	Administrative	1	2	2	2	2	2	2	2	2	2	2	2	2	2	2	2	2	2	2	#NULL!	#NULL!	#NULL!	0	#NULL!	#NULL!	#NULL!	#NULL!	#NULL!	#NULL!	#NULL!	#NULL!	#NULL!	#NULL!	#NULL!	#NULL!	#NULL!	#NULL!	#NULL!	#NULL!	#NULL!	#NULL!
2825	3	4	1	2	1	1	3	Pharmacy	4	2	2	2	2	2	2	2	2	2	1	1	2	2	2	2	2	2	2	#NULL!	#NULL!	#NULL!	0	#NULL!	#NULL!	#NULL!	#NULL!	#NULL!	#NULL!	#NULL!	#NULL!	#NULL!	#NULL!	#NULL!	#NULL!	#NULL!	#NULL!	#NULL!	#NULL!	#NULL!	#NULL!
2826	3	4	1	2	1	1	3	Dentistry	4	1	1	2	2	1	2	2	2	2	1	1	2	2	2	2	2	2	2	#NULL!	#NULL!	#NULL!	0	#NULL!	#NULL!	#NULL!	#NULL!	#NULL!	#NULL!	#NULL!	#NULL!	#NULL!	#NULL!	#NULL!	#NULL!	#NULL!	#NULL!	#NULL!	#NULL!	#NULL!	#NULL!
2827	3	3	1	1	1	1	3	Dentistry	1	2	2	2	2	2	2	2	2	2	2	2	2	2	2	2	2	2	2	#NULL!	#NULL!	#NULL!	0	#NULL!	#NULL!	#NULL!	#NULL!	#NULL!	#NULL!	#NULL!	#NULL!	#NULL!	#NULL!	#NULL!	#NULL!	#NULL!	#NULL!	#NULL!	#NULL!	#NULL!	#NULL!
2828	3	3	1	1	2	1	3	Medicine	1	2	2	2	2	2	2	2	2	2	1	1	2	2	2	2	1	2	2	#NULL!	#NULL!	#NULL!	0	#NULL!	#NULL!	#NULL!	#NULL!	#NULL!	#NULL!	#NULL!	#NULL!	#NULL!	#NULL!	#NULL!	#NULL!	#NULL!	#NULL!	#NULL!	#NULL!	#NULL!	#NULL!
2831	2	2	1	2	1	3	3	Medicine	2	2	2	2	2	2	2	2	2	2	2	2	2	2	2	2	2	3	3	3	2	3	0	#NULL!	#NULL!	#NULL!	#NULL!	#NULL!	#NULL!	#NULL!	#NULL!	#NULL!	#NULL!	#NULL!	#NULL!	#NULL!	#NULL!	#NULL!	#NULL!	#NULL!	#NULL!
2832	2	2	1	1	1	5	3	Medicine	2	2	2	2	1	2	2	2	2	2	1	1	1	2	2	2	2	2	2	#NULL!	#NULL!	#NULL!	0	#NULL!	#NULL!	#NULL!	#NULL!	#NULL!	#NULL!	#NULL!	#NULL!	#NULL!	#NULL!	#NULL!	#NULL!	#NULL!	#NULL!	#NULL!	#NULL!	#NULL!	#NULL!
2835	2	1	1	1	1	5	3	Medicine	2	2	2	2	2	2	2	1	2	2	1	1	1	1	2	2	2	3	3	3	2	2	0	#NULL!	#NULL!	#NULL!	#NULL!	#NULL!	#NULL!	#NULL!	#NULL!	#NULL!	#NULL!	#NULL!	#NULL!	#NULL!	#NULL!	#NULL!	#NULL!	#NULL!	#NULL!
2836	2	2	1	1	1	5	2	Medicine	1	1	2	2	2	2	2	2	2	2	2	1	1	2	2	2	2	1	3	3	2	2	0	#NULL!	#NULL!	#NULL!	#NULL!	#NULL!	#NULL!	#NULL!	#NULL!	#NULL!	#NULL!	#NULL!	#NULL!	#NULL!	#NULL!	#NULL!	#NULL!	#NULL!	#NULL!
2839	2	2	2	1	1	5	3	Medicine	1	2	2	1	2	2	2	2	2	2	2	1	1	1	1	2	2	1	1	3	2	3	0	#NULL!	#NULL!	#NULL!	#NULL!	#NULL!	#NULL!	#NULL!	#NULL!	#NULL!	#NULL!	#NULL!	#NULL!	#NULL!	#NULL!	#NULL!	#NULL!	#NULL!	#NULL!
2851	2	1	1	1	2	5	4	Medicine	2	1	2	2	2	2	2	2	2	2	2	2	2	2	2	2	2	2	2	#NULL!	#NULL!	#NULL!	0	#NULL!	#NULL!	#NULL!	#NULL!	#NULL!	#NULL!	#NULL!	#NULL!	#NULL!	#NULL!	#NULL!	#NULL!	#NULL!	#NULL!	#NULL!	#NULL!	#NULL!	#NULL!
2853	1	3	1	1	1	2	4	Others	1	2	2	2	2	2	1	2	2	1	2	1	1	2	1	2	3	1	1	3	2	3	0	#NULL!	#NULL!	#NULL!	#NULL!	#NULL!	#NULL!	#NULL!	#NULL!	#NULL!	#NULL!	#NULL!	#NULL!	#NULL!	#NULL!	#NULL!	#NULL!	#NULL!	#NULL!
2854	1	3	2	2	2	5	4	Nursing	3	2	2	2	2	2	2	2	2	2	2	2	2	2	2	2	2	1	2	#NULL!	#NULL!	#NULL!	0	#NULL!	#NULL!	#NULL!	#NULL!	#NULL!	#NULL!	#NULL!	#NULL!	#NULL!	#NULL!	#NULL!	#NULL!	#NULL!	#NULL!	#NULL!	#NULL!	#NULL!	#NULL!
2857	3	1	2	1	2	5	3	Nursing	2	1	2	2	2	2	2	2	2	2	2	1	1	1	2	2	2	1	2	#NULL!	#NULL!	#NULL!	0	#NULL!	#NULL!	#NULL!	#NULL!	#NULL!	#NULL!	#NULL!	#NULL!	#NULL!	#NULL!	#NULL!	#NULL!	#NULL!	#NULL!	#NULL!	#NULL!	#NULL!	#NULL!
2867	3	1	2	1	1	5	4	Medicine	2	1	2	2	2	2	2	2	2	2	1	1	1	2	2	2	2	2	1	3	2	3	0	#NULL!	#NULL!	#NULL!	#NULL!	#NULL!	#NULL!	#NULL!	#NULL!	#NULL!	#NULL!	#NULL!	#NULL!	#NULL!	#NULL!	#NULL!	#NULL!	#NULL!	#NULL!
2879	2	3	2	2	1	4	3	Pharmacy	4	1	2	2	2	2	2	2	2	2	1	2	1	2	2	2	2	1	1	3	2	4	0	#NULL!	#NULL!	#NULL!	#NULL!	#NULL!	#NULL!	#NULL!	#NULL!	#NULL!	#NULL!	#NULL!	#NULL!	#NULL!	#NULL!	#NULL!	#NULL!	#NULL!	#NULL!
2882	3	1	1	1	1	4	3	Medicine	2	2	2	2	2	2	2	2	2	2	1	1	1	2	2	2	2	2	2	#NULL!	#NULL!	#NULL!	0	#NULL!	#NULL!	#NULL!	#NULL!	#NULL!	#NULL!	#NULL!	#NULL!	#NULL!	#NULL!	#NULL!	#NULL!	#NULL!	#NULL!	#NULL!	#NULL!	#NULL!	#NULL!
2886	3	1	2	1	2	5	2	Nursing	2	2	2	2	2	2	2	2	2	2	2	2	2	2	2	2	2	2	2	#NULL!	#NULL!	#NULL!	0	#NULL!	#NULL!	#NULL!	#NULL!	#NULL!	#NULL!	#NULL!	#NULL!	#NULL!	#NULL!	#NULL!	#NULL!	#NULL!	#NULL!	#NULL!	#NULL!	#NULL!	#NULL!
2891	2	3	1	2	1	3	4	Dentistry	1	1	2	2	2	2	2	2	2	2	1	2	2	2	2	2	1	1	1	3	2	3	0	#NULL!	#NULL!	#NULL!	#NULL!	#NULL!	#NULL!	#NULL!	#NULL!	#NULL!	#NULL!	#NULL!	#NULL!	#NULL!	#NULL!	#NULL!	#NULL!	#NULL!	#NULL!
2893	3	1	2	1	1	5	2	Medicine	1	1	2	2	2	2	2	2	2	2	1	2	2	2	2	2	2	2	2	#NULL!	#NULL!	#NULL!	0	#NULL!	#NULL!	#NULL!	#NULL!	#NULL!	#NULL!	#NULL!	#NULL!	#NULL!	#NULL!	#NULL!	#NULL!	#NULL!	#NULL!	#NULL!	#NULL!	#NULL!	#NULL!
2902	3	1	2	1	1	5	2	Nursing	1	1	2	2	2	2	2	2	2	2	1	2	2	2	2	2	2	2	2	#NULL!	#NULL!	#NULL!	0	#NULL!	#NULL!	#NULL!	#NULL!	#NULL!	#NULL!	#NULL!	#NULL!	#NULL!	#NULL!	#NULL!	#NULL!	#NULL!	#NULL!	#NULL!	#NULL!	#NULL!	#NULL!
2903	3	2	1	1	1	5	3	Others	1	1	2	1	2	2	2	2	2	2	1	1	1	2	2	2	2	2	2	#NULL!	#NULL!	#NULL!	0	#NULL!	#NULL!	#NULL!	#NULL!	#NULL!	#NULL!	#NULL!	#NULL!	#NULL!	#NULL!	#NULL!	#NULL!	#NULL!	#NULL!	#NULL!	#NULL!	#NULL!	#NULL!
2904	3	1	2	1	1	5	2	Nursing	3	1	2	1	2	2	2	2	2	2	1	1	1	2	2	2	2	2	2	#NULL!	#NULL!	#NULL!	0	#NULL!	#NULL!	#NULL!	#NULL!	#NULL!	#NULL!	#NULL!	#NULL!	#NULL!	#NULL!	#NULL!	#NULL!	#NULL!	#NULL!	#NULL!	#NULL!	#NULL!	#NULL!
2905	3	2	2	1	1	5	3	Pharmacy	1	2	2	2	2	2	2	2	2	2	2	1	2	2	2	2	2	2	2	#NULL!	#NULL!	#NULL!	0	#NULL!	#NULL!	#NULL!	#NULL!	#NULL!	#NULL!	#NULL!	#NULL!	#NULL!	#NULL!	#NULL!	#NULL!	#NULL!	#NULL!	#NULL!	#NULL!	#NULL!	#NULL!
2909	3	3	1	2	1	4	3	Medicine	1	2	2	2	2	2	2	2	2	2	2	2	2	2	2	2	3	2	2	#NULL!	#NULL!	#NULL!	0	#NULL!	#NULL!	#NULL!	#NULL!	#NULL!	#NULL!	#NULL!	#NULL!	#NULL!	#NULL!	#NULL!	#NULL!	#NULL!	#NULL!	#NULL!	#NULL!	#NULL!	#NULL!
2911	3	3	1	2	1	4	3	Administrative	1	1	2	1	2	2	2	2	2	2	1	1	2	2	2	2	3	2	1	3	2	3	0	#NULL!	#NULL!	#NULL!	#NULL!	#NULL!	#NULL!	#NULL!	#NULL!	#NULL!	#NULL!	#NULL!	#NULL!	#NULL!	#NULL!	#NULL!	#NULL!	#NULL!	#NULL!
2915	3	3	1	1	1	2	4	Administrative	1	2	2	2	2	2	2	1	2	2	1	1	1	2	2	2	2	1	1	3	1	5	0	#NULL!	#NULL!	#NULL!	#NULL!	#NULL!	#NULL!	#NULL!	#NULL!	#NULL!	#NULL!	#NULL!	#NULL!	#NULL!	#NULL!	#NULL!	#NULL!	#NULL!	#NULL!
2917	3	3	2	2	1	4	3	Dentistry	1	1	2	1	2	2	2	2	2	2	1	1	1	2	2	2	2	1	1	3	2	3	0	#NULL!	#NULL!	#NULL!	#NULL!	#NULL!	#NULL!	#NULL!	#NULL!	#NULL!	#NULL!	#NULL!	#NULL!	#NULL!	#NULL!	#NULL!	#NULL!	#NULL!	#NULL!
2921	3	3	2	2	2	4	2	Nursing	3	1	2	2	2	2	2	2	2	2	1	1	1	2	2	2	2	2	2	#NULL!	#NULL!	#NULL!	0	#NULL!	#NULL!	#NULL!	#NULL!	#NULL!	#NULL!	#NULL!	#NULL!	#NULL!	#NULL!	#NULL!	#NULL!	#NULL!	#NULL!	#NULL!	#NULL!	#NULL!	#NULL!
2922	3	3	2	2	1	4	4	Pharmacy	4	1	2	2	2	2	2	2	2	2	1	1	1	2	2	2	2	2	2	#NULL!	#NULL!	#NULL!	0	#NULL!	#NULL!	#NULL!	#NULL!	#NULL!	#NULL!	#NULL!	#NULL!	#NULL!	#NULL!	#NULL!	#NULL!	#NULL!	#NULL!	#NULL!	#NULL!	#NULL!	#NULL!
2929	1	1	2	1	1	5	3	Medicine	1	2	2	2	2	2	2	2	2	2	1	1	2	2	2	2	2	3	3	3	2	2	0	#NULL!	#NULL!	#NULL!	#NULL!	#NULL!	#NULL!	#NULL!	#NULL!	#NULL!	#NULL!	#NULL!	#NULL!	#NULL!	#NULL!	#NULL!	#NULL!	#NULL!	#NULL!
2951	3	2	2	1	1	3	3	Pharmacy	2	1	2	2	2	2	2	2	2	2	1	2	2	2	2	2	2	2	2	#NULL!	#NULL!	#NULL!	0	#NULL!	#NULL!	#NULL!	#NULL!	#NULL!	#NULL!	#NULL!	#NULL!	#NULL!	#NULL!	#NULL!	#NULL!	#NULL!	#NULL!	#NULL!	#NULL!	#NULL!	#NULL!
2956	3	4	1	2	1	2	2	Nursing	2	2	2	2	2	2	2	2	2	2	2	1	1	2	2	2	2	2	2	#NULL!	#NULL!	#NULL!	0	#NULL!	#NULL!	#NULL!	#NULL!	#NULL!	#NULL!	#NULL!	#NULL!	#NULL!	#NULL!	#NULL!	#NULL!	#NULL!	#NULL!	#NULL!	#NULL!	#NULL!	#NULL!
2960	3	4	1	2	2	4	2	Nursing	2	2	2	2	2	2	2	2	2	2	2	2	2	2	2	2	2	2	2	#NULL!	#NULL!	#NULL!	0	#NULL!	#NULL!	#NULL!	#NULL!	#NULL!	#NULL!	#NULL!	#NULL!	#NULL!	#NULL!	#NULL!	#NULL!	#NULL!	#NULL!	#NULL!	#NULL!	#NULL!	#NULL!
2962	3	1	2	1	1	1	2	Nursing	2	2	2	2	2	2	2	2	2	2	2	1	1	2	2	2	2	2	2	#NULL!	#NULL!	#NULL!	0	#NULL!	#NULL!	#NULL!	#NULL!	#NULL!	#NULL!	#NULL!	#NULL!	#NULL!	#NULL!	#NULL!	#NULL!	#NULL!	#NULL!	#NULL!	#NULL!	#NULL!	#NULL!
2965	3	4	2	2	2	2	2	Nursing	2	2	1	2	2	2	2	2	2	2	2	2	1	2	2	2	2	2	2	#NULL!	#NULL!	#NULL!	0	#NULL!	#NULL!	#NULL!	#NULL!	#NULL!	#NULL!	#NULL!	#NULL!	#NULL!	#NULL!	#NULL!	#NULL!	#NULL!	#NULL!	#NULL!	#NULL!	#NULL!	#NULL!
2970	3	2	2	1	2	4	3	Nursing	3	1	2	2	2	2	2	2	2	2	2	1	1	2	2	2	2	2	2	#NULL!	#NULL!	#NULL!	0	#NULL!	#NULL!	#NULL!	#NULL!	#NULL!	#NULL!	#NULL!	#NULL!	#NULL!	#NULL!	#NULL!	#NULL!	#NULL!	#NULL!	#NULL!	#NULL!	#NULL!	#NULL!
2971	3	2	2	1	2	4	3	Nursing	3	1	2	2	2	2	2	2	2	2	2	1	1	2	2	2	2	2	2	#NULL!	#NULL!	#NULL!	0	#NULL!	#NULL!	#NULL!	#NULL!	#NULL!	#NULL!	#NULL!	#NULL!	#NULL!	#NULL!	#NULL!	#NULL!	#NULL!	#NULL!	#NULL!	#NULL!	#NULL!	#NULL!
2972	3	2	2	1	2	4	3	Nursing	3	1	2	2	2	2	2	2	2	2	2	1	1	2	2	2	2	2	2	#NULL!	#NULL!	#NULL!	0	#NULL!	#NULL!	#NULL!	#NULL!	#NULL!	#NULL!	#NULL!	#NULL!	#NULL!	#NULL!	#NULL!	#NULL!	#NULL!	#NULL!	#NULL!	#NULL!	#NULL!	#NULL!
2978	3	3	2	3	1	5	1	Medicine	1	1	2	2	2	2	2	2	2	2	2	1	1	2	2	2	2	2	2	#NULL!	#NULL!	#NULL!	0	#NULL!	#NULL!	#NULL!	#NULL!	#NULL!	#NULL!	#NULL!	#NULL!	#NULL!	#NULL!	#NULL!	#NULL!	#NULL!	#NULL!	#NULL!	#NULL!	#NULL!	#NULL!
2981	3	1	2	1	1	5	3	Pharmacy	1	1	2	1	2	2	2	2	2	2	1	2	1	2	2	2	2	2	2	#NULL!	#NULL!	#NULL!	0	#NULL!	#NULL!	#NULL!	#NULL!	#NULL!	#NULL!	#NULL!	#NULL!	#NULL!	#NULL!	#NULL!	#NULL!	#NULL!	#NULL!	#NULL!	#NULL!	#NULL!	#NULL!
2982	3	1	1	1	1	4	4	Medicine	1	1	2	2	2	2	2	2	2	2	1	1	1	2	2	2	2	2	2	#NULL!	#NULL!	#NULL!	0	#NULL!	#NULL!	#NULL!	#NULL!	#NULL!	#NULL!	#NULL!	#NULL!	#NULL!	#NULL!	#NULL!	#NULL!	#NULL!	#NULL!	#NULL!	#NULL!	#NULL!	#NULL!
2983	1	3	2	2	1	3	3	Pharmacy	5	2	2	2	2	2	2	2	2	2	2	1	1	2	2	2	2	1	1	2	2	3	0	#NULL!	#NULL!	#NULL!	#NULL!	#NULL!	#NULL!	#NULL!	#NULL!	#NULL!	#NULL!	#NULL!	#NULL!	#NULL!	#NULL!	#NULL!	#NULL!	#NULL!	#NULL!
2988	3	1	1	1	1	5	2	Dentistry	1	1	2	2	2	2	2	2	2	2	1	1	1	2	2	2	2	3	3	3	2	2	0	#NULL!	#NULL!	#NULL!	#NULL!	#NULL!	#NULL!	#NULL!	#NULL!	#NULL!	#NULL!	#NULL!	#NULL!	#NULL!	#NULL!	#NULL!	#NULL!	#NULL!	#NULL!
2990	3	1	2	1	1	5	2	Pharmacy	1	1	2	2	2	2	2	2	2	2	1	2	1	1	2	2	2	2	2	#NULL!	#NULL!	#NULL!	0	#NULL!	#NULL!	#NULL!	#NULL!	#NULL!	#NULL!	#NULL!	#NULL!	#NULL!	#NULL!	#NULL!	#NULL!	#NULL!	#NULL!	#NULL!	#NULL!	#NULL!	#NULL!
2994	3	1	2	1	1	5	3	Nursing	1	1	2	2	2	2	2	2	2	2	1	1	1	2	2	2	2	2	2	#NULL!	#NULL!	#NULL!	0	#NULL!	#NULL!	#NULL!	#NULL!	#NULL!	#NULL!	#NULL!	#NULL!	#NULL!	#NULL!	#NULL!	#NULL!	#NULL!	#NULL!	#NULL!	#NULL!	#NULL!	#NULL!
2996	3	1	2	1	1	4	3	Medicine	1	1	2	2	2	2	2	2	2	2	1	2	1	2	2	2	2	2	2	#NULL!	#NULL!	#NULL!	0	#NULL!	#NULL!	#NULL!	#NULL!	#NULL!	#NULL!	#NULL!	#NULL!	#NULL!	#NULL!	#NULL!	#NULL!	#NULL!	#NULL!	#NULL!	#NULL!	#NULL!	#NULL!
3002	3	3	2	3	2	5	1	Others	3	1	2	2	2	2	2	2	2	1	2	1	1	1	2	2	2	2	2	#NULL!	#NULL!	#NULL!	0	#NULL!	#NULL!	#NULL!	#NULL!	#NULL!	#NULL!	#NULL!	#NULL!	#NULL!	#NULL!	#NULL!	#NULL!	#NULL!	#NULL!	#NULL!	#NULL!	#NULL!	#NULL!
3013	3	2	2	1	1	4	3	Pharmacy	2	1	2	2	2	2	2	2	2	2	1	1	2	2	2	2	2	2	2	#NULL!	#NULL!	#NULL!	0	#NULL!	#NULL!	#NULL!	#NULL!	#NULL!	#NULL!	#NULL!	#NULL!	#NULL!	#NULL!	#NULL!	#NULL!	#NULL!	#NULL!	#NULL!	#NULL!	#NULL!	#NULL!
3030	3	3	2	2	3	5	4	Health and rehabilitation sciences "Physiotherapy"	1	2	2	2	1	2	2	2	2	2	1	2	2	2	2	2	2	2	2	#NULL!	#NULL!	#NULL!	0	#NULL!	#NULL!	#NULL!	#NULL!	#NULL!	#NULL!	#NULL!	#NULL!	#NULL!	#NULL!	#NULL!	#NULL!	#NULL!	#NULL!	#NULL!	#NULL!	#NULL!	#NULL!
3039	3	3	2	1	4	4	3	Administrative	1	1	2	2	2	1	2	2	2	2	1	2	2	2	2	2	2	3	2	#NULL!	#NULL!	#NULL!	0	#NULL!	#NULL!	#NULL!	#NULL!	#NULL!	#NULL!	#NULL!	#NULL!	#NULL!	#NULL!	#NULL!	#NULL!	#NULL!	#NULL!	#NULL!	#NULL!	#NULL!	#NULL!
3055	2	2	2	1	1	5	3	Dentistry	1	1	2	2	2	2	2	2	2	2	1	2	2	2	2	2	2	1	1	3	2	2	0	#NULL!	#NULL!	#NULL!	#NULL!	#NULL!	#NULL!	#NULL!	#NULL!	#NULL!	#NULL!	#NULL!	#NULL!	#NULL!	#NULL!	#NULL!	#NULL!	#NULL!	#NULL!
3061	3	1	2	1	1	2	3	Medicine	1	1	2	2	2	2	2	2	2	2	2	1	2	1	1	2	2	2	2	#NULL!	#NULL!	#NULL!	0	#NULL!	#NULL!	#NULL!	#NULL!	#NULL!	#NULL!	#NULL!	#NULL!	#NULL!	#NULL!	#NULL!	#NULL!	#NULL!	#NULL!	#NULL!	#NULL!	#NULL!	#NULL!
3075	3	3	1	1	1	3	3	Health and rehabilitation sciences "Physiotherapy"	1	1	2	1	2	2	2	2	2	2	1	1	1	2	2	2	2	1	1	3	2	3	0	#NULL!	#NULL!	#NULL!	#NULL!	#NULL!	#NULL!	#NULL!	#NULL!	#NULL!	#NULL!	#NULL!	#NULL!	#NULL!	#NULL!	#NULL!	#NULL!	#NULL!	#NULL!
3077	3	2	1	1	2	4	2	Medicine	2	1	2	2	2	2	2	2	2	2	1	1	2	2	2	2	2	3	2	#NULL!	#NULL!	#NULL!	0	#NULL!	#NULL!	#NULL!	#NULL!	#NULL!	#NULL!	#NULL!	#NULL!	#NULL!	#NULL!	#NULL!	#NULL!	#NULL!	#NULL!	#NULL!	#NULL!	#NULL!	#NULL!
3080	3	2	2	1	1	5	2	Medicine	2	1	2	2	2	2	2	2	2	1	1	1	1	2	2	2	2	2	3	3	2	2	0	#NULL!	#NULL!	#NULL!	#NULL!	#NULL!	#NULL!	#NULL!	#NULL!	#NULL!	#NULL!	#NULL!	#NULL!	#NULL!	#NULL!	#NULL!	#NULL!	#NULL!	#NULL!
3083	3	3	1	2	2	3	3	Dentistry	3	2	2	2	2	2	2	2	2	2	2	2	2	2	2	2	1	2	3	3	2	2	0	#NULL!	#NULL!	#NULL!	#NULL!	#NULL!	#NULL!	#NULL!	#NULL!	#NULL!	#NULL!	#NULL!	#NULL!	#NULL!	#NULL!	#NULL!	#NULL!	#NULL!	#NULL!
3085	1	2	1	2	3	1	3	Medicine	2	2	2	2	2	2	2	2	2	2	2	2	2	2	2	2	2	3	2	#NULL!	#NULL!	#NULL!	0	#NULL!	#NULL!	#NULL!	#NULL!	#NULL!	#NULL!	#NULL!	#NULL!	#NULL!	#NULL!	#NULL!	#NULL!	#NULL!	#NULL!	#NULL!	#NULL!	#NULL!	#NULL!
3086	3	1	2	1	2	5	2	Administrative	2	1	2	2	2	2	2	2	2	1	1	1	1	2	2	2	2	1	3	3	2	2	0	#NULL!	#NULL!	#NULL!	#NULL!	#NULL!	#NULL!	#NULL!	#NULL!	#NULL!	#NULL!	#NULL!	#NULL!	#NULL!	#NULL!	#NULL!	#NULL!	#NULL!	#NULL!
3095	3	1	2	1	1	4	2	Others	2	2	2	2	2	2	2	2	2	2	2	1	1	1	2	2	2	1	2	#NULL!	#NULL!	#NULL!	0	#NULL!	#NULL!	#NULL!	#NULL!	#NULL!	#NULL!	#NULL!	#NULL!	#NULL!	#NULL!	#NULL!	#NULL!	#NULL!	#NULL!	#NULL!	#NULL!	#NULL!	#NULL!
3113	3	1	2	1	2	5	2	Others	2	1	2	2	2	2	2	2	2	2	2	2	2	2	2	2	2	3	2	#NULL!	#NULL!	#NULL!	0	#NULL!	#NULL!	#NULL!	#NULL!	#NULL!	#NULL!	#NULL!	#NULL!	#NULL!	#NULL!	#NULL!	#NULL!	#NULL!	#NULL!	#NULL!	#NULL!	#NULL!	#NULL!
3117	3	1	2	1	1	5	2	Medicine	1	1	2	2	2	2	2	2	2	2	2	1	2	1	2	2	2	2	2	#NULL!	#NULL!	#NULL!	0	#NULL!	#NULL!	#NULL!	#NULL!	#NULL!	#NULL!	#NULL!	#NULL!	#NULL!	#NULL!	#NULL!	#NULL!	#NULL!	#NULL!	#NULL!	#NULL!	#NULL!	#NULL!
3126	3	2	2	2	1	5	3	Medicine	2	2	2	2	2	2	2	2	2	2	2	1	1	2	2	2	2	2	1	1	2	3	0	#NULL!	#NULL!	#NULL!	#NULL!	#NULL!	#NULL!	#NULL!	#NULL!	#NULL!	#NULL!	#NULL!	#NULL!	#NULL!	#NULL!	#NULL!	#NULL!	#NULL!	#NULL!
3127	3	3	1	1	1	4	2	Nursing	3	2	2	2	2	2	2	2	2	2	2	2	2	2	2	2	2	2	2	#NULL!	#NULL!	#NULL!	0	#NULL!	#NULL!	#NULL!	#NULL!	#NULL!	#NULL!	#NULL!	#NULL!	#NULL!	#NULL!	#NULL!	#NULL!	#NULL!	#NULL!	#NULL!	#NULL!	#NULL!	#NULL!
3136	3	2	1	1	1	1	3	Pharmacy	1	2	2	2	2	2	2	2	2	2	1	1	2	2	2	2	2	2	2	#NULL!	#NULL!	#NULL!	0	#NULL!	#NULL!	#NULL!	#NULL!	#NULL!	#NULL!	#NULL!	#NULL!	#NULL!	#NULL!	#NULL!	#NULL!	#NULL!	#NULL!	#NULL!	#NULL!	#NULL!	#NULL!
3138	3	3	2	1	1	5	3	Nursing	2	2	2	2	2	2	2	2	2	2	2	1	2	2	2	2	2	2	3	1	2	3	0	#NULL!	#NULL!	#NULL!	#NULL!	#NULL!	#NULL!	#NULL!	#NULL!	#NULL!	#NULL!	#NULL!	#NULL!	#NULL!	#NULL!	#NULL!	#NULL!	#NULL!	#NULL!
3162	3	2	2	2	1	2	3	Administrative	2	1	1	1	1	1	1	1	1	1	1	1	1	2	2	2	2	2	2	#NULL!	#NULL!	#NULL!	0	#NULL!	#NULL!	#NULL!	#NULL!	#NULL!	#NULL!	#NULL!	#NULL!	#NULL!	#NULL!	#NULL!	#NULL!	#NULL!	#NULL!	#NULL!	#NULL!	#NULL!	#NULL!
3163	3	1	1	1	2	1	2	Others	2	1	1	1	1	1	1	1	1	1	2	1	1	2	2	2	3	3	2	#NULL!	#NULL!	#NULL!	0	#NULL!	#NULL!	#NULL!	#NULL!	#NULL!	#NULL!	#NULL!	#NULL!	#NULL!	#NULL!	#NULL!	#NULL!	#NULL!	#NULL!	#NULL!	#NULL!	#NULL!	#NULL!
3166	3	1	2	1	2	1	2	Others	2	1	2	2	2	2	2	2	2	2	1	2	1	2	2	2	2	3	2	#NULL!	#NULL!	#NULL!	0	#NULL!	#NULL!	#NULL!	#NULL!	#NULL!	#NULL!	#NULL!	#NULL!	#NULL!	#NULL!	#NULL!	#NULL!	#NULL!	#NULL!	#NULL!	#NULL!	#NULL!	#NULL!
3171	3	2	2	1	1	4	2	Medicine	5	1	2	1	2	2	2	2	2	2	1	1	1	1	2	2	2	3	2	#NULL!	#NULL!	#NULL!	0	#NULL!	#NULL!	#NULL!	#NULL!	#NULL!	#NULL!	#NULL!	#NULL!	#NULL!	#NULL!	#NULL!	#NULL!	#NULL!	#NULL!	#NULL!	#NULL!	#NULL!	#NULL!
3177	3	3	1	2	1	2	3	Others	1	1	2	2	2	2	2	2	2	2	1	1	2	2	2	2	2	3	2	#NULL!	#NULL!	#NULL!	0	#NULL!	#NULL!	#NULL!	#NULL!	#NULL!	#NULL!	#NULL!	#NULL!	#NULL!	#NULL!	#NULL!	#NULL!	#NULL!	#NULL!	#NULL!	#NULL!	#NULL!	#NULL!
3180	3	2	2	1	2	1	1	Nursing	3	2	2	2	2	2	2	2	2	2	2	2	2	2	2	2	2	2	2	#NULL!	#NULL!	#NULL!	0	#NULL!	#NULL!	#NULL!	#NULL!	#NULL!	#NULL!	#NULL!	#NULL!	#NULL!	#NULL!	#NULL!	#NULL!	#NULL!	#NULL!	#NULL!	#NULL!	#NULL!	#NULL!
3181	3	3	1	1	1	1	3	Pharmacy	1	2	2	2	2	2	2	2	2	2	1	1	2	2	2	2	1	2	2	#NULL!	#NULL!	#NULL!	0	#NULL!	#NULL!	#NULL!	#NULL!	#NULL!	#NULL!	#NULL!	#NULL!	#NULL!	#NULL!	#NULL!	#NULL!	#NULL!	#NULL!	#NULL!	#NULL!	#NULL!	#NULL!
3182	3	3	1	2	1	1	3	Medicine	1	1	1	2	2	2	2	2	2	2	1	1	2	2	2	2	1	3	1	3	2	2	0	#NULL!	#NULL!	#NULL!	#NULL!	#NULL!	#NULL!	#NULL!	#NULL!	#NULL!	#NULL!	#NULL!	#NULL!	#NULL!	#NULL!	#NULL!	#NULL!	#NULL!	#NULL!
3183	3	3	1	1	2	1	1	Nursing	3	2	2	2	2	2	2	2	2	2	2	2	2	2	2	2	2	2	2	#NULL!	#NULL!	#NULL!	0	#NULL!	#NULL!	#NULL!	#NULL!	#NULL!	#NULL!	#NULL!	#NULL!	#NULL!	#NULL!	#NULL!	#NULL!	#NULL!	#NULL!	#NULL!	#NULL!	#NULL!	#NULL!
3184	3	2	1	2	1	4	4	Medicine	4	2	2	2	2	2	2	2	2	2	2	2	2	2	2	2	2	2	2	#NULL!	#NULL!	#NULL!	0	#NULL!	#NULL!	#NULL!	#NULL!	#NULL!	#NULL!	#NULL!	#NULL!	#NULL!	#NULL!	#NULL!	#NULL!	#NULL!	#NULL!	#NULL!	#NULL!	#NULL!	#NULL!
3187	3	2	1	1	1	1	4	Nursing	1	2	2	2	2	2	2	2	2	2	2	2	2	2	2	2	2	2	2	#NULL!	#NULL!	#NULL!	0	#NULL!	#NULL!	#NULL!	#NULL!	#NULL!	#NULL!	#NULL!	#NULL!	#NULL!	#NULL!	#NULL!	#NULL!	#NULL!	#NULL!	#NULL!	#NULL!	#NULL!	#NULL!
3197	3	3	1	2	1	2	4	Administrative	1	2	2	2	2	2	2	2	2	2	2	2	2	2	2	2	2	2	2	#NULL!	#NULL!	#NULL!	0	#NULL!	#NULL!	#NULL!	#NULL!	#NULL!	#NULL!	#NULL!	#NULL!	#NULL!	#NULL!	#NULL!	#NULL!	#NULL!	#NULL!	#NULL!	#NULL!	#NULL!	#NULL!
3198	3	3	2	1	1	5	2	Others	4	1	2	2	2	2	2	2	2	2	1	2	2	2	2	2	2	2	2	#NULL!	#NULL!	#NULL!	0	#NULL!	#NULL!	#NULL!	#NULL!	#NULL!	#NULL!	#NULL!	#NULL!	#NULL!	#NULL!	#NULL!	#NULL!	#NULL!	#NULL!	#NULL!	#NULL!	#NULL!	#NULL!
3201	3	4	1	3	1	1	3	Pharmacy	1	2	2	2	2	2	2	2	2	2	1	1	1	2	2	2	2	1	1	3	2	2	0	#NULL!	#NULL!	#NULL!	#NULL!	#NULL!	#NULL!	#NULL!	#NULL!	#NULL!	#NULL!	#NULL!	#NULL!	#NULL!	#NULL!	#NULL!	#NULL!	#NULL!	#NULL!
3202	3	3	2	2	2	1	3	Medicine	4	2	2	2	2	2	2	2	2	2	1	1	2	2	2	2	2	3	2	#NULL!	#NULL!	#NULL!	0	#NULL!	#NULL!	#NULL!	#NULL!	#NULL!	#NULL!	#NULL!	#NULL!	#NULL!	#NULL!	#NULL!	#NULL!	#NULL!	#NULL!	#NULL!	#NULL!	#NULL!	#NULL!
3206	3	4	2	2	1	4	2	Others	1	1	2	2	2	2	2	2	2	2	1	1	1	2	2	2	3	2	2	#NULL!	#NULL!	#NULL!	0	#NULL!	#NULL!	#NULL!	#NULL!	#NULL!	#NULL!	#NULL!	#NULL!	#NULL!	#NULL!	#NULL!	#NULL!	#NULL!	#NULL!	#NULL!	#NULL!	#NULL!	#NULL!
3207	3	1	2	1	2	2	3	Nursing	2	2	2	2	2	2	2	2	2	2	1	1	1	2	2	2	2	3	2	#NULL!	#NULL!	#NULL!	0	#NULL!	#NULL!	#NULL!	#NULL!	#NULL!	#NULL!	#NULL!	#NULL!	#NULL!	#NULL!	#NULL!	#NULL!	#NULL!	#NULL!	#NULL!	#NULL!	#NULL!	#NULL!
3209	3	3	2	1	2	1	3	Administrative	1	1	1	2	2	2	2	2	2	2	1	1	1	2	2	2	2	2	2	#NULL!	#NULL!	#NULL!	0	#NULL!	#NULL!	#NULL!	#NULL!	#NULL!	#NULL!	#NULL!	#NULL!	#NULL!	#NULL!	#NULL!	#NULL!	#NULL!	#NULL!	#NULL!	#NULL!	#NULL!	#NULL!
3210	3	3	1	1	2	1	3	Dentistry	1	2	2	2	2	2	2	2	2	2	1	1	1	2	2	2	2	2	2	#NULL!	#NULL!	#NULL!	0	#NULL!	#NULL!	#NULL!	#NULL!	#NULL!	#NULL!	#NULL!	#NULL!	#NULL!	#NULL!	#NULL!	#NULL!	#NULL!	#NULL!	#NULL!	#NULL!	#NULL!	#NULL!
3211	3	3	1	1	1	1	3	Medicine	4	2	2	2	2	2	2	2	2	2	1	1	1	2	2	2	1	2	2	#NULL!	#NULL!	#NULL!	0	#NULL!	#NULL!	#NULL!	#NULL!	#NULL!	#NULL!	#NULL!	#NULL!	#NULL!	#NULL!	#NULL!	#NULL!	#NULL!	#NULL!	#NULL!	#NULL!	#NULL!	#NULL!
3213	3	3	2	2	2	4	3	Administrative	3	1	2	2	2	2	2	2	2	2	1	1	1	2	2	2	2	3	3	1	1	3	0	#NULL!	#NULL!	#NULL!	#NULL!	#NULL!	#NULL!	#NULL!	#NULL!	#NULL!	#NULL!	#NULL!	#NULL!	#NULL!	#NULL!	#NULL!	#NULL!	#NULL!	#NULL!
3214	3	3	1	1	1	5	3	Others	1	2	2	2	2	2	2	2	2	2	2	2	2	2	2	2	2	2	2	#NULL!	#NULL!	#NULL!	0	#NULL!	#NULL!	#NULL!	#NULL!	#NULL!	#NULL!	#NULL!	#NULL!	#NULL!	#NULL!	#NULL!	#NULL!	#NULL!	#NULL!	#NULL!	#NULL!	#NULL!	#NULL!
3222	3	4	1	2	1	4	3	Administrative	1	1	2	2	2	2	2	2	2	2	1	2	2	2	2	2	2	3	2	#NULL!	#NULL!	#NULL!	0	#NULL!	#NULL!	#NULL!	#NULL!	#NULL!	#NULL!	#NULL!	#NULL!	#NULL!	#NULL!	#NULL!	#NULL!	#NULL!	#NULL!	#NULL!	#NULL!	#NULL!	#NULL!
3223	3	2	2	2	1	2	3	Medicine	1	2	2	2	2	2	2	2	2	2	2	2	2	2	2	2	2	3	1	2	2	2	0	#NULL!	#NULL!	#NULL!	#NULL!	#NULL!	#NULL!	#NULL!	#NULL!	#NULL!	#NULL!	#NULL!	#NULL!	#NULL!	#NULL!	#NULL!	#NULL!	#NULL!	#NULL!
3224	3	3	1	2	1	5	4	Medicine	4	2	2	2	2	2	2	2	2	2	2	2	2	2	2	2	2	2	2	#NULL!	#NULL!	#NULL!	0	#NULL!	#NULL!	#NULL!	#NULL!	#NULL!	#NULL!	#NULL!	#NULL!	#NULL!	#NULL!	#NULL!	#NULL!	#NULL!	#NULL!	#NULL!	#NULL!	#NULL!	#NULL!
3225	3	2	2	1	1	4	3	Medicine	1	1	2	1	2	2	2	2	2	2	2	2	2	2	2	2	2	1	3	3	2	3	0	#NULL!	#NULL!	#NULL!	#NULL!	#NULL!	#NULL!	#NULL!	#NULL!	#NULL!	#NULL!	#NULL!	#NULL!	#NULL!	#NULL!	#NULL!	#NULL!	#NULL!	#NULL!
3226	3	4	1	2	1	1	4	Medicine	5	1	2	2	2	2	2	2	1	2	1	1	2	2	2	2	2	2	2	#NULL!	#NULL!	#NULL!	0	#NULL!	#NULL!	#NULL!	#NULL!	#NULL!	#NULL!	#NULL!	#NULL!	#NULL!	#NULL!	#NULL!	#NULL!	#NULL!	#NULL!	#NULL!	#NULL!	#NULL!	#NULL!
3227	3	3	1	1	1	5	3	Medicine	1	2	2	2	2	2	2	2	2	2	2	2	2	2	2	2	2	2	3	3	2	2	0	#NULL!	#NULL!	#NULL!	#NULL!	#NULL!	#NULL!	#NULL!	#NULL!	#NULL!	#NULL!	#NULL!	#NULL!	#NULL!	#NULL!	#NULL!	#NULL!	#NULL!	#NULL!
3228	3	3	1	2	1	2	3	Nursing	4	1	2	2	2	2	2	2	2	2	1	2	2	2	2	2	2	1	1	3	2	2	0	#NULL!	#NULL!	#NULL!	#NULL!	#NULL!	#NULL!	#NULL!	#NULL!	#NULL!	#NULL!	#NULL!	#NULL!	#NULL!	#NULL!	#NULL!	#NULL!	#NULL!	#NULL!
3231	3	2	1	1	1	5	4	Others	4	2	2	2	2	2	2	2	2	2	2	2	2	2	2	2	2	1	2	#NULL!	#NULL!	#NULL!	0	#NULL!	#NULL!	#NULL!	#NULL!	#NULL!	#NULL!	#NULL!	#NULL!	#NULL!	#NULL!	#NULL!	#NULL!	#NULL!	#NULL!	#NULL!	#NULL!	#NULL!	#NULL!
3232	3	2	2	1	3	5	3	Nursing	1	2	2	2	2	2	2	2	2	2	2	2	2	2	2	2	2	2	2	#NULL!	#NULL!	#NULL!	0	#NULL!	#NULL!	#NULL!	#NULL!	#NULL!	#NULL!	#NULL!	#NULL!	#NULL!	#NULL!	#NULL!	#NULL!	#NULL!	#NULL!	#NULL!	#NULL!	#NULL!	#NULL!
3236	3	3	1	2	1	1	3	Medicine	4	2	2	2	2	2	2	2	2	2	2	2	2	2	2	2	2	3	2	#NULL!	#NULL!	#NULL!	0	#NULL!	#NULL!	#NULL!	#NULL!	#NULL!	#NULL!	#NULL!	#NULL!	#NULL!	#NULL!	#NULL!	#NULL!	#NULL!	#NULL!	#NULL!	#NULL!	#NULL!	#NULL!
3240	3	4	1	2	1	4	4	Medicine	1	2	2	2	2	2	2	2	2	2	2	2	2	2	2	2	2	2	2	#NULL!	#NULL!	#NULL!	0	#NULL!	#NULL!	#NULL!	#NULL!	#NULL!	#NULL!	#NULL!	#NULL!	#NULL!	#NULL!	#NULL!	#NULL!	#NULL!	#NULL!	#NULL!	#NULL!	#NULL!	#NULL!
3241	3	3	1	2	2	1	3	Dentistry	1	2	2	2	1	2	2	2	2	2	1	1	2	2	2	2	2	1	2	#NULL!	#NULL!	#NULL!	0	#NULL!	#NULL!	#NULL!	#NULL!	#NULL!	#NULL!	#NULL!	#NULL!	#NULL!	#NULL!	#NULL!	#NULL!	#NULL!	#NULL!	#NULL!	#NULL!	#NULL!	#NULL!
3243	3	2	1	1	1	5	3	Pharmacy	1	2	2	2	2	2	2	2	2	2	2	2	2	2	2	2	2	2	2	#NULL!	#NULL!	#NULL!	0	#NULL!	#NULL!	#NULL!	#NULL!	#NULL!	#NULL!	#NULL!	#NULL!	#NULL!	#NULL!	#NULL!	#NULL!	#NULL!	#NULL!	#NULL!	#NULL!	#NULL!	#NULL!
3252	3	4	1	2	1	1	3	Pharmacy	4	2	2	2	2	2	2	2	2	2	1	1	1	2	2	2	2	3	2	#NULL!	#NULL!	#NULL!	0	#NULL!	#NULL!	#NULL!	#NULL!	#NULL!	#NULL!	#NULL!	#NULL!	#NULL!	#NULL!	#NULL!	#NULL!	#NULL!	#NULL!	#NULL!	#NULL!	#NULL!	#NULL!
3253	3	3	2	2	1	3	2	Others	3	1	2	2	2	2	2	2	2	2	1	1	1	2	2	2	1	2	2	#NULL!	#NULL!	#NULL!	0	#NULL!	#NULL!	#NULL!	#NULL!	#NULL!	#NULL!	#NULL!	#NULL!	#NULL!	#NULL!	#NULL!	#NULL!	#NULL!	#NULL!	#NULL!	#NULL!	#NULL!	#NULL!
3255	3	2	2	1	2	5	1	Others	2	1	2	2	2	2	2	2	2	1	1	1	1	2	2	2	2	2	3	2	2	2	0	#NULL!	#NULL!	#NULL!	#NULL!	#NULL!	#NULL!	#NULL!	#NULL!	#NULL!	#NULL!	#NULL!	#NULL!	#NULL!	#NULL!	#NULL!	#NULL!	#NULL!	#NULL!
3256	3	1	1	1	1	1	3	Nursing	3	2	2	2	2	2	2	2	2	2	1	1	2	2	2	2	2	2	2	#NULL!	#NULL!	#NULL!	0	#NULL!	#NULL!	#NULL!	#NULL!	#NULL!	#NULL!	#NULL!	#NULL!	#NULL!	#NULL!	#NULL!	#NULL!	#NULL!	#NULL!	#NULL!	#NULL!	#NULL!	#NULL!
3257	3	3	2	2	1	1	2	Others	3	2	2	2	2	2	2	2	2	2	2	2	2	2	2	2	2	3	2	#NULL!	#NULL!	#NULL!	0	#NULL!	#NULL!	#NULL!	#NULL!	#NULL!	#NULL!	#NULL!	#NULL!	#NULL!	#NULL!	#NULL!	#NULL!	#NULL!	#NULL!	#NULL!	#NULL!	#NULL!	#NULL!
3260	3	3	2	2	2	1	1	Administrative	3	2	2	2	2	2	2	2	2	2	2	2	2	2	2	2	1	2	2	#NULL!	#NULL!	#NULL!	0	#NULL!	#NULL!	#NULL!	#NULL!	#NULL!	#NULL!	#NULL!	#NULL!	#NULL!	#NULL!	#NULL!	#NULL!	#NULL!	#NULL!	#NULL!	#NULL!	#NULL!	#NULL!
3262	3	1	2	1	4	5	3	Nursing	1	1	2	2	2	2	2	2	2	2	1	2	2	2	2	2	2	2	2	#NULL!	#NULL!	#NULL!	0	#NULL!	#NULL!	#NULL!	#NULL!	#NULL!	#NULL!	#NULL!	#NULL!	#NULL!	#NULL!	#NULL!	#NULL!	#NULL!	#NULL!	#NULL!	#NULL!	#NULL!	#NULL!
3265	3	2	1	2	1	2	2	Others	3	1	2	2	2	2	2	2	1	1	1	1	1	2	2	2	2	3	2	#NULL!	#NULL!	#NULL!	0	#NULL!	#NULL!	#NULL!	#NULL!	#NULL!	#NULL!	#NULL!	#NULL!	#NULL!	#NULL!	#NULL!	#NULL!	#NULL!	#NULL!	#NULL!	#NULL!	#NULL!	#NULL!
3266	3	3	1	2	1	2	2	Medicine	4	1	2	2	2	2	2	2	2	2	1	1	2	2	2	2	2	3	2	#NULL!	#NULL!	#NULL!	0	#NULL!	#NULL!	#NULL!	#NULL!	#NULL!	#NULL!	#NULL!	#NULL!	#NULL!	#NULL!	#NULL!	#NULL!	#NULL!	#NULL!	#NULL!	#NULL!	#NULL!	#NULL!
3268	3	4	1	2	1	3	1	Others	3	1	2	2	2	2	2	2	2	2	1	1	1	2	2	2	1	3	3	1	1	4	0	#NULL!	#NULL!	#NULL!	#NULL!	#NULL!	#NULL!	#NULL!	#NULL!	#NULL!	#NULL!	#NULL!	#NULL!	#NULL!	#NULL!	#NULL!	#NULL!	#NULL!	#NULL!
3269	3	2	2	2	1	4	3	Nursing	3	2	2	2	2	2	2	2	2	2	2	2	2	2	2	2	2	2	2	#NULL!	#NULL!	#NULL!	0	#NULL!	#NULL!	#NULL!	#NULL!	#NULL!	#NULL!	#NULL!	#NULL!	#NULL!	#NULL!	#NULL!	#NULL!	#NULL!	#NULL!	#NULL!	#NULL!	#NULL!	#NULL!
3270	3	4	2	2	1	1	3	Medicine	4	1	1	2	2	2	2	2	2	2	1	1	2	2	2	2	3	3	1	3	2	2	0	#NULL!	#NULL!	#NULL!	#NULL!	#NULL!	#NULL!	#NULL!	#NULL!	#NULL!	#NULL!	#NULL!	#NULL!	#NULL!	#NULL!	#NULL!	#NULL!	#NULL!	#NULL!
3271	3	4	1	2	1	2	3	Medicine	4	1	1	2	2	2	2	2	2	2	1	1	2	2	2	2	2	3	2	#NULL!	#NULL!	#NULL!	0	#NULL!	#NULL!	#NULL!	#NULL!	#NULL!	#NULL!	#NULL!	#NULL!	#NULL!	#NULL!	#NULL!	#NULL!	#NULL!	#NULL!	#NULL!	#NULL!	#NULL!	#NULL!
3278	3	4	2	2	1	1	3	Medicine	1	1	1	2	2	2	2	2	2	2	1	1	2	2	2	2	2	1	2	#NULL!	#NULL!	#NULL!	0	#NULL!	#NULL!	#NULL!	#NULL!	#NULL!	#NULL!	#NULL!	#NULL!	#NULL!	#NULL!	#NULL!	#NULL!	#NULL!	#NULL!	#NULL!	#NULL!	#NULL!	#NULL!
3279	3	4	2	3	1	1	3	Administrative	1	1	1	2	2	2	2	2	2	2	1	1	1	2	2	2	2	3	1	3	2	2	0	#NULL!	#NULL!	#NULL!	#NULL!	#NULL!	#NULL!	#NULL!	#NULL!	#NULL!	#NULL!	#NULL!	#NULL!	#NULL!	#NULL!	#NULL!	#NULL!	#NULL!	#NULL!
3281	3	4	1	3	2	1	3	Medicine	4	1	1	2	2	2	2	2	2	2	1	1	1	2	2	2	2	3	2	#NULL!	#NULL!	#NULL!	0	#NULL!	#NULL!	#NULL!	#NULL!	#NULL!	#NULL!	#NULL!	#NULL!	#NULL!	#NULL!	#NULL!	#NULL!	#NULL!	#NULL!	#NULL!	#NULL!	#NULL!	#NULL!
3291	3	1	2	1	1	4	2	Others	1	2	2	2	2	2	2	2	2	2	2	2	2	2	2	2	2	2	2	#NULL!	#NULL!	#NULL!	0	#NULL!	#NULL!	#NULL!	#NULL!	#NULL!	#NULL!	#NULL!	#NULL!	#NULL!	#NULL!	#NULL!	#NULL!	#NULL!	#NULL!	#NULL!	#NULL!	#NULL!	#NULL!
3294	3	4	1	3	1	1	3	Health and rehabilitation sciences "Physiotherapy"	1	2	2	2	2	2	2	2	2	2	1	1	2	2	2	2	2	2	2	#NULL!	#NULL!	#NULL!	0	#NULL!	#NULL!	#NULL!	#NULL!	#NULL!	#NULL!	#NULL!	#NULL!	#NULL!	#NULL!	#NULL!	#NULL!	#NULL!	#NULL!	#NULL!	#NULL!	#NULL!	#NULL!
3295	3	4	2	3	1	1	3	Administrative	1	2	2	2	2	2	2	2	2	2	2	2	2	2	2	2	2	3	2	#NULL!	#NULL!	#NULL!	0	#NULL!	#NULL!	#NULL!	#NULL!	#NULL!	#NULL!	#NULL!	#NULL!	#NULL!	#NULL!	#NULL!	#NULL!	#NULL!	#NULL!	#NULL!	#NULL!	#NULL!	#NULL!
3298	3	4	1	1	2	2	1	Administrative	1	1	1	2	2	2	2	2	2	2	1	1	2	2	2	2	2	2	3	3	2	2	0	#NULL!	#NULL!	#NULL!	#NULL!	#NULL!	#NULL!	#NULL!	#NULL!	#NULL!	#NULL!	#NULL!	#NULL!	#NULL!	#NULL!	#NULL!	#NULL!	#NULL!	#NULL!
3299	3	3	2	2	1	1	3	Medicine	1	2	2	2	2	2	2	2	2	2	2	2	2	2	2	2	2	3	2	#NULL!	#NULL!	#NULL!	0	#NULL!	#NULL!	#NULL!	#NULL!	#NULL!	#NULL!	#NULL!	#NULL!	#NULL!	#NULL!	#NULL!	#NULL!	#NULL!	#NULL!	#NULL!	#NULL!	#NULL!	#NULL!
3301	3	3	1	1	2	1	3	Pharmacy	1	2	2	2	2	2	2	2	2	2	2	2	2	2	2	2	2	3	2	#NULL!	#NULL!	#NULL!	0	#NULL!	#NULL!	#NULL!	#NULL!	#NULL!	#NULL!	#NULL!	#NULL!	#NULL!	#NULL!	#NULL!	#NULL!	#NULL!	#NULL!	#NULL!	#NULL!	#NULL!	#NULL!
3303	3	3	2	1	1	1	3	Medicine	4	1	1	2	2	2	2	2	2	2	1	1	1	2	2	2	2	2	2	#NULL!	#NULL!	#NULL!	0	#NULL!	#NULL!	#NULL!	#NULL!	#NULL!	#NULL!	#NULL!	#NULL!	#NULL!	#NULL!	#NULL!	#NULL!	#NULL!	#NULL!	#NULL!	#NULL!	#NULL!	#NULL!
3312	3	3	2	2	1	5	3	Pharmacy	1	2	2	2	2	2	2	2	2	2	2	1	1	2	2	2	2	2	2	#NULL!	#NULL!	#NULL!	0	#NULL!	#NULL!	#NULL!	#NULL!	#NULL!	#NULL!	#NULL!	#NULL!	#NULL!	#NULL!	#NULL!	#NULL!	#NULL!	#NULL!	#NULL!	#NULL!	#NULL!	#NULL!
3315	3	2	1	2	1	1	1	Administrative	3	1	2	2	2	2	2	2	2	2	1	1	1	2	2	2	2	2	3	1	2	3	0	#NULL!	#NULL!	#NULL!	#NULL!	#NULL!	#NULL!	#NULL!	#NULL!	#NULL!	#NULL!	#NULL!	#NULL!	#NULL!	#NULL!	#NULL!	#NULL!	#NULL!	#NULL!
3316	3	4	1	3	2	2	3	Administrative	1	2	2	2	2	2	2	2	2	2	2	2	2	2	2	2	2	3	2	#NULL!	#NULL!	#NULL!	0	#NULL!	#NULL!	#NULL!	#NULL!	#NULL!	#NULL!	#NULL!	#NULL!	#NULL!	#NULL!	#NULL!	#NULL!	#NULL!	#NULL!	#NULL!	#NULL!	#NULL!	#NULL!
3317	3	1	1	1	1	1	2	Nursing	1	1	2	2	2	2	2	2	2	2	1	1	2	2	2	2	2	1	1	2	1	2	0	#NULL!	#NULL!	#NULL!	#NULL!	#NULL!	#NULL!	#NULL!	#NULL!	#NULL!	#NULL!	#NULL!	#NULL!	#NULL!	#NULL!	#NULL!	#NULL!	#NULL!	#NULL!
3321	3	3	1	2	1	1	3	Administrative	1	2	2	2	2	2	2	2	2	2	2	2	2	2	2	2	2	3	2	#NULL!	#NULL!	#NULL!	0	#NULL!	#NULL!	#NULL!	#NULL!	#NULL!	#NULL!	#NULL!	#NULL!	#NULL!	#NULL!	#NULL!	#NULL!	#NULL!	#NULL!	#NULL!	#NULL!	#NULL!	#NULL!
3323	3	4	1	2	1	2	3	Administrative	1	2	2	2	2	2	2	2	2	2	2	2	2	2	2	2	3	3	2	#NULL!	#NULL!	#NULL!	0	#NULL!	#NULL!	#NULL!	#NULL!	#NULL!	#NULL!	#NULL!	#NULL!	#NULL!	#NULL!	#NULL!	#NULL!	#NULL!	#NULL!	#NULL!	#NULL!	#NULL!	#NULL!
3324	3	3	1	1	1	1	3	Administrative	1	2	2	2	2	2	2	2	2	2	2	2	2	2	2	2	2	3	2	#NULL!	#NULL!	#NULL!	0	#NULL!	#NULL!	#NULL!	#NULL!	#NULL!	#NULL!	#NULL!	#NULL!	#NULL!	#NULL!	#NULL!	#NULL!	#NULL!	#NULL!	#NULL!	#NULL!	#NULL!	#NULL!
3327	3	2	1	1	1	1	2	Others	1	1	2	2	2	2	2	2	2	1	1	1	2	1	2	2	1	2	3	1	2	3	0	#NULL!	#NULL!	#NULL!	#NULL!	#NULL!	#NULL!	#NULL!	#NULL!	#NULL!	#NULL!	#NULL!	#NULL!	#NULL!	#NULL!	#NULL!	#NULL!	#NULL!	#NULL!
3328	3	4	2	3	1	3	2	Others	3	1	1	2	2	2	2	2	2	1	1	1	1	1	2	2	2	3	3	3	2	3	0	#NULL!	#NULL!	#NULL!	#NULL!	#NULL!	#NULL!	#NULL!	#NULL!	#NULL!	#NULL!	#NULL!	#NULL!	#NULL!	#NULL!	#NULL!	#NULL!	#NULL!	#NULL!
3329	3	2	1	1	1	2	1	Medicine	4	1	2	2	2	2	2	2	2	2	1	1	2	2	2	2	2	2	2	#NULL!	#NULL!	#NULL!	0	#NULL!	#NULL!	#NULL!	#NULL!	#NULL!	#NULL!	#NULL!	#NULL!	#NULL!	#NULL!	#NULL!	#NULL!	#NULL!	#NULL!	#NULL!	#NULL!	#NULL!	#NULL!
3331	3	1	1	1	1	2	2	Others	3	1	2	2	2	2	2	2	2	2	1	2	2	2	2	2	2	2	3	3	2	5	0	#NULL!	#NULL!	#NULL!	#NULL!	#NULL!	#NULL!	#NULL!	#NULL!	#NULL!	#NULL!	#NULL!	#NULL!	#NULL!	#NULL!	#NULL!	#NULL!	#NULL!	#NULL!
3339	3	4	2	3	2	5	1	Others	2	1	2	2	2	2	2	2	2	2	1	1	1	1	2	2	2	2	2	#NULL!	#NULL!	#NULL!	0	#NULL!	#NULL!	#NULL!	#NULL!	#NULL!	#NULL!	#NULL!	#NULL!	#NULL!	#NULL!	#NULL!	#NULL!	#NULL!	#NULL!	#NULL!	#NULL!	#NULL!	#NULL!
3341	3	3	2	1	1	1	1	Nursing	3	2	2	2	2	2	2	2	2	2	2	2	2	2	2	2	2	3	2	#NULL!	#NULL!	#NULL!	0	#NULL!	#NULL!	#NULL!	#NULL!	#NULL!	#NULL!	#NULL!	#NULL!	#NULL!	#NULL!	#NULL!	#NULL!	#NULL!	#NULL!	#NULL!	#NULL!	#NULL!	#NULL!
3344	3	3	1	1	1	5	3	Medicine	4	1	2	2	2	2	2	2	2	2	1	2	2	2	2	2	2	2	2	#NULL!	#NULL!	#NULL!	0	#NULL!	#NULL!	#NULL!	#NULL!	#NULL!	#NULL!	#NULL!	#NULL!	#NULL!	#NULL!	#NULL!	#NULL!	#NULL!	#NULL!	#NULL!	#NULL!	#NULL!	#NULL!
3347	3	3	2	2	1	5	4	Medicine	4	1	2	2	2	2	2	2	2	2	1	2	2	2	2	2	2	3	1	3	2	3	0	#NULL!	#NULL!	#NULL!	#NULL!	#NULL!	#NULL!	#NULL!	#NULL!	#NULL!	#NULL!	#NULL!	#NULL!	#NULL!	#NULL!	#NULL!	#NULL!	#NULL!	#NULL!
3348	3	4	2	2	1	5	2	Health and rehabilitation sciences "Physiotherapy"	1	1	2	2	2	2	2	2	2	2	1	2	2	2	2	2	2	2	2	#NULL!	#NULL!	#NULL!	0	#NULL!	#NULL!	#NULL!	#NULL!	#NULL!	#NULL!	#NULL!	#NULL!	#NULL!	#NULL!	#NULL!	#NULL!	#NULL!	#NULL!	#NULL!	#NULL!	#NULL!	#NULL!
3350	3	3	2	1	1	5	3	Others	4	1	2	2	2	2	2	2	2	2	1	2	2	2	2	2	2	2	2	#NULL!	#NULL!	#NULL!	0	#NULL!	#NULL!	#NULL!	#NULL!	#NULL!	#NULL!	#NULL!	#NULL!	#NULL!	#NULL!	#NULL!	#NULL!	#NULL!	#NULL!	#NULL!	#NULL!	#NULL!	#NULL!
3351	3	2	2	2	1	5	3	Administrative	1	1	2	2	2	2	2	2	2	2	1	2	2	2	2	2	2	2	2	#NULL!	#NULL!	#NULL!	0	#NULL!	#NULL!	#NULL!	#NULL!	#NULL!	#NULL!	#NULL!	#NULL!	#NULL!	#NULL!	#NULL!	#NULL!	#NULL!	#NULL!	#NULL!	#NULL!	#NULL!	#NULL!
3378	3	1	1	1	2	5	2	Health and rehabilitation sciences "Physiotherapy"	2	2	2	2	2	2	2	1	2	2	2	2	1	2	2	2	2	3	1	3	2	2	0	#NULL!	#NULL!	#NULL!	#NULL!	#NULL!	#NULL!	#NULL!	#NULL!	#NULL!	#NULL!	#NULL!	#NULL!	#NULL!	#NULL!	#NULL!	#NULL!	#NULL!	#NULL!
3379	3	4	1	3	4	2	4	Medicine	5	2	2	2	2	2	2	2	2	2	2	2	2	2	2	2	2	2	2	#NULL!	#NULL!	#NULL!	0	#NULL!	#NULL!	#NULL!	#NULL!	#NULL!	#NULL!	#NULL!	#NULL!	#NULL!	#NULL!	#NULL!	#NULL!	#NULL!	#NULL!	#NULL!	#NULL!	#NULL!	#NULL!
3388	3	3	1	2	2	1	3	Medicine	4	1	1	2	2	2	2	2	2	2	1	1	1	2	2	2	2	3	2	#NULL!	#NULL!	#NULL!	0	#NULL!	#NULL!	#NULL!	#NULL!	#NULL!	#NULL!	#NULL!	#NULL!	#NULL!	#NULL!	#NULL!	#NULL!	#NULL!	#NULL!	#NULL!	#NULL!	#NULL!	#NULL!
3396	3	3	1	2	3	5	3	Medicine	2	2	2	1	2	2	2	2	2	1	2	1	1	2	1	2	2	1	1	1	1	6	0	#NULL!	#NULL!	#NULL!	#NULL!	#NULL!	#NULL!	#NULL!	#NULL!	#NULL!	#NULL!	#NULL!	#NULL!	#NULL!	#NULL!	#NULL!	#NULL!	#NULL!	#NULL!
3398	3	3	2	3	2	3	1	Medicine	1	1	2	1	2	1	2	1	2	1	1	2	1	2	1	2	1	2	2	#NULL!	#NULL!	#NULL!	0	#NULL!	#NULL!	#NULL!	#NULL!	#NULL!	#NULL!	#NULL!	#NULL!	#NULL!	#NULL!	#NULL!	#NULL!	#NULL!	#NULL!	#NULL!	#NULL!	#NULL!	#NULL!
3399	3	4	2	2	3	4	2	Medicine	5	1	2	1	1	1	2	1	2	1	1	2	1	1	2	1	1	1	2	#NULL!	#NULL!	#NULL!	0	#NULL!	#NULL!	#NULL!	#NULL!	#NULL!	#NULL!	#NULL!	#NULL!	#NULL!	#NULL!	#NULL!	#NULL!	#NULL!	#NULL!	#NULL!	#NULL!	#NULL!	#NULL!
3401	3	3	1	2	1	3	3	Others	1	2	1	2	2	1	2	1	2	2	2	1	1	1	2	2	1	1	3	3	2	2	0	#NULL!	#NULL!	#NULL!	#NULL!	#NULL!	#NULL!	#NULL!	#NULL!	#NULL!	#NULL!	#NULL!	#NULL!	#NULL!	#NULL!	#NULL!	#NULL!	#NULL!	#NULL!
3402	3	3	1	2	2	3	1	Pharmacy	3	1	2	1	2	1	2	2	1	2	1	2	1	2	1	1	1	1	2	#NULL!	#NULL!	#NULL!	0	#NULL!	#NULL!	#NULL!	#NULL!	#NULL!	#NULL!	#NULL!	#NULL!	#NULL!	#NULL!	#NULL!	#NULL!	#NULL!	#NULL!	#NULL!	#NULL!	#NULL!	#NULL!
3406	3	3	2	1	1	2	3	Medicine	4	1	1	2	2	2	2	2	2	1	1	1	1	2	2	2	2	2	2	#NULL!	#NULL!	#NULL!	0	#NULL!	#NULL!	#NULL!	#NULL!	#NULL!	#NULL!	#NULL!	#NULL!	#NULL!	#NULL!	#NULL!	#NULL!	#NULL!	#NULL!	#NULL!	#NULL!	#NULL!	#NULL!
3409	3	2	1	2	1	1	3	Medicine	1	1	1	1	2	2	2	2	2	2	1	1	1	2	2	2	1	3	2	#NULL!	#NULL!	#NULL!	0	#NULL!	#NULL!	#NULL!	#NULL!	#NULL!	#NULL!	#NULL!	#NULL!	#NULL!	#NULL!	#NULL!	#NULL!	#NULL!	#NULL!	#NULL!	#NULL!	#NULL!	#NULL!
3414	3	3	2	2	1	1	3	Health and rehabilitation sciences "Physiotherapy"	1	1	1	2	2	2	2	2	2	2	1	1	1	2	2	2	2	2	2	#NULL!	#NULL!	#NULL!	0	#NULL!	#NULL!	#NULL!	#NULL!	#NULL!	#NULL!	#NULL!	#NULL!	#NULL!	#NULL!	#NULL!	#NULL!	#NULL!	#NULL!	#NULL!	#NULL!	#NULL!	#NULL!
3421	3	2	1	1	1	2	3	Dentistry	1	2	2	2	2	2	2	2	2	2	1	1	2	2	2	2	2	3	2	#NULL!	#NULL!	#NULL!	0	#NULL!	#NULL!	#NULL!	#NULL!	#NULL!	#NULL!	#NULL!	#NULL!	#NULL!	#NULL!	#NULL!	#NULL!	#NULL!	#NULL!	#NULL!	#NULL!	#NULL!	#NULL!
3422	3	3	2	2	2	1	3	Medicine	4	1	1	2	2	2	2	2	2	2	1	1	1	2	2	2	2	3	1	3	1	5	0	#NULL!	#NULL!	#NULL!	#NULL!	#NULL!	#NULL!	#NULL!	#NULL!	#NULL!	#NULL!	#NULL!	#NULL!	#NULL!	#NULL!	#NULL!	#NULL!	#NULL!	#NULL!
3424	3	2	2	1	1	1	1	Administrative	3	2	2	2	2	2	2	2	2	2	2	2	2	2	2	2	1	3	2	#NULL!	#NULL!	#NULL!	0	#NULL!	#NULL!	#NULL!	#NULL!	#NULL!	#NULL!	#NULL!	#NULL!	#NULL!	#NULL!	#NULL!	#NULL!	#NULL!	#NULL!	#NULL!	#NULL!	#NULL!	#NULL!
3454	3	3	1	1	2	2	3	Nursing	3	2	2	2	2	2	2	2	2	2	2	2	2	2	2	2	2	3	2	#NULL!	#NULL!	#NULL!	0	#NULL!	#NULL!	#NULL!	#NULL!	#NULL!	#NULL!	#NULL!	#NULL!	#NULL!	#NULL!	#NULL!	#NULL!	#NULL!	#NULL!	#NULL!	#NULL!	#NULL!	#NULL!
3461	3	2	2	1	1	5	3	Nursing	1	2	2	2	2	2	2	2	2	2	2	1	2	2	2	2	2	2	2	#NULL!	#NULL!	#NULL!	0	#NULL!	#NULL!	#NULL!	#NULL!	#NULL!	#NULL!	#NULL!	#NULL!	#NULL!	#NULL!	#NULL!	#NULL!	#NULL!	#NULL!	#NULL!	#NULL!	#NULL!	#NULL!
3464	3	3	1	2	2	2	3	Nursing	3	1	1	2	2	2	2	2	2	2	1	1	2	2	2	2	2	2	1	3	1	5	0	#NULL!	#NULL!	#NULL!	#NULL!	#NULL!	#NULL!	#NULL!	#NULL!	#NULL!	#NULL!	#NULL!	#NULL!	#NULL!	#NULL!	#NULL!	#NULL!	#NULL!	#NULL!
3468	3	3	2	3	1	2	1	Administrative	3	2	2	2	2	2	2	2	2	2	2	2	2	2	2	2	2	3	2	#NULL!	#NULL!	#NULL!	0	#NULL!	#NULL!	#NULL!	#NULL!	#NULL!	#NULL!	#NULL!	#NULL!	#NULL!	#NULL!	#NULL!	#NULL!	#NULL!	#NULL!	#NULL!	#NULL!	#NULL!	#NULL!
3477	3	4	2	3	1	2	3	Medicine	1	1	1	2	2	2	2	2	2	2	1	1	2	2	2	2	2	2	1	3	1	4	0	#NULL!	#NULL!	#NULL!	#NULL!	#NULL!	#NULL!	#NULL!	#NULL!	#NULL!	#NULL!	#NULL!	#NULL!	#NULL!	#NULL!	#NULL!	#NULL!	#NULL!	#NULL!
3495	3	3	1	2	1	1	3	Health and rehabilitation sciences "Physiotherapy"	1	2	2	2	2	2	2	2	2	2	2	2	2	2	2	2	2	2	1	3	2	2	0	#NULL!	#NULL!	#NULL!	#NULL!	#NULL!	#NULL!	#NULL!	#NULL!	#NULL!	#NULL!	#NULL!	#NULL!	#NULL!	#NULL!	#NULL!	#NULL!	#NULL!	#NULL!
3498	3	4	2	2	1	1	2	Administrative	1	1	2	2	2	2	2	2	2	2	1	1	2	2	2	2	2	2	2	#NULL!	#NULL!	#NULL!	0	#NULL!	#NULL!	#NULL!	#NULL!	#NULL!	#NULL!	#NULL!	#NULL!	#NULL!	#NULL!	#NULL!	#NULL!	#NULL!	#NULL!	#NULL!	#NULL!	#NULL!	#NULL!
3518	3	2	1	2	1	2	2	Nursing	1	2	2	2	2	2	2	2	2	2	1	1	2	1	2	1	2	2	2	#NULL!	#NULL!	#NULL!	0	#NULL!	#NULL!	#NULL!	#NULL!	#NULL!	#NULL!	#NULL!	#NULL!	#NULL!	#NULL!	#NULL!	#NULL!	#NULL!	#NULL!	#NULL!	#NULL!	#NULL!	#NULL!
3519	3	2	1	1	1	5	3	Health and rehabilitation sciences "Physiotherapy"	2	2	2	2	2	2	2	2	2	2	2	1	1	2	2	2	2	1	2	#NULL!	#NULL!	#NULL!	0	#NULL!	#NULL!	#NULL!	#NULL!	#NULL!	#NULL!	#NULL!	#NULL!	#NULL!	#NULL!	#NULL!	#NULL!	#NULL!	#NULL!	#NULL!	#NULL!	#NULL!	#NULL!
3523	3	2	2	1	1	5	2	Others	1	2	2	1	2	2	2	2	2	1	2	1	1	1	2	2	2	1	2	#NULL!	#NULL!	#NULL!	0	#NULL!	#NULL!	#NULL!	#NULL!	#NULL!	#NULL!	#NULL!	#NULL!	#NULL!	#NULL!	#NULL!	#NULL!	#NULL!	#NULL!	#NULL!	#NULL!	#NULL!	#NULL!
3524	3	4	1	2	1	5	2	Nursing	1	2	1	2	2	1	2	2	2	2	2	2	2	2	2	2	2	2	2	#NULL!	#NULL!	#NULL!	0	#NULL!	#NULL!	#NULL!	#NULL!	#NULL!	#NULL!	#NULL!	#NULL!	#NULL!	#NULL!	#NULL!	#NULL!	#NULL!	#NULL!	#NULL!	#NULL!	#NULL!	#NULL!
3527	3	3	1	2	1	4	3	Nursing	3	2	2	2	2	2	2	2	2	2	2	2	2	2	2	2	2	2	2	#NULL!	#NULL!	#NULL!	0	#NULL!	#NULL!	#NULL!	#NULL!	#NULL!	#NULL!	#NULL!	#NULL!	#NULL!	#NULL!	#NULL!	#NULL!	#NULL!	#NULL!	#NULL!	#NULL!	#NULL!	#NULL!
3529	3	3	2	2	1	2	2	Nursing	1	2	2	2	2	2	2	2	2	2	2	2	2	2	2	2	2	2	2	#NULL!	#NULL!	#NULL!	0	#NULL!	#NULL!	#NULL!	#NULL!	#NULL!	#NULL!	#NULL!	#NULL!	#NULL!	#NULL!	#NULL!	#NULL!	#NULL!	#NULL!	#NULL!	#NULL!	#NULL!	#NULL!
3543	3	4	2	1	1	2	2	Nursing	1	1	2	2	2	2	2	2	2	2	1	1	1	1	2	2	2	2	2	#NULL!	#NULL!	#NULL!	0	#NULL!	#NULL!	#NULL!	#NULL!	#NULL!	#NULL!	#NULL!	#NULL!	#NULL!	#NULL!	#NULL!	#NULL!	#NULL!	#NULL!	#NULL!	#NULL!	#NULL!	#NULL!
3548	3	1	2	1	1	5	3	Medicine	2	2	2	1	2	2	2	2	2	2	2	1	1	2	2	2	2	1	2	#NULL!	#NULL!	#NULL!	0	#NULL!	#NULL!	#NULL!	#NULL!	#NULL!	#NULL!	#NULL!	#NULL!	#NULL!	#NULL!	#NULL!	#NULL!	#NULL!	#NULL!	#NULL!	#NULL!	#NULL!	#NULL!
3549	3	3	2	2	1	4	3	Nursing	1	1	2	2	2	2	2	2	2	2	1	1	1	2	2	2	2	2	2	#NULL!	#NULL!	#NULL!	0	#NULL!	#NULL!	#NULL!	#NULL!	#NULL!	#NULL!	#NULL!	#NULL!	#NULL!	#NULL!	#NULL!	#NULL!	#NULL!	#NULL!	#NULL!	#NULL!	#NULL!	#NULL!
3554	3	3	2	2	1	5	3	Health and rehabilitation sciences "Physiotherapy"	1	2	2	2	2	2	2	2	2	2	2	1	1	2	2	2	2	3	2	#NULL!	#NULL!	#NULL!	0	#NULL!	#NULL!	#NULL!	#NULL!	#NULL!	#NULL!	#NULL!	#NULL!	#NULL!	#NULL!	#NULL!	#NULL!	#NULL!	#NULL!	#NULL!	#NULL!	#NULL!	#NULL!
3555	3	4	1	2	2	2	3	Administrative	1	2	2	2	2	2	2	2	2	2	2	2	2	2	2	2	2	3	2	#NULL!	#NULL!	#NULL!	0	#NULL!	#NULL!	#NULL!	#NULL!	#NULL!	#NULL!	#NULL!	#NULL!	#NULL!	#NULL!	#NULL!	#NULL!	#NULL!	#NULL!	#NULL!	#NULL!	#NULL!	#NULL!
3557	3	4	2	3	1	2	3	Administrative	5	1	1	2	2	2	2	2	2	2	1	1	2	2	2	2	2	3	2	#NULL!	#NULL!	#NULL!	0	#NULL!	#NULL!	#NULL!	#NULL!	#NULL!	#NULL!	#NULL!	#NULL!	#NULL!	#NULL!	#NULL!	#NULL!	#NULL!	#NULL!	#NULL!	#NULL!	#NULL!	#NULL!
3561	3	2	2	1	2	1	3	Nursing	2	2	2	2	2	2	2	2	2	2	1	2	2	1	2	2	2	3	2	#NULL!	#NULL!	#NULL!	0	#NULL!	#NULL!	#NULL!	#NULL!	#NULL!	#NULL!	#NULL!	#NULL!	#NULL!	#NULL!	#NULL!	#NULL!	#NULL!	#NULL!	#NULL!	#NULL!	#NULL!	#NULL!
3562	3	4	1	2	1	2	3	Medicine	5	1	1	1	2	2	2	2	1	2	1	1	1	1	2	2	2	3	1	2	1	4	0	#NULL!	#NULL!	#NULL!	#NULL!	#NULL!	#NULL!	#NULL!	#NULL!	#NULL!	#NULL!	#NULL!	#NULL!	#NULL!	#NULL!	#NULL!	#NULL!	#NULL!	#NULL!
3596	2	2	2	1	1	5	4	Dentistry	1	2	2	2	2	2	2	2	2	2	1	1	1	1	2	2	2	1	2	#NULL!	#NULL!	#NULL!	0	#NULL!	#NULL!	#NULL!	#NULL!	#NULL!	#NULL!	#NULL!	#NULL!	#NULL!	#NULL!	#NULL!	#NULL!	#NULL!	#NULL!	#NULL!	#NULL!	#NULL!	#NULL!
3601	3	2	2	1	1	5	2	Nursing	1	2	2	2	2	2	2	2	2	2	2	2	2	2	2	2	2	2	2	#NULL!	#NULL!	#NULL!	0	#NULL!	#NULL!	#NULL!	#NULL!	#NULL!	#NULL!	#NULL!	#NULL!	#NULL!	#NULL!	#NULL!	#NULL!	#NULL!	#NULL!	#NULL!	#NULL!	#NULL!	#NULL!
3602	3	1	2	1	1	5	2	Medicine	2	2	2	1	1	2	2	2	2	2	2	1	1	2	2	2	2	1	2	#NULL!	#NULL!	#NULL!	0	#NULL!	#NULL!	#NULL!	#NULL!	#NULL!	#NULL!	#NULL!	#NULL!	#NULL!	#NULL!	#NULL!	#NULL!	#NULL!	#NULL!	#NULL!	#NULL!	#NULL!	#NULL!
3612	3	4	1	1	1	1	3	Medicine	5	1	1	2	2	2	2	2	2	2	1	1	1	1	2	2	2	3	2	#NULL!	#NULL!	#NULL!	0	#NULL!	#NULL!	#NULL!	#NULL!	#NULL!	#NULL!	#NULL!	#NULL!	#NULL!	#NULL!	#NULL!	#NULL!	#NULL!	#NULL!	#NULL!	#NULL!	#NULL!	#NULL!
3615	3	3	2	1	1	1	3	Dentistry	1	1	1	2	2	2	1	2	1	2	1	2	2	2	2	2	2	3	2	#NULL!	#NULL!	#NULL!	0	#NULL!	#NULL!	#NULL!	#NULL!	#NULL!	#NULL!	#NULL!	#NULL!	#NULL!	#NULL!	#NULL!	#NULL!	#NULL!	#NULL!	#NULL!	#NULL!	#NULL!	#NULL!
3621	3	3	1	1	1	1	3	Pharmacy	1	2	2	2	2	2	2	2	2	2	2	2	2	2	2	2	2	2	2	#NULL!	#NULL!	#NULL!	0	#NULL!	#NULL!	#NULL!	#NULL!	#NULL!	#NULL!	#NULL!	#NULL!	#NULL!	#NULL!	#NULL!	#NULL!	#NULL!	#NULL!	#NULL!	#NULL!	#NULL!	#NULL!
3622	3	3	2	2	1	1	3	Nursing	3	2	2	2	2	2	2	2	2	2	2	2	2	2	2	2	2	3	2	#NULL!	#NULL!	#NULL!	0	#NULL!	#NULL!	#NULL!	#NULL!	#NULL!	#NULL!	#NULL!	#NULL!	#NULL!	#NULL!	#NULL!	#NULL!	#NULL!	#NULL!	#NULL!	#NULL!	#NULL!	#NULL!
3624	3	3	1	1	1	1	1	Others	3	2	2	2	2	2	2	2	2	2	2	2	2	2	2	2	2	2	2	#NULL!	#NULL!	#NULL!	0	#NULL!	#NULL!	#NULL!	#NULL!	#NULL!	#NULL!	#NULL!	#NULL!	#NULL!	#NULL!	#NULL!	#NULL!	#NULL!	#NULL!	#NULL!	#NULL!	#NULL!	#NULL!
3628	3	2	2	1	4	1	1	Others	1	2	2	2	2	2	2	2	2	2	2	2	2	2	2	2	2	2	2	#NULL!	#NULL!	#NULL!	0	#NULL!	#NULL!	#NULL!	#NULL!	#NULL!	#NULL!	#NULL!	#NULL!	#NULL!	#NULL!	#NULL!	#NULL!	#NULL!	#NULL!	#NULL!	#NULL!	#NULL!	#NULL!
3630	3	1	1	1	1	1	3	Nursing	2	2	2	2	2	2	2	2	2	2	2	2	2	2	2	2	2	3	2	#NULL!	#NULL!	#NULL!	0	#NULL!	#NULL!	#NULL!	#NULL!	#NULL!	#NULL!	#NULL!	#NULL!	#NULL!	#NULL!	#NULL!	#NULL!	#NULL!	#NULL!	#NULL!	#NULL!	#NULL!	#NULL!
3631	3	1	1	1	1	1	3	Nursing	2	2	2	2	2	2	2	2	2	2	2	2	2	2	2	2	2	3	2	#NULL!	#NULL!	#NULL!	0	#NULL!	#NULL!	#NULL!	#NULL!	#NULL!	#NULL!	#NULL!	#NULL!	#NULL!	#NULL!	#NULL!	#NULL!	#NULL!	#NULL!	#NULL!	#NULL!	#NULL!	#NULL!
3633	3	3	1	2	1	1	1	Administrative	1	2	2	2	2	2	2	2	2	2	2	2	2	2	2	2	2	2	2	#NULL!	#NULL!	#NULL!	0	#NULL!	#NULL!	#NULL!	#NULL!	#NULL!	#NULL!	#NULL!	#NULL!	#NULL!	#NULL!	#NULL!	#NULL!	#NULL!	#NULL!	#NULL!	#NULL!	#NULL!	#NULL!
3634	3	3	2	1	1	2	3	Others	1	2	2	2	2	2	2	2	2	1	2	2	2	2	2	2	1	1	2	#NULL!	#NULL!	#NULL!	0	#NULL!	#NULL!	#NULL!	#NULL!	#NULL!	#NULL!	#NULL!	#NULL!	#NULL!	#NULL!	#NULL!	#NULL!	#NULL!	#NULL!	#NULL!	#NULL!	#NULL!	#NULL!
3635	3	1	2	1	1	1	2	Nursing	3	2	2	2	2	2	2	2	2	2	1	1	2	2	2	2	2	3	2	#NULL!	#NULL!	#NULL!	0	#NULL!	#NULL!	#NULL!	#NULL!	#NULL!	#NULL!	#NULL!	#NULL!	#NULL!	#NULL!	#NULL!	#NULL!	#NULL!	#NULL!	#NULL!	#NULL!	#NULL!	#NULL!
3638	3	4	1	3	1	1	3	Others	1	2	1	2	2	2	2	2	2	2	1	1	2	2	2	2	3	1	1	3	2	2	0	#NULL!	#NULL!	#NULL!	#NULL!	#NULL!	#NULL!	#NULL!	#NULL!	#NULL!	#NULL!	#NULL!	#NULL!	#NULL!	#NULL!	#NULL!	#NULL!	#NULL!	#NULL!
3642	3	3	2	2	1	1	3	Others	1	2	2	2	2	2	2	2	2	2	2	2	2	2	2	2	2	3	2	#NULL!	#NULL!	#NULL!	0	#NULL!	#NULL!	#NULL!	#NULL!	#NULL!	#NULL!	#NULL!	#NULL!	#NULL!	#NULL!	#NULL!	#NULL!	#NULL!	#NULL!	#NULL!	#NULL!	#NULL!	#NULL!
3644	3	2	2	1	2	2	2	Others	1	2	2	2	2	2	2	2	2	2	1	1	2	2	2	2	2	1	2	#NULL!	#NULL!	#NULL!	0	#NULL!	#NULL!	#NULL!	#NULL!	#NULL!	#NULL!	#NULL!	#NULL!	#NULL!	#NULL!	#NULL!	#NULL!	#NULL!	#NULL!	#NULL!	#NULL!	#NULL!	#NULL!
3647	3	3	1	2	2	1	4	Pharmacy	5	1	1	2	2	2	2	2	2	2	1	1	2	2	2	2	2	1	2	#NULL!	#NULL!	#NULL!	0	#NULL!	#NULL!	#NULL!	#NULL!	#NULL!	#NULL!	#NULL!	#NULL!	#NULL!	#NULL!	#NULL!	#NULL!	#NULL!	#NULL!	#NULL!	#NULL!	#NULL!	#NULL!
3649	3	4	1	2	1	1	3	Nursing	1	2	2	2	2	2	2	2	2	2	2	2	2	2	2	2	2	1	2	#NULL!	#NULL!	#NULL!	0	#NULL!	#NULL!	#NULL!	#NULL!	#NULL!	#NULL!	#NULL!	#NULL!	#NULL!	#NULL!	#NULL!	#NULL!	#NULL!	#NULL!	#NULL!	#NULL!	#NULL!	#NULL!
3650	3	4	1	2	2	2	3	Nursing	1	2	2	2	2	2	2	2	2	2	2	2	2	2	2	2	3	2	2	#NULL!	#NULL!	#NULL!	0	#NULL!	#NULL!	#NULL!	#NULL!	#NULL!	#NULL!	#NULL!	#NULL!	#NULL!	#NULL!	#NULL!	#NULL!	#NULL!	#NULL!	#NULL!	#NULL!	#NULL!	#NULL!
3651	3	1	1	1	1	2	3	Nursing	3	2	2	2	2	2	2	2	2	2	2	2	2	2	2	2	2	3	2	#NULL!	#NULL!	#NULL!	0	#NULL!	#NULL!	#NULL!	#NULL!	#NULL!	#NULL!	#NULL!	#NULL!	#NULL!	#NULL!	#NULL!	#NULL!	#NULL!	#NULL!	#NULL!	#NULL!	#NULL!	#NULL!
3652	3	3	1	2	2	1	3	Pharmacy	1	2	2	2	2	2	2	2	2	2	2	2	2	2	2	1	2	1	2	#NULL!	#NULL!	#NULL!	0	#NULL!	#NULL!	#NULL!	#NULL!	#NULL!	#NULL!	#NULL!	#NULL!	#NULL!	#NULL!	#NULL!	#NULL!	#NULL!	#NULL!	#NULL!	#NULL!	#NULL!	#NULL!
3653	3	3	2	2	1	2	3	Nursing	1	2	2	2	2	2	2	2	2	2	2	2	2	2	2	2	1	2	2	#NULL!	#NULL!	#NULL!	0	#NULL!	#NULL!	#NULL!	#NULL!	#NULL!	#NULL!	#NULL!	#NULL!	#NULL!	#NULL!	#NULL!	#NULL!	#NULL!	#NULL!	#NULL!	#NULL!	#NULL!	#NULL!
3655	3	3	2	2	2	1	3	Health and rehabilitation sciences "Physiotherapy"	1	2	2	2	2	2	2	2	2	2	1	1	1	1	2	2	1	2	2	#NULL!	#NULL!	#NULL!	0	#NULL!	#NULL!	#NULL!	#NULL!	#NULL!	#NULL!	#NULL!	#NULL!	#NULL!	#NULL!	#NULL!	#NULL!	#NULL!	#NULL!	#NULL!	#NULL!	#NULL!	#NULL!
3656	3	3	2	2	1	1	3	Health and rehabilitation sciences "Physiotherapy"	1	2	2	2	2	2	2	2	2	2	2	2	2	2	1	2	2	2	2	#NULL!	#NULL!	#NULL!	0	#NULL!	#NULL!	#NULL!	#NULL!	#NULL!	#NULL!	#NULL!	#NULL!	#NULL!	#NULL!	#NULL!	#NULL!	#NULL!	#NULL!	#NULL!	#NULL!	#NULL!	#NULL!
3657	3	3	2	1	1	1	3	Dentistry	3	1	1	2	2	2	2	2	2	2	2	2	2	2	2	2	1	3	2	#NULL!	#NULL!	#NULL!	0	#NULL!	#NULL!	#NULL!	#NULL!	#NULL!	#NULL!	#NULL!	#NULL!	#NULL!	#NULL!	#NULL!	#NULL!	#NULL!	#NULL!	#NULL!	#NULL!	#NULL!	#NULL!
3666	3	3	1	2	1	1	2	Health and rehabilitation sciences "Physiotherapy"	1	2	2	2	2	2	2	2	2	2	1	1	2	2	2	2	2	2	2	#NULL!	#NULL!	#NULL!	0	#NULL!	#NULL!	#NULL!	#NULL!	#NULL!	#NULL!	#NULL!	#NULL!	#NULL!	#NULL!	#NULL!	#NULL!	#NULL!	#NULL!	#NULL!	#NULL!	#NULL!	#NULL!
3680	3	3	2	2	2	1	3	Pharmacy	1	1	1	1	2	2	2	2	1	2	1	1	1	2	2	2	2	1	2	#NULL!	#NULL!	#NULL!	0	#NULL!	#NULL!	#NULL!	#NULL!	#NULL!	#NULL!	#NULL!	#NULL!	#NULL!	#NULL!	#NULL!	#NULL!	#NULL!	#NULL!	#NULL!	#NULL!	#NULL!	#NULL!
3683	3	4	1	3	1	1	3	Health and rehabilitation sciences "Physiotherapy"	1	1	1	2	2	2	2	2	1	2	1	1	2	2	2	2	2	1	2	#NULL!	#NULL!	#NULL!	0	#NULL!	#NULL!	#NULL!	#NULL!	#NULL!	#NULL!	#NULL!	#NULL!	#NULL!	#NULL!	#NULL!	#NULL!	#NULL!	#NULL!	#NULL!	#NULL!	#NULL!	#NULL!
3691	3	3	2	2	2	1	1	Administrative	3	2	2	2	2	2	2	2	2	2	2	2	2	2	2	2	2	2	2	#NULL!	#NULL!	#NULL!	0	#NULL!	#NULL!	#NULL!	#NULL!	#NULL!	#NULL!	#NULL!	#NULL!	#NULL!	#NULL!	#NULL!	#NULL!	#NULL!	#NULL!	#NULL!	#NULL!	#NULL!	#NULL!
3695	3	3	1	2	1	1	3	Nursing	3	1	1	2	2	2	2	2	1	2	1	1	2	2	2	2	2	2	2	#NULL!	#NULL!	#NULL!	0	#NULL!	#NULL!	#NULL!	#NULL!	#NULL!	#NULL!	#NULL!	#NULL!	#NULL!	#NULL!	#NULL!	#NULL!	#NULL!	#NULL!	#NULL!	#NULL!	#NULL!	#NULL!
3698	3	4	2	3	1	1	3	Medicine	4	1	1	2	2	2	2	2	1	2	1	1	2	2	2	2	2	1	2	#NULL!	#NULL!	#NULL!	0	#NULL!	#NULL!	#NULL!	#NULL!	#NULL!	#NULL!	#NULL!	#NULL!	#NULL!	#NULL!	#NULL!	#NULL!	#NULL!	#NULL!	#NULL!	#NULL!	#NULL!	#NULL!
3701	3	3	2	2	1	1	3	Medicine	1	1	1	2	2	1	2	2	2	2	1	1	2	2	2	2	2	1	2	#NULL!	#NULL!	#NULL!	0	#NULL!	#NULL!	#NULL!	#NULL!	#NULL!	#NULL!	#NULL!	#NULL!	#NULL!	#NULL!	#NULL!	#NULL!	#NULL!	#NULL!	#NULL!	#NULL!	#NULL!	#NULL!
3710	3	3	1	2	1	2	3	Nursing	1	1	1	2	2	2	2	2	2	2	1	1	2	2	2	2	2	2	2	#NULL!	#NULL!	#NULL!	0	#NULL!	#NULL!	#NULL!	#NULL!	#NULL!	#NULL!	#NULL!	#NULL!	#NULL!	#NULL!	#NULL!	#NULL!	#NULL!	#NULL!	#NULL!	#NULL!	#NULL!	#NULL!
3714	3	4	2	2	2	2	3	Health and rehabilitation sciences "Physiotherapy"	1	1	1	2	2	2	2	2	2	2	1	1	2	2	2	2	2	2	2	#NULL!	#NULL!	#NULL!	0	#NULL!	#NULL!	#NULL!	#NULL!	#NULL!	#NULL!	#NULL!	#NULL!	#NULL!	#NULL!	#NULL!	#NULL!	#NULL!	#NULL!	#NULL!	#NULL!	#NULL!	#NULL!
3731	3	4	2	3	1	1	2	Administrative	1	2	2	2	2	2	2	2	2	2	2	2	2	2	2	2	1	2	2	#NULL!	#NULL!	#NULL!	0	#NULL!	#NULL!	#NULL!	#NULL!	#NULL!	#NULL!	#NULL!	#NULL!	#NULL!	#NULL!	#NULL!	#NULL!	#NULL!	#NULL!	#NULL!	#NULL!	#NULL!	#NULL!
3734	3	2	1	1	2	3	2	Others	2	1	2	2	2	2	2	2	2	2	1	1	1	2	2	2	2	2	2	#NULL!	#NULL!	#NULL!	0	#NULL!	#NULL!	#NULL!	#NULL!	#NULL!	#NULL!	#NULL!	#NULL!	#NULL!	#NULL!	#NULL!	#NULL!	#NULL!	#NULL!	#NULL!	#NULL!	#NULL!	#NULL!
3739	3	4	2	2	2	2	3	Nursing	1	2	2	2	2	2	2	2	2	2	2	2	2	2	2	2	2	2	1	3	2	2	0	#NULL!	#NULL!	#NULL!	#NULL!	#NULL!	#NULL!	#NULL!	#NULL!	#NULL!	#NULL!	#NULL!	#NULL!	#NULL!	#NULL!	#NULL!	#NULL!	#NULL!	#NULL!
3740	3	2	1	1	2	1	3	Nursing	3	2	2	2	2	2	2	2	2	2	2	2	2	2	2	2	2	2	2	#NULL!	#NULL!	#NULL!	0	#NULL!	#NULL!	#NULL!	#NULL!	#NULL!	#NULL!	#NULL!	#NULL!	#NULL!	#NULL!	#NULL!	#NULL!	#NULL!	#NULL!	#NULL!	#NULL!	#NULL!	#NULL!
3744	3	3	1	2	2	1	4	Nursing	1	1	2	2	2	2	2	2	2	2	1	2	2	2	2	2	2	2	2	#NULL!	#NULL!	#NULL!	0	#NULL!	#NULL!	#NULL!	#NULL!	#NULL!	#NULL!	#NULL!	#NULL!	#NULL!	#NULL!	#NULL!	#NULL!	#NULL!	#NULL!	#NULL!	#NULL!	#NULL!	#NULL!
3759	3	3	1	2	2	1	4	Nursing	1	1	2	2	2	2	2	2	2	2	1	2	2	2	2	2	2	2	2	#NULL!	#NULL!	#NULL!	0	#NULL!	#NULL!	#NULL!	#NULL!	#NULL!	#NULL!	#NULL!	#NULL!	#NULL!	#NULL!	#NULL!	#NULL!	#NULL!	#NULL!	#NULL!	#NULL!	#NULL!	#NULL!
3760	3	3	2	2	1	5	2	Nursing	1	2	2	2	2	2	2	2	2	2	2	2	2	2	2	2	2	2	2	#NULL!	#NULL!	#NULL!	0	#NULL!	#NULL!	#NULL!	#NULL!	#NULL!	#NULL!	#NULL!	#NULL!	#NULL!	#NULL!	#NULL!	#NULL!	#NULL!	#NULL!	#NULL!	#NULL!	#NULL!	#NULL!
3763	3	3	1	1	1	2	3	Medicine	1	2	2	2	2	2	2	2	2	2	1	1	2	2	2	2	2	3	2	#NULL!	#NULL!	#NULL!	0	#NULL!	#NULL!	#NULL!	#NULL!	#NULL!	#NULL!	#NULL!	#NULL!	#NULL!	#NULL!	#NULL!	#NULL!	#NULL!	#NULL!	#NULL!	#NULL!	#NULL!	#NULL!
3780	4	2	2	1	1	5	3	Medicine	1	1	2	2	2	2	2	2	2	2	2	1	1	2	2	2	2	1	1	3	2	2	0	#NULL!	#NULL!	#NULL!	#NULL!	#NULL!	#NULL!	#NULL!	#NULL!	#NULL!	#NULL!	#NULL!	#NULL!	#NULL!	#NULL!	#NULL!	#NULL!	#NULL!	#NULL!
3782	3	3	2	2	2	4	1	Nursing	3	1	2	2	2	2	2	2	2	2	1	2	2	2	2	2	2	2	2	#NULL!	#NULL!	#NULL!	0	#NULL!	#NULL!	#NULL!	#NULL!	#NULL!	#NULL!	#NULL!	#NULL!	#NULL!	#NULL!	#NULL!	#NULL!	#NULL!	#NULL!	#NULL!	#NULL!	#NULL!	#NULL!
3813	3	3	1	2	1	2	3	Others	4	2	2	2	2	2	2	2	2	2	2	2	2	2	2	2	2	1	2	#NULL!	#NULL!	#NULL!	0	#NULL!	#NULL!	#NULL!	#NULL!	#NULL!	#NULL!	#NULL!	#NULL!	#NULL!	#NULL!	#NULL!	#NULL!	#NULL!	#NULL!	#NULL!	#NULL!	#NULL!	#NULL!
3816	3	3	1	2	2	1	4	Nursing	3	1	2	2	2	2	2	2	2	2	1	2	2	2	2	2	2	2	2	#NULL!	#NULL!	#NULL!	0	#NULL!	#NULL!	#NULL!	#NULL!	#NULL!	#NULL!	#NULL!	#NULL!	#NULL!	#NULL!	#NULL!	#NULL!	#NULL!	#NULL!	#NULL!	#NULL!	#NULL!	#NULL!
3817	3	3	1	2	1	1	1	Medicine	3	2	2	2	2	2	2	2	2	2	2	2	2	2	2	2	2	2	2	#NULL!	#NULL!	#NULL!	0	#NULL!	#NULL!	#NULL!	#NULL!	#NULL!	#NULL!	#NULL!	#NULL!	#NULL!	#NULL!	#NULL!	#NULL!	#NULL!	#NULL!	#NULL!	#NULL!	#NULL!	#NULL!
3822	4	3	2	1	1	5	3	Medicine	3	1	2	2	2	2	1	2	2	2	1	1	1	2	2	2	2	3	2	#NULL!	#NULL!	#NULL!	0	#NULL!	#NULL!	#NULL!	#NULL!	#NULL!	#NULL!	#NULL!	#NULL!	#NULL!	#NULL!	#NULL!	#NULL!	#NULL!	#NULL!	#NULL!	#NULL!	#NULL!	#NULL!
3824	3	2	1	1	2	4	2	Nursing	1	2	2	2	2	2	2	2	2	2	2	1	2	2	2	2	2	2	2	#NULL!	#NULL!	#NULL!	0	#NULL!	#NULL!	#NULL!	#NULL!	#NULL!	#NULL!	#NULL!	#NULL!	#NULL!	#NULL!	#NULL!	#NULL!	#NULL!	#NULL!	#NULL!	#NULL!	#NULL!	#NULL!
3825	3	3	1	1	1	1	2	Nursing	3	2	2	2	2	2	2	2	2	2	2	2	2	2	2	2	2	2	2	#NULL!	#NULL!	#NULL!	0	#NULL!	#NULL!	#NULL!	#NULL!	#NULL!	#NULL!	#NULL!	#NULL!	#NULL!	#NULL!	#NULL!	#NULL!	#NULL!	#NULL!	#NULL!	#NULL!	#NULL!	#NULL!
3827	3	1	1	1	1	1	1	Nursing	3	1	2	2	2	2	2	2	2	2	2	2	2	2	2	2	2	2	2	#NULL!	#NULL!	#NULL!	0	#NULL!	#NULL!	#NULL!	#NULL!	#NULL!	#NULL!	#NULL!	#NULL!	#NULL!	#NULL!	#NULL!	#NULL!	#NULL!	#NULL!	#NULL!	#NULL!	#NULL!	#NULL!
3828	3	3	1	1	2	1	1	Nursing	3	2	2	2	2	2	2	2	2	2	2	2	2	2	2	2	2	2	2	#NULL!	#NULL!	#NULL!	0	#NULL!	#NULL!	#NULL!	#NULL!	#NULL!	#NULL!	#NULL!	#NULL!	#NULL!	#NULL!	#NULL!	#NULL!	#NULL!	#NULL!	#NULL!	#NULL!	#NULL!	#NULL!
3829	3	3	1	1	2	1	1	Nursing	3	2	2	2	2	2	2	2	2	2	2	2	2	2	2	2	2	2	2	#NULL!	#NULL!	#NULL!	0	#NULL!	#NULL!	#NULL!	#NULL!	#NULL!	#NULL!	#NULL!	#NULL!	#NULL!	#NULL!	#NULL!	#NULL!	#NULL!	#NULL!	#NULL!	#NULL!	#NULL!	#NULL!
3830	3	3	1	1	1	1	1	Dentistry	1	2	2	2	2	2	2	2	2	2	2	2	2	2	2	2	2	2	2	#NULL!	#NULL!	#NULL!	0	#NULL!	#NULL!	#NULL!	#NULL!	#NULL!	#NULL!	#NULL!	#NULL!	#NULL!	#NULL!	#NULL!	#NULL!	#NULL!	#NULL!	#NULL!	#NULL!	#NULL!	#NULL!
3831	3	3	1	1	1	1	1	Nursing	1	2	2	2	2	2	2	2	2	2	2	2	2	2	2	2	2	2	2	#NULL!	#NULL!	#NULL!	0	#NULL!	#NULL!	#NULL!	#NULL!	#NULL!	#NULL!	#NULL!	#NULL!	#NULL!	#NULL!	#NULL!	#NULL!	#NULL!	#NULL!	#NULL!	#NULL!	#NULL!	#NULL!
3833	3	4	1	1	1	1	1	Nursing	3	2	2	2	2	2	2	2	2	2	2	2	2	2	2	2	2	1	2	#NULL!	#NULL!	#NULL!	0	#NULL!	#NULL!	#NULL!	#NULL!	#NULL!	#NULL!	#NULL!	#NULL!	#NULL!	#NULL!	#NULL!	#NULL!	#NULL!	#NULL!	#NULL!	#NULL!	#NULL!	#NULL!
3834	3	2	1	1	1	1	2	Nursing	3	2	2	2	2	2	2	2	2	2	2	2	2	2	2	2	2	2	2	#NULL!	#NULL!	#NULL!	0	#NULL!	#NULL!	#NULL!	#NULL!	#NULL!	#NULL!	#NULL!	#NULL!	#NULL!	#NULL!	#NULL!	#NULL!	#NULL!	#NULL!	#NULL!	#NULL!	#NULL!	#NULL!
3835	3	4	1	2	2	1	1	Nursing	1	2	2	2	2	2	2	2	2	2	2	2	2	2	2	2	2	2	2	#NULL!	#NULL!	#NULL!	0	#NULL!	#NULL!	#NULL!	#NULL!	#NULL!	#NULL!	#NULL!	#NULL!	#NULL!	#NULL!	#NULL!	#NULL!	#NULL!	#NULL!	#NULL!	#NULL!	#NULL!	#NULL!
3836	3	2	1	1	2	1	2	Medicine	1	2	2	2	2	2	2	2	2	2	2	2	2	2	2	2	2	2	2	#NULL!	#NULL!	#NULL!	0	#NULL!	#NULL!	#NULL!	#NULL!	#NULL!	#NULL!	#NULL!	#NULL!	#NULL!	#NULL!	#NULL!	#NULL!	#NULL!	#NULL!	#NULL!	#NULL!	#NULL!	#NULL!
3839	3	3	1	1	1	1	1	Nursing	3	2	2	2	2	2	2	2	2	2	2	2	2	2	2	2	2	1	1	1	2	2	0	#NULL!	#NULL!	#NULL!	#NULL!	#NULL!	#NULL!	#NULL!	#NULL!	#NULL!	#NULL!	#NULL!	#NULL!	#NULL!	#NULL!	#NULL!	#NULL!	#NULL!	#NULL!
3841	3	3	1	2	1	1	1	Nursing	2	2	2	2	2	2	2	2	2	2	2	2	2	2	2	2	2	2	2	#NULL!	#NULL!	#NULL!	0	#NULL!	#NULL!	#NULL!	#NULL!	#NULL!	#NULL!	#NULL!	#NULL!	#NULL!	#NULL!	#NULL!	#NULL!	#NULL!	#NULL!	#NULL!	#NULL!	#NULL!	#NULL!
3842	4	1	2	1	1	5	4	Medicine	3	2	2	2	2	2	2	2	2	2	2	2	2	2	2	2	2	2	2	#NULL!	#NULL!	#NULL!	0	#NULL!	#NULL!	#NULL!	#NULL!	#NULL!	#NULL!	#NULL!	#NULL!	#NULL!	#NULL!	#NULL!	#NULL!	#NULL!	#NULL!	#NULL!	#NULL!	#NULL!	#NULL!
3844	3	3	1	1	2	1	1	Nursing	2	2	2	2	2	2	2	2	2	2	2	2	2	2	2	2	2	2	2	#NULL!	#NULL!	#NULL!	0	#NULL!	#NULL!	#NULL!	#NULL!	#NULL!	#NULL!	#NULL!	#NULL!	#NULL!	#NULL!	#NULL!	#NULL!	#NULL!	#NULL!	#NULL!	#NULL!	#NULL!	#NULL!
3849	3	4	1	1	2	4	1	Nursing	2	2	2	2	2	2	2	2	2	2	2	2	2	2	2	2	2	2	2	#NULL!	#NULL!	#NULL!	0	#NULL!	#NULL!	#NULL!	#NULL!	#NULL!	#NULL!	#NULL!	#NULL!	#NULL!	#NULL!	#NULL!	#NULL!	#NULL!	#NULL!	#NULL!	#NULL!	#NULL!	#NULL!
3850	3	1	1	1	2	1	1	Nursing	2	2	2	2	2	2	2	2	2	2	2	2	2	2	2	2	2	2	2	#NULL!	#NULL!	#NULL!	0	#NULL!	#NULL!	#NULL!	#NULL!	#NULL!	#NULL!	#NULL!	#NULL!	#NULL!	#NULL!	#NULL!	#NULL!	#NULL!	#NULL!	#NULL!	#NULL!	#NULL!	#NULL!
3851	3	4	1	1	2	1	1	Nursing	2	2	2	2	2	2	2	2	2	2	2	2	2	2	2	2	2	2	2	#NULL!	#NULL!	#NULL!	0	#NULL!	#NULL!	#NULL!	#NULL!	#NULL!	#NULL!	#NULL!	#NULL!	#NULL!	#NULL!	#NULL!	#NULL!	#NULL!	#NULL!	#NULL!	#NULL!	#NULL!	#NULL!
3852	3	3	1	1	2	1	2	Nursing	3	2	2	2	2	2	2	2	2	2	2	2	2	2	2	2	2	2	2	#NULL!	#NULL!	#NULL!	0	#NULL!	#NULL!	#NULL!	#NULL!	#NULL!	#NULL!	#NULL!	#NULL!	#NULL!	#NULL!	#NULL!	#NULL!	#NULL!	#NULL!	#NULL!	#NULL!	#NULL!	#NULL!
3853	3	2	2	1	2	1	1	Nursing	3	2	2	2	2	2	2	2	2	2	2	2	2	2	2	2	2	2	2	#NULL!	#NULL!	#NULL!	0	#NULL!	#NULL!	#NULL!	#NULL!	#NULL!	#NULL!	#NULL!	#NULL!	#NULL!	#NULL!	#NULL!	#NULL!	#NULL!	#NULL!	#NULL!	#NULL!	#NULL!	#NULL!
3854	3	3	1	2	2	1	1	Nursing	3	2	2	2	2	2	2	2	2	2	2	2	2	2	2	2	2	2	2	#NULL!	#NULL!	#NULL!	0	#NULL!	#NULL!	#NULL!	#NULL!	#NULL!	#NULL!	#NULL!	#NULL!	#NULL!	#NULL!	#NULL!	#NULL!	#NULL!	#NULL!	#NULL!	#NULL!	#NULL!	#NULL!
3855	3	2	1	1	2	1	1	Medicine	3	2	2	2	2	2	2	2	2	2	2	2	2	2	2	2	2	2	2	#NULL!	#NULL!	#NULL!	0	#NULL!	#NULL!	#NULL!	#NULL!	#NULL!	#NULL!	#NULL!	#NULL!	#NULL!	#NULL!	#NULL!	#NULL!	#NULL!	#NULL!	#NULL!	#NULL!	#NULL!	#NULL!
3856	3	2	1	1	2	1	1	Nursing	3	2	2	2	2	2	2	2	2	2	2	2	2	2	2	2	2	2	2	#NULL!	#NULL!	#NULL!	0	#NULL!	#NULL!	#NULL!	#NULL!	#NULL!	#NULL!	#NULL!	#NULL!	#NULL!	#NULL!	#NULL!	#NULL!	#NULL!	#NULL!	#NULL!	#NULL!	#NULL!	#NULL!
3857	3	2	1	1	2	1	1	Nursing	3	2	2	2	2	2	2	2	2	2	2	2	2	2	2	2	2	2	2	#NULL!	#NULL!	#NULL!	0	#NULL!	#NULL!	#NULL!	#NULL!	#NULL!	#NULL!	#NULL!	#NULL!	#NULL!	#NULL!	#NULL!	#NULL!	#NULL!	#NULL!	#NULL!	#NULL!	#NULL!	#NULL!
3858	3	3	1	1	2	1	1	Nursing	3	2	2	2	2	2	2	2	2	2	2	2	2	2	2	2	2	2	2	#NULL!	#NULL!	#NULL!	0	#NULL!	#NULL!	#NULL!	#NULL!	#NULL!	#NULL!	#NULL!	#NULL!	#NULL!	#NULL!	#NULL!	#NULL!	#NULL!	#NULL!	#NULL!	#NULL!	#NULL!	#NULL!
3860	3	3	1	3	2	1	2	Nursing	3	2	2	2	2	2	2	2	2	2	2	2	2	2	2	2	2	2	2	#NULL!	#NULL!	#NULL!	0	#NULL!	#NULL!	#NULL!	#NULL!	#NULL!	#NULL!	#NULL!	#NULL!	#NULL!	#NULL!	#NULL!	#NULL!	#NULL!	#NULL!	#NULL!	#NULL!	#NULL!	#NULL!
3861	3	3	1	1	2	1	1	Nursing	2	2	2	2	2	2	2	2	2	2	2	2	2	2	2	2	2	2	2	#NULL!	#NULL!	#NULL!	0	#NULL!	#NULL!	#NULL!	#NULL!	#NULL!	#NULL!	#NULL!	#NULL!	#NULL!	#NULL!	#NULL!	#NULL!	#NULL!	#NULL!	#NULL!	#NULL!	#NULL!	#NULL!
3862	3	3	1	1	2	1	1	Nursing	3	2	2	2	2	2	2	2	2	2	2	2	2	2	2	2	2	2	2	#NULL!	#NULL!	#NULL!	0	#NULL!	#NULL!	#NULL!	#NULL!	#NULL!	#NULL!	#NULL!	#NULL!	#NULL!	#NULL!	#NULL!	#NULL!	#NULL!	#NULL!	#NULL!	#NULL!	#NULL!	#NULL!
3863	3	3	1	2	2	1	1	Nursing	2	2	2	2	2	2	2	2	2	2	2	2	2	2	2	2	2	2	2	#NULL!	#NULL!	#NULL!	0	#NULL!	#NULL!	#NULL!	#NULL!	#NULL!	#NULL!	#NULL!	#NULL!	#NULL!	#NULL!	#NULL!	#NULL!	#NULL!	#NULL!	#NULL!	#NULL!	#NULL!	#NULL!
3864	3	3	1	2	2	1	1	Nursing	2	2	2	2	2	2	2	2	2	2	2	2	2	2	2	2	2	2	2	#NULL!	#NULL!	#NULL!	0	#NULL!	#NULL!	#NULL!	#NULL!	#NULL!	#NULL!	#NULL!	#NULL!	#NULL!	#NULL!	#NULL!	#NULL!	#NULL!	#NULL!	#NULL!	#NULL!	#NULL!	#NULL!
3865	3	3	1	2	1	1	2	Nursing	3	2	2	2	2	2	2	2	2	2	2	2	2	2	2	2	2	2	2	#NULL!	#NULL!	#NULL!	0	#NULL!	#NULL!	#NULL!	#NULL!	#NULL!	#NULL!	#NULL!	#NULL!	#NULL!	#NULL!	#NULL!	#NULL!	#NULL!	#NULL!	#NULL!	#NULL!	#NULL!	#NULL!
3866	3	3	1	1	1	1	1	Nursing	2	2	2	2	2	2	2	2	2	2	2	2	2	2	2	2	2	2	2	#NULL!	#NULL!	#NULL!	0	#NULL!	#NULL!	#NULL!	#NULL!	#NULL!	#NULL!	#NULL!	#NULL!	#NULL!	#NULL!	#NULL!	#NULL!	#NULL!	#NULL!	#NULL!	#NULL!	#NULL!	#NULL!
3867	3	4	1	1	2	1	1	Nursing	2	2	2	2	2	2	2	2	2	2	2	2	2	2	2	2	2	2	2	#NULL!	#NULL!	#NULL!	0	#NULL!	#NULL!	#NULL!	#NULL!	#NULL!	#NULL!	#NULL!	#NULL!	#NULL!	#NULL!	#NULL!	#NULL!	#NULL!	#NULL!	#NULL!	#NULL!	#NULL!	#NULL!
3868	3	3	1	1	1	1	1	Nursing	2	2	2	2	2	2	2	2	2	2	2	2	2	2	2	2	2	2	2	#NULL!	#NULL!	#NULL!	0	#NULL!	#NULL!	#NULL!	#NULL!	#NULL!	#NULL!	#NULL!	#NULL!	#NULL!	#NULL!	#NULL!	#NULL!	#NULL!	#NULL!	#NULL!	#NULL!	#NULL!	#NULL!
3869	3	4	1	1	1	1	1	Medicine	1	2	2	2	2	2	2	2	2	2	2	2	2	2	2	2	2	2	2	#NULL!	#NULL!	#NULL!	0	#NULL!	#NULL!	#NULL!	#NULL!	#NULL!	#NULL!	#NULL!	#NULL!	#NULL!	#NULL!	#NULL!	#NULL!	#NULL!	#NULL!	#NULL!	#NULL!	#NULL!	#NULL!
3870	3	3	1	2	1	1	1	Nursing	2	2	2	2	2	2	2	2	2	2	2	2	2	2	2	2	2	2	2	#NULL!	#NULL!	#NULL!	0	#NULL!	#NULL!	#NULL!	#NULL!	#NULL!	#NULL!	#NULL!	#NULL!	#NULL!	#NULL!	#NULL!	#NULL!	#NULL!	#NULL!	#NULL!	#NULL!	#NULL!	#NULL!
3871	3	4	1	1	1	1	1	Nursing	2	2	2	2	2	2	2	2	2	2	2	2	2	2	2	2	2	2	2	#NULL!	#NULL!	#NULL!	0	#NULL!	#NULL!	#NULL!	#NULL!	#NULL!	#NULL!	#NULL!	#NULL!	#NULL!	#NULL!	#NULL!	#NULL!	#NULL!	#NULL!	#NULL!	#NULL!	#NULL!	#NULL!
3872	3	4	1	1	2	1	1	Nursing	2	2	2	2	2	2	2	2	2	2	2	2	2	2	2	2	2	1	2	#NULL!	#NULL!	#NULL!	0	#NULL!	#NULL!	#NULL!	#NULL!	#NULL!	#NULL!	#NULL!	#NULL!	#NULL!	#NULL!	#NULL!	#NULL!	#NULL!	#NULL!	#NULL!	#NULL!	#NULL!	#NULL!
3873	3	4	1	1	1	1	1	Nursing	3	2	2	2	2	2	2	2	2	2	2	2	2	2	2	2	2	2	2	#NULL!	#NULL!	#NULL!	0	#NULL!	#NULL!	#NULL!	#NULL!	#NULL!	#NULL!	#NULL!	#NULL!	#NULL!	#NULL!	#NULL!	#NULL!	#NULL!	#NULL!	#NULL!	#NULL!	#NULL!	#NULL!
3874	3	4	1	2	1	1	1	Nursing	2	2	2	2	2	2	2	2	2	2	2	2	2	2	2	2	2	2	2	#NULL!	#NULL!	#NULL!	0	#NULL!	#NULL!	#NULL!	#NULL!	#NULL!	#NULL!	#NULL!	#NULL!	#NULL!	#NULL!	#NULL!	#NULL!	#NULL!	#NULL!	#NULL!	#NULL!	#NULL!	#NULL!
3875	3	4	1	2	1	1	1	Nursing	3	2	2	2	2	2	2	2	2	2	2	2	2	2	2	2	2	2	1	1	2	2	0	#NULL!	#NULL!	#NULL!	#NULL!	#NULL!	#NULL!	#NULL!	#NULL!	#NULL!	#NULL!	#NULL!	#NULL!	#NULL!	#NULL!	#NULL!	#NULL!	#NULL!	#NULL!
3876	3	4	1	1	1	1	1	Nursing	2	2	2	2	2	2	2	2	2	2	2	2	2	2	2	2	2	2	2	#NULL!	#NULL!	#NULL!	0	#NULL!	#NULL!	#NULL!	#NULL!	#NULL!	#NULL!	#NULL!	#NULL!	#NULL!	#NULL!	#NULL!	#NULL!	#NULL!	#NULL!	#NULL!	#NULL!	#NULL!	#NULL!
3877	3	4	1	1	1	1	1	Nursing	3	2	2	2	2	2	2	2	2	2	2	2	2	2	2	2	2	2	2	#NULL!	#NULL!	#NULL!	0	#NULL!	#NULL!	#NULL!	#NULL!	#NULL!	#NULL!	#NULL!	#NULL!	#NULL!	#NULL!	#NULL!	#NULL!	#NULL!	#NULL!	#NULL!	#NULL!	#NULL!	#NULL!
3878	3	3	1	1	1	1	1	Medicine	1	2	2	2	2	2	2	2	2	2	2	2	2	2	2	2	2	2	2	#NULL!	#NULL!	#NULL!	0	#NULL!	#NULL!	#NULL!	#NULL!	#NULL!	#NULL!	#NULL!	#NULL!	#NULL!	#NULL!	#NULL!	#NULL!	#NULL!	#NULL!	#NULL!	#NULL!	#NULL!	#NULL!
3879	3	2	1	1	1	1	1	Nursing	1	2	2	2	2	2	2	2	2	2	2	2	2	2	2	2	2	2	2	#NULL!	#NULL!	#NULL!	0	#NULL!	#NULL!	#NULL!	#NULL!	#NULL!	#NULL!	#NULL!	#NULL!	#NULL!	#NULL!	#NULL!	#NULL!	#NULL!	#NULL!	#NULL!	#NULL!	#NULL!	#NULL!
3880	3	2	1	1	1	1	1	Nursing	2	2	2	2	2	2	2	2	2	2	2	2	2	2	2	2	2	2	2	#NULL!	#NULL!	#NULL!	0	#NULL!	#NULL!	#NULL!	#NULL!	#NULL!	#NULL!	#NULL!	#NULL!	#NULL!	#NULL!	#NULL!	#NULL!	#NULL!	#NULL!	#NULL!	#NULL!	#NULL!	#NULL!
3881	3	2	1	1	1	1	1	Medicine	3	2	2	2	2	2	2	2	2	2	2	2	2	2	2	2	2	2	2	#NULL!	#NULL!	#NULL!	0	#NULL!	#NULL!	#NULL!	#NULL!	#NULL!	#NULL!	#NULL!	#NULL!	#NULL!	#NULL!	#NULL!	#NULL!	#NULL!	#NULL!	#NULL!	#NULL!	#NULL!	#NULL!
3882	3	2	1	1	1	1	1	Medicine	1	2	2	2	2	2	2	2	2	2	2	2	2	2	2	2	2	2	2	#NULL!	#NULL!	#NULL!	0	#NULL!	#NULL!	#NULL!	#NULL!	#NULL!	#NULL!	#NULL!	#NULL!	#NULL!	#NULL!	#NULL!	#NULL!	#NULL!	#NULL!	#NULL!	#NULL!	#NULL!	#NULL!
3883	3	4	1	1	2	1	1	Medicine	1	2	2	2	2	2	2	2	2	2	2	2	2	2	2	2	2	1	2	#NULL!	#NULL!	#NULL!	0	#NULL!	#NULL!	#NULL!	#NULL!	#NULL!	#NULL!	#NULL!	#NULL!	#NULL!	#NULL!	#NULL!	#NULL!	#NULL!	#NULL!	#NULL!	#NULL!	#NULL!	#NULL!
3884	3	4	1	1	1	1	1	Nursing	1	2	2	2	2	2	2	2	2	2	2	2	2	2	2	2	2	2	2	#NULL!	#NULL!	#NULL!	0	#NULL!	#NULL!	#NULL!	#NULL!	#NULL!	#NULL!	#NULL!	#NULL!	#NULL!	#NULL!	#NULL!	#NULL!	#NULL!	#NULL!	#NULL!	#NULL!	#NULL!	#NULL!
3885	3	2	1	1	2	1	1	Nursing	3	2	2	2	2	2	2	2	2	2	2	2	2	2	2	2	2	2	2	#NULL!	#NULL!	#NULL!	0	#NULL!	#NULL!	#NULL!	#NULL!	#NULL!	#NULL!	#NULL!	#NULL!	#NULL!	#NULL!	#NULL!	#NULL!	#NULL!	#NULL!	#NULL!	#NULL!	#NULL!	#NULL!
3886	3	3	1	1	1	1	1	Medicine	2	2	2	2	2	2	2	2	2	2	2	2	2	2	2	2	2	2	2	#NULL!	#NULL!	#NULL!	0	#NULL!	#NULL!	#NULL!	#NULL!	#NULL!	#NULL!	#NULL!	#NULL!	#NULL!	#NULL!	#NULL!	#NULL!	#NULL!	#NULL!	#NULL!	#NULL!	#NULL!	#NULL!
3887	3	4	1	1	1	1	1	Medicine	1	2	2	2	2	2	2	2	2	2	2	2	2	2	2	2	2	2	2	#NULL!	#NULL!	#NULL!	0	#NULL!	#NULL!	#NULL!	#NULL!	#NULL!	#NULL!	#NULL!	#NULL!	#NULL!	#NULL!	#NULL!	#NULL!	#NULL!	#NULL!	#NULL!	#NULL!	#NULL!	#NULL!
3888	3	1	1	1	1	1	1	Medicine	4	2	2	2	2	2	2	2	2	2	2	2	2	2	2	2	2	2	2	#NULL!	#NULL!	#NULL!	0	#NULL!	#NULL!	#NULL!	#NULL!	#NULL!	#NULL!	#NULL!	#NULL!	#NULL!	#NULL!	#NULL!	#NULL!	#NULL!	#NULL!	#NULL!	#NULL!	#NULL!	#NULL!
3892	3	4	1	1	4	1	1	Nursing	2	2	2	2	2	2	2	2	2	2	2	2	2	2	2	2	2	2	2	#NULL!	#NULL!	#NULL!	0	#NULL!	#NULL!	#NULL!	#NULL!	#NULL!	#NULL!	#NULL!	#NULL!	#NULL!	#NULL!	#NULL!	#NULL!	#NULL!	#NULL!	#NULL!	#NULL!	#NULL!	#NULL!
3893	3	4	1	1	1	1	1	Nursing	2	2	2	2	2	2	2	2	2	2	2	2	2	2	2	2	2	2	2	#NULL!	#NULL!	#NULL!	0	#NULL!	#NULL!	#NULL!	#NULL!	#NULL!	#NULL!	#NULL!	#NULL!	#NULL!	#NULL!	#NULL!	#NULL!	#NULL!	#NULL!	#NULL!	#NULL!	#NULL!	#NULL!
3894	3	4	1	1	1	1	2	Nursing	1	2	2	2	2	2	1	2	2	2	2	2	2	2	2	2	2	1	2	#NULL!	#NULL!	#NULL!	0	#NULL!	#NULL!	#NULL!	#NULL!	#NULL!	#NULL!	#NULL!	#NULL!	#NULL!	#NULL!	#NULL!	#NULL!	#NULL!	#NULL!	#NULL!	#NULL!	#NULL!	#NULL!
3895	3	4	1	1	2	1	2	Nursing	2	2	2	2	2	2	2	2	2	2	2	2	2	2	2	2	2	2	2	#NULL!	#NULL!	#NULL!	0	#NULL!	#NULL!	#NULL!	#NULL!	#NULL!	#NULL!	#NULL!	#NULL!	#NULL!	#NULL!	#NULL!	#NULL!	#NULL!	#NULL!	#NULL!	#NULL!	#NULL!	#NULL!
3896	3	4	2	1	2	1	1	Nursing	3	2	2	2	2	2	2	2	2	2	2	2	2	2	2	2	2	2	2	#NULL!	#NULL!	#NULL!	0	#NULL!	#NULL!	#NULL!	#NULL!	#NULL!	#NULL!	#NULL!	#NULL!	#NULL!	#NULL!	#NULL!	#NULL!	#NULL!	#NULL!	#NULL!	#NULL!	#NULL!	#NULL!
3897	3	4	1	1	1	1	1	Nursing	3	2	2	2	2	2	2	2	2	2	2	2	2	2	2	2	2	2	2	#NULL!	#NULL!	#NULL!	0	#NULL!	#NULL!	#NULL!	#NULL!	#NULL!	#NULL!	#NULL!	#NULL!	#NULL!	#NULL!	#NULL!	#NULL!	#NULL!	#NULL!	#NULL!	#NULL!	#NULL!	#NULL!
3898	3	4	2	2	1	1	2	Medicine	1	2	2	2	2	2	2	2	2	2	2	2	2	2	2	2	2	2	2	#NULL!	#NULL!	#NULL!	0	#NULL!	#NULL!	#NULL!	#NULL!	#NULL!	#NULL!	#NULL!	#NULL!	#NULL!	#NULL!	#NULL!	#NULL!	#NULL!	#NULL!	#NULL!	#NULL!	#NULL!	#NULL!
3899	3	2	1	1	1	1	1	Medicine	2	2	2	2	2	2	2	2	2	2	2	2	2	2	2	2	2	2	2	#NULL!	#NULL!	#NULL!	0	#NULL!	#NULL!	#NULL!	#NULL!	#NULL!	#NULL!	#NULL!	#NULL!	#NULL!	#NULL!	#NULL!	#NULL!	#NULL!	#NULL!	#NULL!	#NULL!	#NULL!	#NULL!
3900	3	4	1	1	1	1	1	Nursing	3	2	2	2	2	2	2	2	2	2	2	2	2	2	2	2	2	2	2	#NULL!	#NULL!	#NULL!	0	#NULL!	#NULL!	#NULL!	#NULL!	#NULL!	#NULL!	#NULL!	#NULL!	#NULL!	#NULL!	#NULL!	#NULL!	#NULL!	#NULL!	#NULL!	#NULL!	#NULL!	#NULL!
3901	3	3	1	1	1	1	1	Medicine	1	2	2	2	2	2	2	2	2	2	2	2	2	2	2	2	2	2	2	#NULL!	#NULL!	#NULL!	0	#NULL!	#NULL!	#NULL!	#NULL!	#NULL!	#NULL!	#NULL!	#NULL!	#NULL!	#NULL!	#NULL!	#NULL!	#NULL!	#NULL!	#NULL!	#NULL!	#NULL!	#NULL!
3902	3	3	1	1	1	1	1	Medicine	3	2	2	2	2	2	2	2	2	2	2	2	2	2	2	2	2	2	2	#NULL!	#NULL!	#NULL!	0	#NULL!	#NULL!	#NULL!	#NULL!	#NULL!	#NULL!	#NULL!	#NULL!	#NULL!	#NULL!	#NULL!	#NULL!	#NULL!	#NULL!	#NULL!	#NULL!	#NULL!	#NULL!
3903	3	3	1	1	2	1	1	Medicine	1	2	2	2	2	2	2	2	2	2	2	2	2	2	2	2	2	2	2	#NULL!	#NULL!	#NULL!	0	#NULL!	#NULL!	#NULL!	#NULL!	#NULL!	#NULL!	#NULL!	#NULL!	#NULL!	#NULL!	#NULL!	#NULL!	#NULL!	#NULL!	#NULL!	#NULL!	#NULL!	#NULL!
3904	3	3	1	1	1	1	1	Nursing	2	2	2	2	2	2	2	2	2	2	2	2	2	2	2	2	2	2	2	#NULL!	#NULL!	#NULL!	0	#NULL!	#NULL!	#NULL!	#NULL!	#NULL!	#NULL!	#NULL!	#NULL!	#NULL!	#NULL!	#NULL!	#NULL!	#NULL!	#NULL!	#NULL!	#NULL!	#NULL!	#NULL!
3905	3	3	1	1	1	1	2	Medicine	1	2	2	2	2	2	2	2	2	2	2	2	2	2	2	2	2	2	2	#NULL!	#NULL!	#NULL!	0	#NULL!	#NULL!	#NULL!	#NULL!	#NULL!	#NULL!	#NULL!	#NULL!	#NULL!	#NULL!	#NULL!	#NULL!	#NULL!	#NULL!	#NULL!	#NULL!	#NULL!	#NULL!
3906	3	4	1	1	1	1	1	Medicine	1	2	2	2	2	2	2	2	2	2	2	2	2	2	2	2	2	2	2	#NULL!	#NULL!	#NULL!	0	#NULL!	#NULL!	#NULL!	#NULL!	#NULL!	#NULL!	#NULL!	#NULL!	#NULL!	#NULL!	#NULL!	#NULL!	#NULL!	#NULL!	#NULL!	#NULL!	#NULL!	#NULL!
3907	3	4	1	1	2	1	2	Nursing	2	2	2	2	2	2	2	2	2	2	2	2	2	2	2	2	2	2	2	#NULL!	#NULL!	#NULL!	0	#NULL!	#NULL!	#NULL!	#NULL!	#NULL!	#NULL!	#NULL!	#NULL!	#NULL!	#NULL!	#NULL!	#NULL!	#NULL!	#NULL!	#NULL!	#NULL!	#NULL!	#NULL!
3908	3	4	2	1	1	1	1	Medicine	4	2	2	2	2	2	2	2	2	2	2	2	2	2	2	2	2	2	2	#NULL!	#NULL!	#NULL!	0	#NULL!	#NULL!	#NULL!	#NULL!	#NULL!	#NULL!	#NULL!	#NULL!	#NULL!	#NULL!	#NULL!	#NULL!	#NULL!	#NULL!	#NULL!	#NULL!	#NULL!	#NULL!
3909	3	3	1	1	2	1	2	Nursing	1	2	2	2	2	2	2	2	2	2	2	2	2	2	2	2	2	2	2	#NULL!	#NULL!	#NULL!	0	#NULL!	#NULL!	#NULL!	#NULL!	#NULL!	#NULL!	#NULL!	#NULL!	#NULL!	#NULL!	#NULL!	#NULL!	#NULL!	#NULL!	#NULL!	#NULL!	#NULL!	#NULL!
3910	3	4	1	3	1	1	2	Medicine	1	2	2	2	2	2	2	2	2	2	2	2	2	2	2	2	2	2	2	#NULL!	#NULL!	#NULL!	0	#NULL!	#NULL!	#NULL!	#NULL!	#NULL!	#NULL!	#NULL!	#NULL!	#NULL!	#NULL!	#NULL!	#NULL!	#NULL!	#NULL!	#NULL!	#NULL!	#NULL!	#NULL!
3911	3	1	1	1	1	1	2	Nursing	1	2	2	2	2	2	2	2	2	2	2	2	2	2	2	2	2	2	2	#NULL!	#NULL!	#NULL!	0	#NULL!	#NULL!	#NULL!	#NULL!	#NULL!	#NULL!	#NULL!	#NULL!	#NULL!	#NULL!	#NULL!	#NULL!	#NULL!	#NULL!	#NULL!	#NULL!	#NULL!	#NULL!
3912	3	1	1	1	1	1	2	Medicine	1	2	2	2	2	2	2	2	2	2	2	2	2	2	2	2	2	2	2	#NULL!	#NULL!	#NULL!	0	#NULL!	#NULL!	#NULL!	#NULL!	#NULL!	#NULL!	#NULL!	#NULL!	#NULL!	#NULL!	#NULL!	#NULL!	#NULL!	#NULL!	#NULL!	#NULL!	#NULL!	#NULL!
3913	3	3	1	1	2	1	2	Medicine	1	2	2	2	2	2	2	2	2	2	2	2	2	2	2	2	2	2	2	#NULL!	#NULL!	#NULL!	0	#NULL!	#NULL!	#NULL!	#NULL!	#NULL!	#NULL!	#NULL!	#NULL!	#NULL!	#NULL!	#NULL!	#NULL!	#NULL!	#NULL!	#NULL!	#NULL!	#NULL!	#NULL!
3914	3	3	1	1	1	1	1	Medicine	1	2	2	2	2	2	2	2	2	2	2	2	2	2	2	2	2	2	2	#NULL!	#NULL!	#NULL!	0	#NULL!	#NULL!	#NULL!	#NULL!	#NULL!	#NULL!	#NULL!	#NULL!	#NULL!	#NULL!	#NULL!	#NULL!	#NULL!	#NULL!	#NULL!	#NULL!	#NULL!	#NULL!
3915	3	3	1	1	1	1	1	Medicine	1	2	2	2	2	2	2	2	2	2	2	2	2	2	2	2	2	2	2	#NULL!	#NULL!	#NULL!	0	#NULL!	#NULL!	#NULL!	#NULL!	#NULL!	#NULL!	#NULL!	#NULL!	#NULL!	#NULL!	#NULL!	#NULL!	#NULL!	#NULL!	#NULL!	#NULL!	#NULL!	#NULL!
3916	3	3	1	1	1	1	2	Nursing	1	2	2	2	2	2	2	2	2	2	2	2	2	2	2	2	2	2	2	#NULL!	#NULL!	#NULL!	0	#NULL!	#NULL!	#NULL!	#NULL!	#NULL!	#NULL!	#NULL!	#NULL!	#NULL!	#NULL!	#NULL!	#NULL!	#NULL!	#NULL!	#NULL!	#NULL!	#NULL!	#NULL!
3917	3	3	1	1	2	1	2	Nursing	1	2	2	2	2	2	2	2	2	2	2	2	2	2	2	2	2	2	2	#NULL!	#NULL!	#NULL!	0	#NULL!	#NULL!	#NULL!	#NULL!	#NULL!	#NULL!	#NULL!	#NULL!	#NULL!	#NULL!	#NULL!	#NULL!	#NULL!	#NULL!	#NULL!	#NULL!	#NULL!	#NULL!
3918	3	2	1	1	1	1	2	Medicine	1	2	2	2	2	2	2	2	2	2	2	2	2	2	2	2	2	2	2	#NULL!	#NULL!	#NULL!	0	#NULL!	#NULL!	#NULL!	#NULL!	#NULL!	#NULL!	#NULL!	#NULL!	#NULL!	#NULL!	#NULL!	#NULL!	#NULL!	#NULL!	#NULL!	#NULL!	#NULL!	#NULL!
3919	3	3	1	1	2	1	2	Nursing	1	2	2	2	2	2	2	2	2	2	2	2	2	2	2	2	2	2	2	#NULL!	#NULL!	#NULL!	0	#NULL!	#NULL!	#NULL!	#NULL!	#NULL!	#NULL!	#NULL!	#NULL!	#NULL!	#NULL!	#NULL!	#NULL!	#NULL!	#NULL!	#NULL!	#NULL!	#NULL!	#NULL!
3920	3	2	1	1	2	1	2	Nursing	1	2	2	2	2	2	2	2	2	2	2	2	2	2	2	2	2	2	2	#NULL!	#NULL!	#NULL!	0	#NULL!	#NULL!	#NULL!	#NULL!	#NULL!	#NULL!	#NULL!	#NULL!	#NULL!	#NULL!	#NULL!	#NULL!	#NULL!	#NULL!	#NULL!	#NULL!	#NULL!	#NULL!
3921	3	2	2	1	2	1	2	Nursing	1	2	2	2	2	2	2	2	2	2	2	2	2	2	2	2	2	2	2	#NULL!	#NULL!	#NULL!	0	#NULL!	#NULL!	#NULL!	#NULL!	#NULL!	#NULL!	#NULL!	#NULL!	#NULL!	#NULL!	#NULL!	#NULL!	#NULL!	#NULL!	#NULL!	#NULL!	#NULL!	#NULL!
3922	3	1	1	1	1	1	2	Medicine	1	2	2	2	2	2	2	2	2	2	2	2	2	2	2	2	2	2	2	#NULL!	#NULL!	#NULL!	0	#NULL!	#NULL!	#NULL!	#NULL!	#NULL!	#NULL!	#NULL!	#NULL!	#NULL!	#NULL!	#NULL!	#NULL!	#NULL!	#NULL!	#NULL!	#NULL!	#NULL!	#NULL!
3923	2	1	1	1	1	3	3	Medicine	3	1	2	1	2	2	2	2	2	2	2	1	1	2	2	2	2	3	1	3	2	2	0	#NULL!	#NULL!	#NULL!	#NULL!	#NULL!	#NULL!	#NULL!	#NULL!	#NULL!	#NULL!	#NULL!	#NULL!	#NULL!	#NULL!	#NULL!	#NULL!	#NULL!	#NULL!
3926	3	1	1	1	2	1	2	Nursing	1	2	2	2	2	2	2	2	2	2	2	2	2	2	2	2	2	2	2	#NULL!	#NULL!	#NULL!	0	#NULL!	#NULL!	#NULL!	#NULL!	#NULL!	#NULL!	#NULL!	#NULL!	#NULL!	#NULL!	#NULL!	#NULL!	#NULL!	#NULL!	#NULL!	#NULL!	#NULL!	#NULL!
3927	3	3	1	1	2	1	2	Nursing	3	2	2	2	2	2	2	2	2	2	2	2	2	2	2	2	2	2	2	#NULL!	#NULL!	#NULL!	0	#NULL!	#NULL!	#NULL!	#NULL!	#NULL!	#NULL!	#NULL!	#NULL!	#NULL!	#NULL!	#NULL!	#NULL!	#NULL!	#NULL!	#NULL!	#NULL!	#NULL!	#NULL!
3928	3	3	1	1	1	1	2	Nursing	3	2	2	2	2	2	2	2	2	2	2	2	2	2	2	2	2	2	2	#NULL!	#NULL!	#NULL!	0	#NULL!	#NULL!	#NULL!	#NULL!	#NULL!	#NULL!	#NULL!	#NULL!	#NULL!	#NULL!	#NULL!	#NULL!	#NULL!	#NULL!	#NULL!	#NULL!	#NULL!	#NULL!
3929	3	4	1	1	2	1	1	Nursing	2	2	2	2	2	2	2	2	2	2	2	2	2	2	2	2	2	2	2	#NULL!	#NULL!	#NULL!	0	#NULL!	#NULL!	#NULL!	#NULL!	#NULL!	#NULL!	#NULL!	#NULL!	#NULL!	#NULL!	#NULL!	#NULL!	#NULL!	#NULL!	#NULL!	#NULL!	#NULL!	#NULL!
3930	3	4	1	1	1	1	1	Medicine	3	2	2	2	2	2	2	2	2	2	2	2	2	2	2	2	2	2	2	#NULL!	#NULL!	#NULL!	0	#NULL!	#NULL!	#NULL!	#NULL!	#NULL!	#NULL!	#NULL!	#NULL!	#NULL!	#NULL!	#NULL!	#NULL!	#NULL!	#NULL!	#NULL!	#NULL!	#NULL!	#NULL!
3931	3	4	1	1	1	1	1	Medicine	2	2	2	2	2	2	2	2	2	2	2	2	2	2	2	2	2	2	2	#NULL!	#NULL!	#NULL!	0	#NULL!	#NULL!	#NULL!	#NULL!	#NULL!	#NULL!	#NULL!	#NULL!	#NULL!	#NULL!	#NULL!	#NULL!	#NULL!	#NULL!	#NULL!	#NULL!	#NULL!	#NULL!
3932	3	4	1	1	1	1	1	Nursing	3	2	2	2	2	2	2	2	2	2	2	2	2	2	2	2	2	2	2	#NULL!	#NULL!	#NULL!	0	#NULL!	#NULL!	#NULL!	#NULL!	#NULL!	#NULL!	#NULL!	#NULL!	#NULL!	#NULL!	#NULL!	#NULL!	#NULL!	#NULL!	#NULL!	#NULL!	#NULL!	#NULL!
3933	3	3	1	1	1	1	2	Medicine	1	2	2	2	2	2	2	2	2	2	2	2	2	2	2	2	2	2	2	#NULL!	#NULL!	#NULL!	0	#NULL!	#NULL!	#NULL!	#NULL!	#NULL!	#NULL!	#NULL!	#NULL!	#NULL!	#NULL!	#NULL!	#NULL!	#NULL!	#NULL!	#NULL!	#NULL!	#NULL!	#NULL!
3934	3	2	1	2	2	1	2	Medicine	1	2	2	2	2	2	2	2	2	2	2	2	2	2	2	2	2	2	2	#NULL!	#NULL!	#NULL!	0	#NULL!	#NULL!	#NULL!	#NULL!	#NULL!	#NULL!	#NULL!	#NULL!	#NULL!	#NULL!	#NULL!	#NULL!	#NULL!	#NULL!	#NULL!	#NULL!	#NULL!	#NULL!
3935	3	3	1	1	1	1	2	Medicine	3	2	2	2	2	2	2	2	2	2	2	2	2	2	2	2	2	2	2	#NULL!	#NULL!	#NULL!	0	#NULL!	#NULL!	#NULL!	#NULL!	#NULL!	#NULL!	#NULL!	#NULL!	#NULL!	#NULL!	#NULL!	#NULL!	#NULL!	#NULL!	#NULL!	#NULL!	#NULL!	#NULL!
3936	3	4	2	2	1	1	2	Medicine	3	2	2	2	2	2	2	2	2	2	2	2	2	2	2	2	2	2	2	#NULL!	#NULL!	#NULL!	0	#NULL!	#NULL!	#NULL!	#NULL!	#NULL!	#NULL!	#NULL!	#NULL!	#NULL!	#NULL!	#NULL!	#NULL!	#NULL!	#NULL!	#NULL!	#NULL!	#NULL!	#NULL!
3937	3	1	1	1	2	1	2	Nursing	3	2	2	2	2	2	2	2	2	2	2	2	2	2	2	2	2	2	2	#NULL!	#NULL!	#NULL!	0	#NULL!	#NULL!	#NULL!	#NULL!	#NULL!	#NULL!	#NULL!	#NULL!	#NULL!	#NULL!	#NULL!	#NULL!	#NULL!	#NULL!	#NULL!	#NULL!	#NULL!	#NULL!
3938	3	3	1	1	1	1	2	Medicine	2	2	2	2	2	2	2	2	2	2	2	2	2	2	2	2	2	2	2	#NULL!	#NULL!	#NULL!	0	#NULL!	#NULL!	#NULL!	#NULL!	#NULL!	#NULL!	#NULL!	#NULL!	#NULL!	#NULL!	#NULL!	#NULL!	#NULL!	#NULL!	#NULL!	#NULL!	#NULL!	#NULL!
3939	3	3	1	1	1	1	2	Pharmacy	2	2	2	2	2	2	2	2	2	2	2	2	2	2	2	2	2	2	2	#NULL!	#NULL!	#NULL!	0	#NULL!	#NULL!	#NULL!	#NULL!	#NULL!	#NULL!	#NULL!	#NULL!	#NULL!	#NULL!	#NULL!	#NULL!	#NULL!	#NULL!	#NULL!	#NULL!	#NULL!	#NULL!
3940	3	3	1	1	2	1	2	Nursing	3	2	2	2	2	2	2	2	2	2	2	2	2	2	2	2	2	2	2	#NULL!	#NULL!	#NULL!	0	#NULL!	#NULL!	#NULL!	#NULL!	#NULL!	#NULL!	#NULL!	#NULL!	#NULL!	#NULL!	#NULL!	#NULL!	#NULL!	#NULL!	#NULL!	#NULL!	#NULL!	#NULL!
3941	3	3	1	1	2	1	2	Nursing	2	2	2	2	2	2	2	2	2	2	2	2	2	2	2	2	2	2	2	#NULL!	#NULL!	#NULL!	0	#NULL!	#NULL!	#NULL!	#NULL!	#NULL!	#NULL!	#NULL!	#NULL!	#NULL!	#NULL!	#NULL!	#NULL!	#NULL!	#NULL!	#NULL!	#NULL!	#NULL!	#NULL!
3942	3	3	1	1	2	1	2	Medicine	3	2	2	2	2	2	2	2	2	2	2	2	2	2	2	2	2	2	2	#NULL!	#NULL!	#NULL!	0	#NULL!	#NULL!	#NULL!	#NULL!	#NULL!	#NULL!	#NULL!	#NULL!	#NULL!	#NULL!	#NULL!	#NULL!	#NULL!	#NULL!	#NULL!	#NULL!	#NULL!	#NULL!
3943	3	2	1	1	2	1	2	Medicine	3	2	2	2	2	2	2	2	2	2	2	2	2	2	2	2	2	2	2	#NULL!	#NULL!	#NULL!	0	#NULL!	#NULL!	#NULL!	#NULL!	#NULL!	#NULL!	#NULL!	#NULL!	#NULL!	#NULL!	#NULL!	#NULL!	#NULL!	#NULL!	#NULL!	#NULL!	#NULL!	#NULL!
3944	3	3	1	1	1	1	2	Medicine	3	2	2	2	2	2	2	2	2	2	2	2	2	2	2	2	2	2	2	#NULL!	#NULL!	#NULL!	0	#NULL!	#NULL!	#NULL!	#NULL!	#NULL!	#NULL!	#NULL!	#NULL!	#NULL!	#NULL!	#NULL!	#NULL!	#NULL!	#NULL!	#NULL!	#NULL!	#NULL!	#NULL!
3946	4	3	1	1	1	1	2	Nursing	3	2	2	2	2	2	2	2	2	2	2	2	2	2	2	2	2	2	2	#NULL!	#NULL!	#NULL!	0	#NULL!	#NULL!	#NULL!	#NULL!	#NULL!	#NULL!	#NULL!	#NULL!	#NULL!	#NULL!	#NULL!	#NULL!	#NULL!	#NULL!	#NULL!	#NULL!	#NULL!	#NULL!
3947	3	3	1	1	2	1	1	Nursing	3	2	2	2	2	2	2	2	2	2	2	2	2	2	2	2	2	2	2	#NULL!	#NULL!	#NULL!	0	#NULL!	#NULL!	#NULL!	#NULL!	#NULL!	#NULL!	#NULL!	#NULL!	#NULL!	#NULL!	#NULL!	#NULL!	#NULL!	#NULL!	#NULL!	#NULL!	#NULL!	#NULL!
3948	3	3	1	1	2	1	2	Medicine	1	2	2	2	2	2	2	2	2	2	2	2	2	2	2	2	2	2	2	#NULL!	#NULL!	#NULL!	0	#NULL!	#NULL!	#NULL!	#NULL!	#NULL!	#NULL!	#NULL!	#NULL!	#NULL!	#NULL!	#NULL!	#NULL!	#NULL!	#NULL!	#NULL!	#NULL!	#NULL!	#NULL!
3949	3	3	1	1	2	1	2	Medicine	1	2	2	2	2	2	2	2	2	2	2	2	2	2	2	2	2	2	2	#NULL!	#NULL!	#NULL!	0	#NULL!	#NULL!	#NULL!	#NULL!	#NULL!	#NULL!	#NULL!	#NULL!	#NULL!	#NULL!	#NULL!	#NULL!	#NULL!	#NULL!	#NULL!	#NULL!	#NULL!	#NULL!
3950	3	3	1	1	2	1	2	Medicine	1	2	2	2	2	2	2	2	2	2	2	2	2	2	2	2	2	2	2	#NULL!	#NULL!	#NULL!	0	#NULL!	#NULL!	#NULL!	#NULL!	#NULL!	#NULL!	#NULL!	#NULL!	#NULL!	#NULL!	#NULL!	#NULL!	#NULL!	#NULL!	#NULL!	#NULL!	#NULL!	#NULL!
3951	3	2	1	1	1	1	2	Nursing	3	2	2	2	2	2	2	2	2	2	2	2	2	2	2	2	2	2	2	#NULL!	#NULL!	#NULL!	0	#NULL!	#NULL!	#NULL!	#NULL!	#NULL!	#NULL!	#NULL!	#NULL!	#NULL!	#NULL!	#NULL!	#NULL!	#NULL!	#NULL!	#NULL!	#NULL!	#NULL!	#NULL!
3952	3	3	1	1	2	1	1	Medicine	3	2	2	2	2	2	2	2	2	2	2	2	2	2	2	2	2	2	2	#NULL!	#NULL!	#NULL!	0	#NULL!	#NULL!	#NULL!	#NULL!	#NULL!	#NULL!	#NULL!	#NULL!	#NULL!	#NULL!	#NULL!	#NULL!	#NULL!	#NULL!	#NULL!	#NULL!	#NULL!	#NULL!
3953	3	2	1	1	2	1	2	Medicine	3	2	2	2	2	2	2	2	2	2	2	2	2	2	2	2	2	2	2	#NULL!	#NULL!	#NULL!	0	#NULL!	#NULL!	#NULL!	#NULL!	#NULL!	#NULL!	#NULL!	#NULL!	#NULL!	#NULL!	#NULL!	#NULL!	#NULL!	#NULL!	#NULL!	#NULL!	#NULL!	#NULL!
3954	3	2	1	1	1	1	2	Nursing	3	2	2	2	2	2	2	2	2	2	2	2	2	2	2	2	2	2	2	#NULL!	#NULL!	#NULL!	0	#NULL!	#NULL!	#NULL!	#NULL!	#NULL!	#NULL!	#NULL!	#NULL!	#NULL!	#NULL!	#NULL!	#NULL!	#NULL!	#NULL!	#NULL!	#NULL!	#NULL!	#NULL!
3955	3	2	1	3	2	1	2	Nursing	1	2	2	2	2	2	2	2	2	2	2	2	2	2	2	2	2	2	2	#NULL!	#NULL!	#NULL!	0	#NULL!	#NULL!	#NULL!	#NULL!	#NULL!	#NULL!	#NULL!	#NULL!	#NULL!	#NULL!	#NULL!	#NULL!	#NULL!	#NULL!	#NULL!	#NULL!	#NULL!	#NULL!
3956	3	4	1	1	2	2	2	Medicine	1	2	2	2	2	2	2	2	2	2	2	2	2	2	2	2	2	2	2	#NULL!	#NULL!	#NULL!	0	#NULL!	#NULL!	#NULL!	#NULL!	#NULL!	#NULL!	#NULL!	#NULL!	#NULL!	#NULL!	#NULL!	#NULL!	#NULL!	#NULL!	#NULL!	#NULL!	#NULL!	#NULL!
3957	3	3	1	1	1	1	2	Pharmacy	1	2	2	2	2	2	2	2	2	2	2	2	2	2	2	2	2	2	2	#NULL!	#NULL!	#NULL!	0	#NULL!	#NULL!	#NULL!	#NULL!	#NULL!	#NULL!	#NULL!	#NULL!	#NULL!	#NULL!	#NULL!	#NULL!	#NULL!	#NULL!	#NULL!	#NULL!	#NULL!	#NULL!
3958	3	1	1	1	1	1	2	Medicine	1	2	2	2	2	2	2	2	2	2	2	2	2	2	2	2	2	2	2	#NULL!	#NULL!	#NULL!	0	#NULL!	#NULL!	#NULL!	#NULL!	#NULL!	#NULL!	#NULL!	#NULL!	#NULL!	#NULL!	#NULL!	#NULL!	#NULL!	#NULL!	#NULL!	#NULL!	#NULL!	#NULL!
3959	3	3	1	1	1	1	2	Medicine	1	2	2	2	2	2	2	2	2	2	2	2	2	2	2	2	2	2	2	#NULL!	#NULL!	#NULL!	0	#NULL!	#NULL!	#NULL!	#NULL!	#NULL!	#NULL!	#NULL!	#NULL!	#NULL!	#NULL!	#NULL!	#NULL!	#NULL!	#NULL!	#NULL!	#NULL!	#NULL!	#NULL!
3960	3	3	1	1	1	1	2	Medicine	1	2	2	2	2	2	2	2	2	2	2	2	2	2	2	2	2	2	2	#NULL!	#NULL!	#NULL!	0	#NULL!	#NULL!	#NULL!	#NULL!	#NULL!	#NULL!	#NULL!	#NULL!	#NULL!	#NULL!	#NULL!	#NULL!	#NULL!	#NULL!	#NULL!	#NULL!	#NULL!	#NULL!
3961	3	4	1	1	2	1	2	Nursing	1	2	2	2	2	2	2	2	2	2	2	2	2	2	2	2	2	2	2	#NULL!	#NULL!	#NULL!	0	#NULL!	#NULL!	#NULL!	#NULL!	#NULL!	#NULL!	#NULL!	#NULL!	#NULL!	#NULL!	#NULL!	#NULL!	#NULL!	#NULL!	#NULL!	#NULL!	#NULL!	#NULL!
3962	3	3	1	1	2	1	2	Nursing	1	2	2	2	2	2	2	2	2	2	2	2	2	2	2	2	2	2	2	#NULL!	#NULL!	#NULL!	0	#NULL!	#NULL!	#NULL!	#NULL!	#NULL!	#NULL!	#NULL!	#NULL!	#NULL!	#NULL!	#NULL!	#NULL!	#NULL!	#NULL!	#NULL!	#NULL!	#NULL!	#NULL!
3963	3	2	2	1	2	1	2	Medicine	1	2	2	2	2	2	2	2	2	2	2	2	2	2	2	2	2	2	2	#NULL!	#NULL!	#NULL!	0	#NULL!	#NULL!	#NULL!	#NULL!	#NULL!	#NULL!	#NULL!	#NULL!	#NULL!	#NULL!	#NULL!	#NULL!	#NULL!	#NULL!	#NULL!	#NULL!	#NULL!	#NULL!
3964	3	2	1	1	2	1	2	Pharmacy	1	2	2	2	2	2	2	2	2	2	2	2	2	2	2	2	2	2	2	#NULL!	#NULL!	#NULL!	0	#NULL!	#NULL!	#NULL!	#NULL!	#NULL!	#NULL!	#NULL!	#NULL!	#NULL!	#NULL!	#NULL!	#NULL!	#NULL!	#NULL!	#NULL!	#NULL!	#NULL!	#NULL!
3965	3	2	1	1	2	1	2	Nursing	1	2	2	2	2	2	2	2	2	2	2	2	2	2	2	2	2	2	2	#NULL!	#NULL!	#NULL!	0	#NULL!	#NULL!	#NULL!	#NULL!	#NULL!	#NULL!	#NULL!	#NULL!	#NULL!	#NULL!	#NULL!	#NULL!	#NULL!	#NULL!	#NULL!	#NULL!	#NULL!	#NULL!
3966	3	1	2	1	2	1	2	Nursing	2	2	2	2	2	2	2	2	2	2	2	2	2	2	2	2	2	2	2	#NULL!	#NULL!	#NULL!	0	#NULL!	#NULL!	#NULL!	#NULL!	#NULL!	#NULL!	#NULL!	#NULL!	#NULL!	#NULL!	#NULL!	#NULL!	#NULL!	#NULL!	#NULL!	#NULL!	#NULL!	#NULL!
3967	3	1	1	1	2	1	2	Nursing	1	2	2	2	2	2	2	2	2	2	2	2	2	2	2	2	2	2	2	#NULL!	#NULL!	#NULL!	0	#NULL!	#NULL!	#NULL!	#NULL!	#NULL!	#NULL!	#NULL!	#NULL!	#NULL!	#NULL!	#NULL!	#NULL!	#NULL!	#NULL!	#NULL!	#NULL!	#NULL!	#NULL!
3968	3	1	1	1	2	1	2	Nursing	3	2	2	2	2	2	2	2	2	2	2	2	2	2	2	2	2	2	2	#NULL!	#NULL!	#NULL!	0	#NULL!	#NULL!	#NULL!	#NULL!	#NULL!	#NULL!	#NULL!	#NULL!	#NULL!	#NULL!	#NULL!	#NULL!	#NULL!	#NULL!	#NULL!	#NULL!	#NULL!	#NULL!
3969	3	3	1	1	1	1	2	Nursing	3	2	2	2	2	2	2	2	2	2	2	2	2	2	2	2	2	2	2	#NULL!	#NULL!	#NULL!	0	#NULL!	#NULL!	#NULL!	#NULL!	#NULL!	#NULL!	#NULL!	#NULL!	#NULL!	#NULL!	#NULL!	#NULL!	#NULL!	#NULL!	#NULL!	#NULL!	#NULL!	#NULL!
3970	3	1	1	1	2	1	1	Medicine	1	2	2	2	2	2	2	2	2	2	2	2	2	2	2	2	2	2	2	#NULL!	#NULL!	#NULL!	0	#NULL!	#NULL!	#NULL!	#NULL!	#NULL!	#NULL!	#NULL!	#NULL!	#NULL!	#NULL!	#NULL!	#NULL!	#NULL!	#NULL!	#NULL!	#NULL!	#NULL!	#NULL!
3971	3	2	1	1	1	1	2	Nursing	3	2	2	2	2	2	2	2	2	2	2	2	2	2	2	2	2	2	2	#NULL!	#NULL!	#NULL!	0	#NULL!	#NULL!	#NULL!	#NULL!	#NULL!	#NULL!	#NULL!	#NULL!	#NULL!	#NULL!	#NULL!	#NULL!	#NULL!	#NULL!	#NULL!	#NULL!	#NULL!	#NULL!
3972	3	2	1	1	2	1	2	Nursing	3	2	2	2	2	2	2	2	2	2	2	2	2	2	2	2	2	2	2	#NULL!	#NULL!	#NULL!	0	#NULL!	#NULL!	#NULL!	#NULL!	#NULL!	#NULL!	#NULL!	#NULL!	#NULL!	#NULL!	#NULL!	#NULL!	#NULL!	#NULL!	#NULL!	#NULL!	#NULL!	#NULL!
3973	3	2	1	1	2	1	1	Nursing	3	2	2	2	2	2	2	2	2	2	2	2	2	2	2	2	2	2	2	#NULL!	#NULL!	#NULL!	0	#NULL!	#NULL!	#NULL!	#NULL!	#NULL!	#NULL!	#NULL!	#NULL!	#NULL!	#NULL!	#NULL!	#NULL!	#NULL!	#NULL!	#NULL!	#NULL!	#NULL!	#NULL!
3979	3	2	1	1	2	1	2	Nursing	1	2	2	2	2	2	2	2	2	2	2	2	2	2	2	2	2	2	2	#NULL!	#NULL!	#NULL!	0	#NULL!	#NULL!	#NULL!	#NULL!	#NULL!	#NULL!	#NULL!	#NULL!	#NULL!	#NULL!	#NULL!	#NULL!	#NULL!	#NULL!	#NULL!	#NULL!	#NULL!	#NULL!
3980	3	3	1	1	2	1	2	Nursing	1	2	2	2	2	2	2	2	2	2	2	2	2	2	2	2	2	2	2	#NULL!	#NULL!	#NULL!	0	#NULL!	#NULL!	#NULL!	#NULL!	#NULL!	#NULL!	#NULL!	#NULL!	#NULL!	#NULL!	#NULL!	#NULL!	#NULL!	#NULL!	#NULL!	#NULL!	#NULL!	#NULL!
3981	3	3	1	1	2	1	2	Medicine	1	2	2	2	2	2	2	2	2	2	2	2	2	2	2	2	2	2	2	#NULL!	#NULL!	#NULL!	0	#NULL!	#NULL!	#NULL!	#NULL!	#NULL!	#NULL!	#NULL!	#NULL!	#NULL!	#NULL!	#NULL!	#NULL!	#NULL!	#NULL!	#NULL!	#NULL!	#NULL!	#NULL!
3982	3	3	1	1	2	1	2	Nursing	1	2	2	2	2	2	2	2	2	2	2	2	2	2	2	2	2	2	2	#NULL!	#NULL!	#NULL!	0	#NULL!	#NULL!	#NULL!	#NULL!	#NULL!	#NULL!	#NULL!	#NULL!	#NULL!	#NULL!	#NULL!	#NULL!	#NULL!	#NULL!	#NULL!	#NULL!	#NULL!	#NULL!
3983	3	3	2	1	2	1	2	Medicine	4	2	2	2	2	2	2	2	2	2	2	2	2	2	2	2	2	2	2	#NULL!	#NULL!	#NULL!	0	#NULL!	#NULL!	#NULL!	#NULL!	#NULL!	#NULL!	#NULL!	#NULL!	#NULL!	#NULL!	#NULL!	#NULL!	#NULL!	#NULL!	#NULL!	#NULL!	#NULL!	#NULL!
3985	3	3	1	2	2	1	2	Medicine	1	2	2	2	2	2	2	2	2	2	2	2	2	2	2	2	2	2	2	#NULL!	#NULL!	#NULL!	0	#NULL!	#NULL!	#NULL!	#NULL!	#NULL!	#NULL!	#NULL!	#NULL!	#NULL!	#NULL!	#NULL!	#NULL!	#NULL!	#NULL!	#NULL!	#NULL!	#NULL!	#NULL!
3986	3	3	1	1	2	1	2	Medicine	3	2	2	2	2	2	2	2	2	2	2	2	2	2	2	2	1	2	2	#NULL!	#NULL!	#NULL!	0	#NULL!	#NULL!	#NULL!	#NULL!	#NULL!	#NULL!	#NULL!	#NULL!	#NULL!	#NULL!	#NULL!	#NULL!	#NULL!	#NULL!	#NULL!	#NULL!	#NULL!	#NULL!
3987	3	2	1	1	2	1	2	Nursing	1	2	2	2	2	2	2	2	2	2	2	2	2	2	2	2	2	2	2	#NULL!	#NULL!	#NULL!	0	#NULL!	#NULL!	#NULL!	#NULL!	#NULL!	#NULL!	#NULL!	#NULL!	#NULL!	#NULL!	#NULL!	#NULL!	#NULL!	#NULL!	#NULL!	#NULL!	#NULL!	#NULL!
3988	3	2	1	1	2	1	2	Nursing	1	2	2	2	2	2	2	2	2	2	2	2	2	2	2	2	2	2	2	#NULL!	#NULL!	#NULL!	0	#NULL!	#NULL!	#NULL!	#NULL!	#NULL!	#NULL!	#NULL!	#NULL!	#NULL!	#NULL!	#NULL!	#NULL!	#NULL!	#NULL!	#NULL!	#NULL!	#NULL!	#NULL!
3989	3	3	1	1	2	1	2	Medicine	1	2	2	2	2	2	2	2	2	2	2	2	2	2	2	2	2	2	2	#NULL!	#NULL!	#NULL!	0	#NULL!	#NULL!	#NULL!	#NULL!	#NULL!	#NULL!	#NULL!	#NULL!	#NULL!	#NULL!	#NULL!	#NULL!	#NULL!	#NULL!	#NULL!	#NULL!	#NULL!	#NULL!
3990	3	1	1	1	2	1	2	Medicine	1	2	2	2	2	2	2	2	2	2	2	2	2	2	2	2	2	2	2	#NULL!	#NULL!	#NULL!	0	#NULL!	#NULL!	#NULL!	#NULL!	#NULL!	#NULL!	#NULL!	#NULL!	#NULL!	#NULL!	#NULL!	#NULL!	#NULL!	#NULL!	#NULL!	#NULL!	#NULL!	#NULL!
3991	3	1	1	1	2	1	2	Medicine	1	2	2	2	2	2	2	2	2	2	2	2	2	2	2	2	2	2	2	#NULL!	#NULL!	#NULL!	0	#NULL!	#NULL!	#NULL!	#NULL!	#NULL!	#NULL!	#NULL!	#NULL!	#NULL!	#NULL!	#NULL!	#NULL!	#NULL!	#NULL!	#NULL!	#NULL!	#NULL!	#NULL!
3992	3	3	1	1	2	1	2	Nursing	1	2	2	2	2	2	2	2	2	2	2	2	2	2	2	2	2	2	2	#NULL!	#NULL!	#NULL!	0	#NULL!	#NULL!	#NULL!	#NULL!	#NULL!	#NULL!	#NULL!	#NULL!	#NULL!	#NULL!	#NULL!	#NULL!	#NULL!	#NULL!	#NULL!	#NULL!	#NULL!	#NULL!
3993	3	4	2	1	2	1	1	Nursing	1	2	2	2	2	2	2	2	2	2	2	2	2	2	2	2	2	2	2	#NULL!	#NULL!	#NULL!	0	#NULL!	#NULL!	#NULL!	#NULL!	#NULL!	#NULL!	#NULL!	#NULL!	#NULL!	#NULL!	#NULL!	#NULL!	#NULL!	#NULL!	#NULL!	#NULL!	#NULL!	#NULL!
3994	3	2	2	1	2	1	2	Nursing	3	2	2	2	2	2	2	2	2	2	2	1	2	2	2	2	2	2	2	#NULL!	#NULL!	#NULL!	0	#NULL!	#NULL!	#NULL!	#NULL!	#NULL!	#NULL!	#NULL!	#NULL!	#NULL!	#NULL!	#NULL!	#NULL!	#NULL!	#NULL!	#NULL!	#NULL!	#NULL!	#NULL!
3995	3	2	1	1	1	1	2	Nursing	2	2	2	2	2	2	2	2	2	2	2	2	2	2	2	2	2	2	2	#NULL!	#NULL!	#NULL!	0	#NULL!	#NULL!	#NULL!	#NULL!	#NULL!	#NULL!	#NULL!	#NULL!	#NULL!	#NULL!	#NULL!	#NULL!	#NULL!	#NULL!	#NULL!	#NULL!	#NULL!	#NULL!
3996	3	2	1	1	2	1	2	Nursing	1	2	2	2	2	2	2	2	2	2	2	2	2	2	2	2	2	2	2	#NULL!	#NULL!	#NULL!	0	#NULL!	#NULL!	#NULL!	#NULL!	#NULL!	#NULL!	#NULL!	#NULL!	#NULL!	#NULL!	#NULL!	#NULL!	#NULL!	#NULL!	#NULL!	#NULL!	#NULL!	#NULL!
3997	3	2	2	2	2	1	2	Medicine	2	2	2	2	2	2	2	2	2	2	2	2	2	2	2	2	2	2	2	#NULL!	#NULL!	#NULL!	0	#NULL!	#NULL!	#NULL!	#NULL!	#NULL!	#NULL!	#NULL!	#NULL!	#NULL!	#NULL!	#NULL!	#NULL!	#NULL!	#NULL!	#NULL!	#NULL!	#NULL!	#NULL!
3998	3	2	1	1	2	1	2	Nursing	1	2	2	2	2	2	2	2	2	2	2	2	2	2	2	2	2	2	2	#NULL!	#NULL!	#NULL!	0	#NULL!	#NULL!	#NULL!	#NULL!	#NULL!	#NULL!	#NULL!	#NULL!	#NULL!	#NULL!	#NULL!	#NULL!	#NULL!	#NULL!	#NULL!	#NULL!	#NULL!	#NULL!
3999	3	2	1	1	2	1	2	Medicine	1	2	2	2	2	2	2	2	2	2	2	2	2	2	2	2	2	2	2	#NULL!	#NULL!	#NULL!	0	#NULL!	#NULL!	#NULL!	#NULL!	#NULL!	#NULL!	#NULL!	#NULL!	#NULL!	#NULL!	#NULL!	#NULL!	#NULL!	#NULL!	#NULL!	#NULL!	#NULL!	#NULL!
4000	3	3	1	1	2	1	1	Nursing	1	2	2	2	2	2	2	2	2	2	2	2	2	2	2	2	2	2	2	#NULL!	#NULL!	#NULL!	0	#NULL!	#NULL!	#NULL!	#NULL!	#NULL!	#NULL!	#NULL!	#NULL!	#NULL!	#NULL!	#NULL!	#NULL!	#NULL!	#NULL!	#NULL!	#NULL!	#NULL!	#NULL!
4017	4	1	2	1	1	4	2	Pharmacy	5	2	2	2	2	2	2	2	2	2	2	2	2	2	2	2	2	2	2	#NULL!	#NULL!	#NULL!	0	#NULL!	#NULL!	#NULL!	#NULL!	#NULL!	#NULL!	#NULL!	#NULL!	#NULL!	#NULL!	#NULL!	#NULL!	#NULL!	#NULL!	#NULL!	#NULL!	#NULL!	#NULL!
4030	3	3	1	2	2	1	2	Nursing	3	2	2	2	2	2	2	2	2	2	2	2	2	2	2	2	2	2	2	#NULL!	#NULL!	#NULL!	0	#NULL!	#NULL!	#NULL!	#NULL!	#NULL!	#NULL!	#NULL!	#NULL!	#NULL!	#NULL!	#NULL!	#NULL!	#NULL!	#NULL!	#NULL!	#NULL!	#NULL!	#NULL!
4032	3	3	1	2	2	1	2	Medicine	2	2	2	2	2	2	2	2	2	2	2	2	2	2	2	2	2	2	2	#NULL!	#NULL!	#NULL!	0	#NULL!	#NULL!	#NULL!	#NULL!	#NULL!	#NULL!	#NULL!	#NULL!	#NULL!	#NULL!	#NULL!	#NULL!	#NULL!	#NULL!	#NULL!	#NULL!	#NULL!	#NULL!
4033	3	3	1	2	2	1	2	Nursing	1	2	2	2	2	2	2	2	2	2	2	2	2	2	2	2	2	2	2	#NULL!	#NULL!	#NULL!	0	#NULL!	#NULL!	#NULL!	#NULL!	#NULL!	#NULL!	#NULL!	#NULL!	#NULL!	#NULL!	#NULL!	#NULL!	#NULL!	#NULL!	#NULL!	#NULL!	#NULL!	#NULL!
4034	3	3	1	1	1	1	1	Medicine	1	2	2	2	2	2	2	2	2	2	2	2	2	2	2	2	2	2	2	#NULL!	#NULL!	#NULL!	0	#NULL!	#NULL!	#NULL!	#NULL!	#NULL!	#NULL!	#NULL!	#NULL!	#NULL!	#NULL!	#NULL!	#NULL!	#NULL!	#NULL!	#NULL!	#NULL!	#NULL!	#NULL!
4035	3	3	1	1	1	1	2	Nursing	3	2	2	2	2	2	2	2	2	2	2	2	2	2	2	2	2	2	2	#NULL!	#NULL!	#NULL!	0	#NULL!	#NULL!	#NULL!	#NULL!	#NULL!	#NULL!	#NULL!	#NULL!	#NULL!	#NULL!	#NULL!	#NULL!	#NULL!	#NULL!	#NULL!	#NULL!	#NULL!	#NULL!
4036	3	3	1	1	2	1	2	Nursing	1	2	2	2	2	2	2	2	2	2	2	2	2	2	2	2	2	2	2	#NULL!	#NULL!	#NULL!	0	#NULL!	#NULL!	#NULL!	#NULL!	#NULL!	#NULL!	#NULL!	#NULL!	#NULL!	#NULL!	#NULL!	#NULL!	#NULL!	#NULL!	#NULL!	#NULL!	#NULL!	#NULL!
4037	3	3	1	1	2	1	2	Nursing	1	2	2	2	2	2	2	2	2	2	2	2	2	2	2	2	2	2	2	#NULL!	#NULL!	#NULL!	0	#NULL!	#NULL!	#NULL!	#NULL!	#NULL!	#NULL!	#NULL!	#NULL!	#NULL!	#NULL!	#NULL!	#NULL!	#NULL!	#NULL!	#NULL!	#NULL!	#NULL!	#NULL!
4038	3	3	1	1	2	1	1	Nursing	2	2	2	2	2	2	2	2	2	2	2	2	2	2	2	2	2	2	2	#NULL!	#NULL!	#NULL!	0	#NULL!	#NULL!	#NULL!	#NULL!	#NULL!	#NULL!	#NULL!	#NULL!	#NULL!	#NULL!	#NULL!	#NULL!	#NULL!	#NULL!	#NULL!	#NULL!	#NULL!	#NULL!
4039	3	3	1	3	1	1	2	Nursing	3	2	2	2	2	2	2	2	2	2	2	2	2	2	2	2	2	2	2	#NULL!	#NULL!	#NULL!	0	#NULL!	#NULL!	#NULL!	#NULL!	#NULL!	#NULL!	#NULL!	#NULL!	#NULL!	#NULL!	#NULL!	#NULL!	#NULL!	#NULL!	#NULL!	#NULL!	#NULL!	#NULL!
4040	3	3	1	2	1	1	1	Nursing	1	2	2	2	2	2	2	2	2	2	2	2	2	2	2	2	2	2	2	#NULL!	#NULL!	#NULL!	0	#NULL!	#NULL!	#NULL!	#NULL!	#NULL!	#NULL!	#NULL!	#NULL!	#NULL!	#NULL!	#NULL!	#NULL!	#NULL!	#NULL!	#NULL!	#NULL!	#NULL!	#NULL!
4041	3	3	1	1	2	1	2	Medicine	1	2	2	2	2	2	2	2	2	2	2	2	2	2	2	2	2	2	2	#NULL!	#NULL!	#NULL!	0	#NULL!	#NULL!	#NULL!	#NULL!	#NULL!	#NULL!	#NULL!	#NULL!	#NULL!	#NULL!	#NULL!	#NULL!	#NULL!	#NULL!	#NULL!	#NULL!	#NULL!	#NULL!
4042	3	3	1	1	2	1	1	Nursing	3	2	2	2	2	2	2	2	2	2	2	2	2	2	2	2	2	2	2	#NULL!	#NULL!	#NULL!	0	#NULL!	#NULL!	#NULL!	#NULL!	#NULL!	#NULL!	#NULL!	#NULL!	#NULL!	#NULL!	#NULL!	#NULL!	#NULL!	#NULL!	#NULL!	#NULL!	#NULL!	#NULL!
4043	3	3	1	#NULL!	1	1	2	Medicine	1	2	2	2	2	2	2	2	2	2	2	2	2	2	2	2	2	2	2	#NULL!	#NULL!	#NULL!	0	#NULL!	#NULL!	#NULL!	#NULL!	#NULL!	#NULL!	#NULL!	#NULL!	#NULL!	#NULL!	#NULL!	#NULL!	#NULL!	#NULL!	#NULL!	#NULL!	#NULL!	#NULL!
4044	3	3	1	1	2	1	2	Nursing	3	2	2	2	2	2	2	2	2	2	2	2	2	2	2	2	2	2	2	#NULL!	#NULL!	#NULL!	0	#NULL!	#NULL!	#NULL!	#NULL!	#NULL!	#NULL!	#NULL!	#NULL!	#NULL!	#NULL!	#NULL!	#NULL!	#NULL!	#NULL!	#NULL!	#NULL!	#NULL!	#NULL!
4045	3	3	1	1	2	1	1	Nursing	3	2	2	2	2	2	2	2	2	2	2	2	2	2	2	2	2	2	2	#NULL!	#NULL!	#NULL!	0	#NULL!	#NULL!	#NULL!	#NULL!	#NULL!	#NULL!	#NULL!	#NULL!	#NULL!	#NULL!	#NULL!	#NULL!	#NULL!	#NULL!	#NULL!	#NULL!	#NULL!	#NULL!
4060	3	1	1	1	2	1	2	Nursing	4	2	2	2	2	2	2	2	2	2	2	2	2	2	2	2	2	2	2	#NULL!	#NULL!	#NULL!	0	#NULL!	#NULL!	#NULL!	#NULL!	#NULL!	#NULL!	#NULL!	#NULL!	#NULL!	#NULL!	#NULL!	#NULL!	#NULL!	#NULL!	#NULL!	#NULL!	#NULL!	#NULL!
4061	3	2	1	1	2	1	2	Nursing	1	2	2	2	2	2	2	2	2	2	2	2	2	2	2	2	2	2	2	#NULL!	#NULL!	#NULL!	0	#NULL!	#NULL!	#NULL!	#NULL!	#NULL!	#NULL!	#NULL!	#NULL!	#NULL!	#NULL!	#NULL!	#NULL!	#NULL!	#NULL!	#NULL!	#NULL!	#NULL!	#NULL!
4063	3	2	2	1	2	1	2	Nursing	3	2	2	2	2	2	2	2	2	2	2	2	2	2	2	2	2	2	2	#NULL!	#NULL!	#NULL!	0	#NULL!	#NULL!	#NULL!	#NULL!	#NULL!	#NULL!	#NULL!	#NULL!	#NULL!	#NULL!	#NULL!	#NULL!	#NULL!	#NULL!	#NULL!	#NULL!	#NULL!	#NULL!
4064	3	3	1	3	2	1	2	Nursing	3	2	2	2	2	2	2	2	2	2	2	2	2	2	2	2	2	2	2	#NULL!	#NULL!	#NULL!	0	#NULL!	#NULL!	#NULL!	#NULL!	#NULL!	#NULL!	#NULL!	#NULL!	#NULL!	#NULL!	#NULL!	#NULL!	#NULL!	#NULL!	#NULL!	#NULL!	#NULL!	#NULL!
4066	3	3	2	1	2	1	1	Nursing	1	2	2	2	2	2	2	2	2	2	2	2	2	2	2	2	2	2	2	#NULL!	#NULL!	#NULL!	0	#NULL!	#NULL!	#NULL!	#NULL!	#NULL!	#NULL!	#NULL!	#NULL!	#NULL!	#NULL!	#NULL!	#NULL!	#NULL!	#NULL!	#NULL!	#NULL!	#NULL!	#NULL!
4106	3	3	1	1	1	1	2	Nursing	1	2	2	2	2	2	2	2	2	2	2	2	2	2	2	2	2	2	2	#NULL!	#NULL!	#NULL!	0	#NULL!	#NULL!	#NULL!	#NULL!	#NULL!	#NULL!	#NULL!	#NULL!	#NULL!	#NULL!	#NULL!	#NULL!	#NULL!	#NULL!	#NULL!	#NULL!	#NULL!	#NULL!
4107	3	3	1	1	2	1	2	Medicine	1	2	2	2	2	2	2	2	2	2	2	2	2	2	2	2	2	2	2	#NULL!	#NULL!	#NULL!	0	#NULL!	#NULL!	#NULL!	#NULL!	#NULL!	#NULL!	#NULL!	#NULL!	#NULL!	#NULL!	#NULL!	#NULL!	#NULL!	#NULL!	#NULL!	#NULL!	#NULL!	#NULL!
4108	3	3	1	2	2	1	1	Medicine	1	2	2	2	2	2	2	2	2	2	2	2	2	2	2	2	2	2	2	#NULL!	#NULL!	#NULL!	0	#NULL!	#NULL!	#NULL!	#NULL!	#NULL!	#NULL!	#NULL!	#NULL!	#NULL!	#NULL!	#NULL!	#NULL!	#NULL!	#NULL!	#NULL!	#NULL!	#NULL!	#NULL!
4110	3	3	1	2	2	1	1	Medicine	2	2	2	2	2	2	2	2	2	2	2	2	2	2	2	2	2	2	2	#NULL!	#NULL!	#NULL!	0	#NULL!	#NULL!	#NULL!	#NULL!	#NULL!	#NULL!	#NULL!	#NULL!	#NULL!	#NULL!	#NULL!	#NULL!	#NULL!	#NULL!	#NULL!	#NULL!	#NULL!	#NULL!
4111	3	3	1	1	1	1	1	Medicine	1	2	2	2	2	2	2	2	2	2	2	2	2	2	2	2	2	2	2	#NULL!	#NULL!	#NULL!	0	#NULL!	#NULL!	#NULL!	#NULL!	#NULL!	#NULL!	#NULL!	#NULL!	#NULL!	#NULL!	#NULL!	#NULL!	#NULL!	#NULL!	#NULL!	#NULL!	#NULL!	#NULL!
4112	3	2	1	1	1	1	1	Nursing	1	2	2	2	2	2	2	2	2	2	2	2	2	2	2	2	2	2	2	#NULL!	#NULL!	#NULL!	0	#NULL!	#NULL!	#NULL!	#NULL!	#NULL!	#NULL!	#NULL!	#NULL!	#NULL!	#NULL!	#NULL!	#NULL!	#NULL!	#NULL!	#NULL!	#NULL!	#NULL!	#NULL!
4113	3	2	1	1	2	1	1	Nursing	1	2	2	2	2	2	2	2	2	2	2	2	2	2	2	2	2	2	2	#NULL!	#NULL!	#NULL!	0	#NULL!	#NULL!	#NULL!	#NULL!	#NULL!	#NULL!	#NULL!	#NULL!	#NULL!	#NULL!	#NULL!	#NULL!	#NULL!	#NULL!	#NULL!	#NULL!	#NULL!	#NULL!
4114	3	3	1	1	2	1	2	Medicine	1	2	2	2	2	2	2	2	2	2	2	2	2	2	2	2	1	2	2	#NULL!	#NULL!	#NULL!	0	#NULL!	#NULL!	#NULL!	#NULL!	#NULL!	#NULL!	#NULL!	#NULL!	#NULL!	#NULL!	#NULL!	#NULL!	#NULL!	#NULL!	#NULL!	#NULL!	#NULL!	#NULL!
4115	3	4	1	1	2	1	2	Medicine	1	2	2	2	2	2	2	2	2	2	2	2	2	2	2	2	1	2	2	#NULL!	#NULL!	#NULL!	0	#NULL!	#NULL!	#NULL!	#NULL!	#NULL!	#NULL!	#NULL!	#NULL!	#NULL!	#NULL!	#NULL!	#NULL!	#NULL!	#NULL!	#NULL!	#NULL!	#NULL!	#NULL!
4117	3	3	1	1	2	1	2	Nursing	1	2	2	2	2	2	2	2	2	2	2	2	2	2	2	2	2	2	2	#NULL!	#NULL!	#NULL!	0	#NULL!	#NULL!	#NULL!	#NULL!	#NULL!	#NULL!	#NULL!	#NULL!	#NULL!	#NULL!	#NULL!	#NULL!	#NULL!	#NULL!	#NULL!	#NULL!	#NULL!	#NULL!
4118	3	3	1	1	3	1	2	Nursing	1	2	2	2	2	2	2	2	2	2	2	2	2	2	2	2	2	1	1	1	2	2	0	#NULL!	#NULL!	#NULL!	#NULL!	#NULL!	#NULL!	#NULL!	#NULL!	#NULL!	#NULL!	#NULL!	#NULL!	#NULL!	#NULL!	#NULL!	#NULL!	#NULL!	#NULL!
4119	3	3	1	1	2	1	2	Nursing	3	2	2	2	2	2	2	2	2	2	2	2	2	2	2	2	2	2	2	#NULL!	#NULL!	#NULL!	0	#NULL!	#NULL!	#NULL!	#NULL!	#NULL!	#NULL!	#NULL!	#NULL!	#NULL!	#NULL!	#NULL!	#NULL!	#NULL!	#NULL!	#NULL!	#NULL!	#NULL!	#NULL!
4120	3	3	1	1	2	1	2	Nursing	2	2	2	2	2	2	2	2	2	2	2	2	2	2	2	2	2	2	2	#NULL!	#NULL!	#NULL!	0	#NULL!	#NULL!	#NULL!	#NULL!	#NULL!	#NULL!	#NULL!	#NULL!	#NULL!	#NULL!	#NULL!	#NULL!	#NULL!	#NULL!	#NULL!	#NULL!	#NULL!	#NULL!
4121	3	3	1	1	2	1	2	Nursing	3	2	2	2	2	2	2	2	2	2	2	2	2	2	2	2	2	2	2	#NULL!	#NULL!	#NULL!	0	#NULL!	#NULL!	#NULL!	#NULL!	#NULL!	#NULL!	#NULL!	#NULL!	#NULL!	#NULL!	#NULL!	#NULL!	#NULL!	#NULL!	#NULL!	#NULL!	#NULL!	#NULL!
4122	3	3	1	1	2	1	2	Nursing	3	2	2	2	2	2	2	2	2	2	2	2	2	2	2	2	2	2	2	#NULL!	#NULL!	#NULL!	0	#NULL!	#NULL!	#NULL!	#NULL!	#NULL!	#NULL!	#NULL!	#NULL!	#NULL!	#NULL!	#NULL!	#NULL!	#NULL!	#NULL!	#NULL!	#NULL!	#NULL!	#NULL!
4123	3	3	1	1	2	1	1	Nursing	2	2	2	2	2	2	2	2	2	2	2	2	2	2	2	2	2	2	2	#NULL!	#NULL!	#NULL!	0	#NULL!	#NULL!	#NULL!	#NULL!	#NULL!	#NULL!	#NULL!	#NULL!	#NULL!	#NULL!	#NULL!	#NULL!	#NULL!	#NULL!	#NULL!	#NULL!	#NULL!	#NULL!
4124	3	3	1	1	2	1	1	Medicine	1	2	2	2	2	2	2	2	2	2	2	2	2	2	2	2	2	2	2	#NULL!	#NULL!	#NULL!	0	#NULL!	#NULL!	#NULL!	#NULL!	#NULL!	#NULL!	#NULL!	#NULL!	#NULL!	#NULL!	#NULL!	#NULL!	#NULL!	#NULL!	#NULL!	#NULL!	#NULL!	#NULL!
4125	3	2	1	1	1	1	2	Nursing	1	2	2	2	2	2	2	2	2	2	2	2	2	2	2	2	2	2	2	#NULL!	#NULL!	#NULL!	0	#NULL!	#NULL!	#NULL!	#NULL!	#NULL!	#NULL!	#NULL!	#NULL!	#NULL!	#NULL!	#NULL!	#NULL!	#NULL!	#NULL!	#NULL!	#NULL!	#NULL!	#NULL!
4126	3	2	1	1	2	1	1	Medicine	1	2	2	2	2	2	2	2	2	2	2	2	2	2	2	2	2	3	2	#NULL!	#NULL!	#NULL!	0	#NULL!	#NULL!	#NULL!	#NULL!	#NULL!	#NULL!	#NULL!	#NULL!	#NULL!	#NULL!	#NULL!	#NULL!	#NULL!	#NULL!	#NULL!	#NULL!	#NULL!	#NULL!
4127	3	2	1	1	2	1	1	Nursing	1	2	2	1	2	2	2	2	2	2	2	2	2	2	2	2	2	2	2	#NULL!	#NULL!	#NULL!	0	#NULL!	#NULL!	#NULL!	#NULL!	#NULL!	#NULL!	#NULL!	#NULL!	#NULL!	#NULL!	#NULL!	#NULL!	#NULL!	#NULL!	#NULL!	#NULL!	#NULL!	#NULL!
4128	3	2	1	1	2	1	2	Nursing	3	2	2	2	2	2	2	2	2	2	2	2	2	2	2	2	2	2	2	#NULL!	#NULL!	#NULL!	0	#NULL!	#NULL!	#NULL!	#NULL!	#NULL!	#NULL!	#NULL!	#NULL!	#NULL!	#NULL!	#NULL!	#NULL!	#NULL!	#NULL!	#NULL!	#NULL!	#NULL!	#NULL!
4129	3	3	1	2	2	1	2	Nursing	3	2	2	2	2	2	2	2	2	2	2	2	2	2	2	2	2	2	2	#NULL!	#NULL!	#NULL!	0	#NULL!	#NULL!	#NULL!	#NULL!	#NULL!	#NULL!	#NULL!	#NULL!	#NULL!	#NULL!	#NULL!	#NULL!	#NULL!	#NULL!	#NULL!	#NULL!	#NULL!	#NULL!
4130	3	1	1	1	1	1	2	Nursing	3	2	2	2	2	2	2	2	2	2	2	2	2	2	2	2	2	2	2	#NULL!	#NULL!	#NULL!	0	#NULL!	#NULL!	#NULL!	#NULL!	#NULL!	#NULL!	#NULL!	#NULL!	#NULL!	#NULL!	#NULL!	#NULL!	#NULL!	#NULL!	#NULL!	#NULL!	#NULL!	#NULL!
4131	3	1	1	1	2	1	2	Nursing	1	2	2	2	2	2	2	2	2	2	2	2	2	2	2	2	2	2	2	#NULL!	#NULL!	#NULL!	0	#NULL!	#NULL!	#NULL!	#NULL!	#NULL!	#NULL!	#NULL!	#NULL!	#NULL!	#NULL!	#NULL!	#NULL!	#NULL!	#NULL!	#NULL!	#NULL!	#NULL!	#NULL!
4132	3	3	1	1	2	1	2	Nursing	3	2	2	2	2	2	2	2	2	2	2	2	2	2	2	2	2	2	2	#NULL!	#NULL!	#NULL!	0	#NULL!	#NULL!	#NULL!	#NULL!	#NULL!	#NULL!	#NULL!	#NULL!	#NULL!	#NULL!	#NULL!	#NULL!	#NULL!	#NULL!	#NULL!	#NULL!	#NULL!	#NULL!
4133	3	4	2	2	1	1	2	Medicine	1	2	2	2	2	2	2	2	2	2	2	2	2	2	2	2	2	2	2	#NULL!	#NULL!	#NULL!	0	#NULL!	#NULL!	#NULL!	#NULL!	#NULL!	#NULL!	#NULL!	#NULL!	#NULL!	#NULL!	#NULL!	#NULL!	#NULL!	#NULL!	#NULL!	#NULL!	#NULL!	#NULL!
4134	3	3	1	1	1	1	1	Nursing	1	2	2	2	2	2	2	2	2	2	2	2	2	2	2	2	2	2	2	#NULL!	#NULL!	#NULL!	0	#NULL!	#NULL!	#NULL!	#NULL!	#NULL!	#NULL!	#NULL!	#NULL!	#NULL!	#NULL!	#NULL!	#NULL!	#NULL!	#NULL!	#NULL!	#NULL!	#NULL!	#NULL!
4135	3	3	1	1	2	1	2	Medicine	4	2	2	2	2	2	2	2	2	2	2	2	2	2	2	2	2	2	2	#NULL!	#NULL!	#NULL!	0	#NULL!	#NULL!	#NULL!	#NULL!	#NULL!	#NULL!	#NULL!	#NULL!	#NULL!	#NULL!	#NULL!	#NULL!	#NULL!	#NULL!	#NULL!	#NULL!	#NULL!	#NULL!
4136	3	3	1	1	2	1	2	Nursing	1	2	2	2	2	2	2	2	2	2	2	2	2	2	2	2	2	2	2	#NULL!	#NULL!	#NULL!	0	#NULL!	#NULL!	#NULL!	#NULL!	#NULL!	#NULL!	#NULL!	#NULL!	#NULL!	#NULL!	#NULL!	#NULL!	#NULL!	#NULL!	#NULL!	#NULL!	#NULL!	#NULL!
4137	3	3	1	1	2	1	2	Nursing	3	2	2	2	2	2	2	2	2	2	2	2	2	2	2	2	2	2	2	#NULL!	#NULL!	#NULL!	0	#NULL!	#NULL!	#NULL!	#NULL!	#NULL!	#NULL!	#NULL!	#NULL!	#NULL!	#NULL!	#NULL!	#NULL!	#NULL!	#NULL!	#NULL!	#NULL!	#NULL!	#NULL!
4138	3	3	1	1	2	1	2	Medicine	1	2	2	2	2	2	2	2	2	2	2	2	2	2	2	2	2	2	2	#NULL!	#NULL!	#NULL!	0	#NULL!	#NULL!	#NULL!	#NULL!	#NULL!	#NULL!	#NULL!	#NULL!	#NULL!	#NULL!	#NULL!	#NULL!	#NULL!	#NULL!	#NULL!	#NULL!	#NULL!	#NULL!
4139	3	3	1	1	2	1	2	Nursing	1	2	2	2	2	2	2	2	2	2	2	2	2	2	2	2	2	2	2	#NULL!	#NULL!	#NULL!	0	#NULL!	#NULL!	#NULL!	#NULL!	#NULL!	#NULL!	#NULL!	#NULL!	#NULL!	#NULL!	#NULL!	#NULL!	#NULL!	#NULL!	#NULL!	#NULL!	#NULL!	#NULL!
4140	3	4	1	1	1	1	2	Pharmacy	1	2	2	2	2	2	2	2	2	2	2	2	2	2	2	2	2	2	2	#NULL!	#NULL!	#NULL!	0	#NULL!	#NULL!	#NULL!	#NULL!	#NULL!	#NULL!	#NULL!	#NULL!	#NULL!	#NULL!	#NULL!	#NULL!	#NULL!	#NULL!	#NULL!	#NULL!	#NULL!	#NULL!
4141	3	3	1	1	2	1	1	Medicine	1	2	2	2	2	2	2	2	2	2	2	2	2	2	2	2	2	2	2	#NULL!	#NULL!	#NULL!	0	#NULL!	#NULL!	#NULL!	#NULL!	#NULL!	#NULL!	#NULL!	#NULL!	#NULL!	#NULL!	#NULL!	#NULL!	#NULL!	#NULL!	#NULL!	#NULL!	#NULL!	#NULL!
4142	3	3	1	1	2	1	2	Nursing	1	2	2	2	2	2	2	2	2	2	2	2	2	2	2	2	2	2	2	#NULL!	#NULL!	#NULL!	0	#NULL!	#NULL!	#NULL!	#NULL!	#NULL!	#NULL!	#NULL!	#NULL!	#NULL!	#NULL!	#NULL!	#NULL!	#NULL!	#NULL!	#NULL!	#NULL!	#NULL!	#NULL!
4143	3	3	1	1	2	1	2	Nursing	1	2	2	2	2	2	2	2	2	2	2	2	2	2	2	2	2	2	2	#NULL!	#NULL!	#NULL!	0	#NULL!	#NULL!	#NULL!	#NULL!	#NULL!	#NULL!	#NULL!	#NULL!	#NULL!	#NULL!	#NULL!	#NULL!	#NULL!	#NULL!	#NULL!	#NULL!	#NULL!	#NULL!
4144	3	4	2	2	1	1	1	Nursing	1	2	2	2	2	2	2	2	2	2	2	2	2	2	2	2	2	2	2	#NULL!	#NULL!	#NULL!	0	#NULL!	#NULL!	#NULL!	#NULL!	#NULL!	#NULL!	#NULL!	#NULL!	#NULL!	#NULL!	#NULL!	#NULL!	#NULL!	#NULL!	#NULL!	#NULL!	#NULL!	#NULL!
4145	3	3	1	1	2	1	2	Nursing	1	2	2	2	2	2	2	2	2	2	2	2	2	2	2	2	2	2	2	#NULL!	#NULL!	#NULL!	0	#NULL!	#NULL!	#NULL!	#NULL!	#NULL!	#NULL!	#NULL!	#NULL!	#NULL!	#NULL!	#NULL!	#NULL!	#NULL!	#NULL!	#NULL!	#NULL!	#NULL!	#NULL!
4146	3	3	2	2	2	1	2	Medicine	3	2	2	2	2	2	2	2	2	2	2	2	2	2	2	2	2	2	2	#NULL!	#NULL!	#NULL!	0	#NULL!	#NULL!	#NULL!	#NULL!	#NULL!	#NULL!	#NULL!	#NULL!	#NULL!	#NULL!	#NULL!	#NULL!	#NULL!	#NULL!	#NULL!	#NULL!	#NULL!	#NULL!
4147	3	3	1	1	1	1	1	Nursing	2	2	2	2	2	2	2	2	2	2	2	2	2	2	2	2	2	2	2	#NULL!	#NULL!	#NULL!	0	#NULL!	#NULL!	#NULL!	#NULL!	#NULL!	#NULL!	#NULL!	#NULL!	#NULL!	#NULL!	#NULL!	#NULL!	#NULL!	#NULL!	#NULL!	#NULL!	#NULL!	#NULL!
4148	3	4	1	2	1	1	2	Medicine	1	2	2	2	2	2	2	2	2	2	2	2	2	2	2	2	2	2	2	#NULL!	#NULL!	#NULL!	0	#NULL!	#NULL!	#NULL!	#NULL!	#NULL!	#NULL!	#NULL!	#NULL!	#NULL!	#NULL!	#NULL!	#NULL!	#NULL!	#NULL!	#NULL!	#NULL!	#NULL!	#NULL!
4149	3	3	2	2	2	1	2	Pharmacy	1	2	2	2	1	2	2	2	1	2	2	2	2	2	2	2	2	2	2	#NULL!	#NULL!	#NULL!	0	#NULL!	#NULL!	#NULL!	#NULL!	#NULL!	#NULL!	#NULL!	#NULL!	#NULL!	#NULL!	#NULL!	#NULL!	#NULL!	#NULL!	#NULL!	#NULL!	#NULL!	#NULL!
4150	3	4	1	2	2	2	2	Medicine	1	2	2	2	2	2	2	2	2	2	2	2	2	2	2	2	2	2	2	#NULL!	#NULL!	#NULL!	0	#NULL!	#NULL!	#NULL!	#NULL!	#NULL!	#NULL!	#NULL!	#NULL!	#NULL!	#NULL!	#NULL!	#NULL!	#NULL!	#NULL!	#NULL!	#NULL!	#NULL!	#NULL!
4151	3	3	1	2	1	1	2	Nursing	3	2	2	2	2	2	2	2	2	2	2	2	2	2	2	2	2	2	2	#NULL!	#NULL!	#NULL!	0	#NULL!	#NULL!	#NULL!	#NULL!	#NULL!	#NULL!	#NULL!	#NULL!	#NULL!	#NULL!	#NULL!	#NULL!	#NULL!	#NULL!	#NULL!	#NULL!	#NULL!	#NULL!
4152	3	3	1	1	2	1	2	Nursing	1	2	2	2	2	2	2	2	2	2	2	2	2	2	2	2	2	2	2	#NULL!	#NULL!	#NULL!	0	#NULL!	#NULL!	#NULL!	#NULL!	#NULL!	#NULL!	#NULL!	#NULL!	#NULL!	#NULL!	#NULL!	#NULL!	#NULL!	#NULL!	#NULL!	#NULL!	#NULL!	#NULL!
4153	3	3	1	1	2	1	1	Nursing	3	2	2	2	2	2	2	2	2	2	2	2	2	2	2	2	2	2	2	#NULL!	#NULL!	#NULL!	0	#NULL!	#NULL!	#NULL!	#NULL!	#NULL!	#NULL!	#NULL!	#NULL!	#NULL!	#NULL!	#NULL!	#NULL!	#NULL!	#NULL!	#NULL!	#NULL!	#NULL!	#NULL!
4154	3	3	1	1	1	1	2	Nursing	1	2	2	2	2	2	2	2	2	2	2	2	2	2	2	2	2	2	2	#NULL!	#NULL!	#NULL!	0	#NULL!	#NULL!	#NULL!	#NULL!	#NULL!	#NULL!	#NULL!	#NULL!	#NULL!	#NULL!	#NULL!	#NULL!	#NULL!	#NULL!	#NULL!	#NULL!	#NULL!	#NULL!
4155	3	3	1	1	2	1	2	Nursing	1	2	2	2	2	2	2	2	2	2	2	2	2	2	2	2	2	2	1	1	2	2	0	#NULL!	#NULL!	#NULL!	#NULL!	#NULL!	#NULL!	#NULL!	#NULL!	#NULL!	#NULL!	#NULL!	#NULL!	#NULL!	#NULL!	#NULL!	#NULL!	#NULL!	#NULL!
4156	3	3	1	1	2	1	2	Medicine	1	2	2	2	2	2	2	2	2	2	2	2	2	2	2	2	2	2	2	#NULL!	#NULL!	#NULL!	0	#NULL!	#NULL!	#NULL!	#NULL!	#NULL!	#NULL!	#NULL!	#NULL!	#NULL!	#NULL!	#NULL!	#NULL!	#NULL!	#NULL!	#NULL!	#NULL!	#NULL!	#NULL!
4157	3	4	1	1	2	1	2	Nursing	3	2	2	2	2	2	2	2	2	2	2	2	2	2	2	2	2	2	2	#NULL!	#NULL!	#NULL!	0	#NULL!	#NULL!	#NULL!	#NULL!	#NULL!	#NULL!	#NULL!	#NULL!	#NULL!	#NULL!	#NULL!	#NULL!	#NULL!	#NULL!	#NULL!	#NULL!	#NULL!	#NULL!
4158	3	4	1	1	2	1	2	Medicine	1	2	2	2	2	2	2	2	2	2	2	2	2	2	2	2	2	2	2	#NULL!	#NULL!	#NULL!	0	#NULL!	#NULL!	#NULL!	#NULL!	#NULL!	#NULL!	#NULL!	#NULL!	#NULL!	#NULL!	#NULL!	#NULL!	#NULL!	#NULL!	#NULL!	#NULL!	#NULL!	#NULL!
4159	3	4	1	1	2	1	2	Nursing	3	2	2	2	2	2	2	2	2	2	2	2	2	2	2	2	2	2	2	#NULL!	#NULL!	#NULL!	0	#NULL!	#NULL!	#NULL!	#NULL!	#NULL!	#NULL!	#NULL!	#NULL!	#NULL!	#NULL!	#NULL!	#NULL!	#NULL!	#NULL!	#NULL!	#NULL!	#NULL!	#NULL!
4160	3	4	1	2	2	1	2	Medicine	1	2	2	2	2	2	2	2	2	2	2	2	2	2	2	2	2	2	2	#NULL!	#NULL!	#NULL!	0	#NULL!	#NULL!	#NULL!	#NULL!	#NULL!	#NULL!	#NULL!	#NULL!	#NULL!	#NULL!	#NULL!	#NULL!	#NULL!	#NULL!	#NULL!	#NULL!	#NULL!	#NULL!
4161	3	4	1	1	2	1	1	Medicine	3	2	2	2	2	2	2	2	2	2	2	2	2	2	2	2	2	2	2	#NULL!	#NULL!	#NULL!	0	#NULL!	#NULL!	#NULL!	#NULL!	#NULL!	#NULL!	#NULL!	#NULL!	#NULL!	#NULL!	#NULL!	#NULL!	#NULL!	#NULL!	#NULL!	#NULL!	#NULL!	#NULL!
4162	3	4	1	1	2	1	2	Nursing	2	2	2	2	2	2	2	2	2	2	2	2	2	2	2	2	2	2	2	#NULL!	#NULL!	#NULL!	0	#NULL!	#NULL!	#NULL!	#NULL!	#NULL!	#NULL!	#NULL!	#NULL!	#NULL!	#NULL!	#NULL!	#NULL!	#NULL!	#NULL!	#NULL!	#NULL!	#NULL!	#NULL!
4163	3	3	1	1	2	1	2	Nursing	1	2	2	2	2	2	2	2	2	2	2	2	2	2	2	2	2	2	2	#NULL!	#NULL!	#NULL!	0	#NULL!	#NULL!	#NULL!	#NULL!	#NULL!	#NULL!	#NULL!	#NULL!	#NULL!	#NULL!	#NULL!	#NULL!	#NULL!	#NULL!	#NULL!	#NULL!	#NULL!	#NULL!
4164	3	3	1	1	2	1	2	Nursing	1	2	2	2	2	2	2	2	2	2	2	2	2	2	2	2	2	2	2	#NULL!	#NULL!	#NULL!	0	#NULL!	#NULL!	#NULL!	#NULL!	#NULL!	#NULL!	#NULL!	#NULL!	#NULL!	#NULL!	#NULL!	#NULL!	#NULL!	#NULL!	#NULL!	#NULL!	#NULL!	#NULL!
4165	3	4	2	2	2	1	2	Nursing	1	2	2	2	2	2	2	2	2	2	2	2	2	2	2	2	2	2	2	#NULL!	#NULL!	#NULL!	0	#NULL!	#NULL!	#NULL!	#NULL!	#NULL!	#NULL!	#NULL!	#NULL!	#NULL!	#NULL!	#NULL!	#NULL!	#NULL!	#NULL!	#NULL!	#NULL!	#NULL!	#NULL!
4166	3	3	1	2	2	1	2	Nursing	1	2	2	2	2	2	2	2	2	2	2	2	2	2	2	2	2	2	2	#NULL!	#NULL!	#NULL!	0	#NULL!	#NULL!	#NULL!	#NULL!	#NULL!	#NULL!	#NULL!	#NULL!	#NULL!	#NULL!	#NULL!	#NULL!	#NULL!	#NULL!	#NULL!	#NULL!	#NULL!	#NULL!
4167	3	2	1	1	1	1	2	Nursing	4	2	2	2	2	2	2	2	2	2	2	2	2	2	2	2	2	2	2	#NULL!	#NULL!	#NULL!	0	#NULL!	#NULL!	#NULL!	#NULL!	#NULL!	#NULL!	#NULL!	#NULL!	#NULL!	#NULL!	#NULL!	#NULL!	#NULL!	#NULL!	#NULL!	#NULL!	#NULL!	#NULL!
4168	3	2	1	1	1	1	2	Medicine	1	2	2	2	2	2	2	2	2	2	2	2	2	2	2	2	2	2	1	1	2	2	0	#NULL!	#NULL!	#NULL!	#NULL!	#NULL!	#NULL!	#NULL!	#NULL!	#NULL!	#NULL!	#NULL!	#NULL!	#NULL!	#NULL!	#NULL!	#NULL!	#NULL!	#NULL!
4169	3	2	1	1	2	1	2	Medicine	1	2	2	2	2	2	2	2	2	2	2	2	2	2	2	2	2	2	2	#NULL!	#NULL!	#NULL!	0	#NULL!	#NULL!	#NULL!	#NULL!	#NULL!	#NULL!	#NULL!	#NULL!	#NULL!	#NULL!	#NULL!	#NULL!	#NULL!	#NULL!	#NULL!	#NULL!	#NULL!	#NULL!
4170	3	3	2	1	2	1	2	Nursing	1	2	2	2	2	2	2	2	2	2	2	2	2	2	2	2	2	2	2	#NULL!	#NULL!	#NULL!	0	#NULL!	#NULL!	#NULL!	#NULL!	#NULL!	#NULL!	#NULL!	#NULL!	#NULL!	#NULL!	#NULL!	#NULL!	#NULL!	#NULL!	#NULL!	#NULL!	#NULL!	#NULL!
4177	2	1	2	1	1	5	3	Others	4	1	2	2	2	2	2	2	2	2	1	1	1	1	2	2	2	2	1	3	2	3	0	#NULL!	#NULL!	#NULL!	#NULL!	#NULL!	#NULL!	#NULL!	#NULL!	#NULL!	#NULL!	#NULL!	#NULL!	#NULL!	#NULL!	#NULL!	#NULL!	#NULL!	#NULL!
4181	2	4	2	2	1	5	4	Medicine	1	1	2	2	2	2	2	2	2	2	1	2	2	2	2	2	2	2	1	3	2	3	0	#NULL!	#NULL!	#NULL!	#NULL!	#NULL!	#NULL!	#NULL!	#NULL!	#NULL!	#NULL!	#NULL!	#NULL!	#NULL!	#NULL!	#NULL!	#NULL!	#NULL!	#NULL!
4183	2	1	2	1	3	5	1	Others	1	2	2	2	2	2	2	2	2	2	2	1	1	1	2	2	2	2	3	3	2	3	0	#NULL!	#NULL!	#NULL!	#NULL!	#NULL!	#NULL!	#NULL!	#NULL!	#NULL!	#NULL!	#NULL!	#NULL!	#NULL!	#NULL!	#NULL!	#NULL!	#NULL!	#NULL!
4184	2	1	2	1	3	5	2	Pharmacy	1	1	2	2	2	2	2	2	2	2	2	1	1	1	1	2	2	2	2	#NULL!	#NULL!	#NULL!	0	#NULL!	#NULL!	#NULL!	#NULL!	#NULL!	#NULL!	#NULL!	#NULL!	#NULL!	#NULL!	#NULL!	#NULL!	#NULL!	#NULL!	#NULL!	#NULL!	#NULL!	#NULL!
4186	2	1	2	1	1	5	3	Pharmacy	2	2	2	2	2	2	2	2	2	2	2	1	2	2	2	2	2	2	2	#NULL!	#NULL!	#NULL!	0	#NULL!	#NULL!	#NULL!	#NULL!	#NULL!	#NULL!	#NULL!	#NULL!	#NULL!	#NULL!	#NULL!	#NULL!	#NULL!	#NULL!	#NULL!	#NULL!	#NULL!	#NULL!
4189	2	1	2	1	2	5	4	Medicine	2	2	2	2	2	2	2	2	2	2	1	1	2	2	2	2	2	2	1	3	2	3	0	#NULL!	#NULL!	#NULL!	#NULL!	#NULL!	#NULL!	#NULL!	#NULL!	#NULL!	#NULL!	#NULL!	#NULL!	#NULL!	#NULL!	#NULL!	#NULL!	#NULL!	#NULL!
4190	2	1	2	1	1	5	1	Pharmacy	2	1	2	2	2	2	2	2	2	2	2	1	1	1	1	1	1	2	1	1	2	2	0	#NULL!	#NULL!	#NULL!	#NULL!	#NULL!	#NULL!	#NULL!	#NULL!	#NULL!	#NULL!	#NULL!	#NULL!	#NULL!	#NULL!	#NULL!	#NULL!	#NULL!	#NULL!
4193	2	1	2	1	1	5	3	Pharmacy	2	1	2	2	2	2	2	1	2	2	2	2	2	1	2	2	1	2	3	3	2	2	0	#NULL!	#NULL!	#NULL!	#NULL!	#NULL!	#NULL!	#NULL!	#NULL!	#NULL!	#NULL!	#NULL!	#NULL!	#NULL!	#NULL!	#NULL!	#NULL!	#NULL!	#NULL!
4194	2	1	1	1	1	5	4	Pharmacy	2	1	2	2	2	2	2	2	2	2	1	2	2	2	2	2	2	2	2	#NULL!	#NULL!	#NULL!	0	#NULL!	#NULL!	#NULL!	#NULL!	#NULL!	#NULL!	#NULL!	#NULL!	#NULL!	#NULL!	#NULL!	#NULL!	#NULL!	#NULL!	#NULL!	#NULL!	#NULL!	#NULL!
4195	2	1	2	1	1	5	2	Pharmacy	2	2	2	2	2	2	2	2	2	2	1	1	1	2	2	2	2	2	2	#NULL!	#NULL!	#NULL!	0	#NULL!	#NULL!	#NULL!	#NULL!	#NULL!	#NULL!	#NULL!	#NULL!	#NULL!	#NULL!	#NULL!	#NULL!	#NULL!	#NULL!	#NULL!	#NULL!	#NULL!	#NULL!
4197	2	1	2	2	1	2	3	Others	2	2	2	2	2	2	2	2	2	1	1	2	1	1	2	2	2	2	1	3	2	3	0	#NULL!	#NULL!	#NULL!	#NULL!	#NULL!	#NULL!	#NULL!	#NULL!	#NULL!	#NULL!	#NULL!	#NULL!	#NULL!	#NULL!	#NULL!	#NULL!	#NULL!	#NULL!
4201	2	1	2	1	1	5	3	Medicine	1	1	2	2	2	2	2	2	2	2	1	2	2	2	2	2	2	2	1	3	2	3	0	#NULL!	#NULL!	#NULL!	#NULL!	#NULL!	#NULL!	#NULL!	#NULL!	#NULL!	#NULL!	#NULL!	#NULL!	#NULL!	#NULL!	#NULL!	#NULL!	#NULL!	#NULL!
4203	2	1	2	1	3	5	3	Health and rehabilitation sciences "Physiotherapy"	2	1	2	2	2	2	2	2	2	2	1	1	1	1	2	2	2	2	1	3	2	4	0	#NULL!	#NULL!	#NULL!	#NULL!	#NULL!	#NULL!	#NULL!	#NULL!	#NULL!	#NULL!	#NULL!	#NULL!	#NULL!	#NULL!	#NULL!	#NULL!	#NULL!	#NULL!
4204	2	1	2	1	1	5	4	Pharmacy	2	1	2	2	2	2	2	2	2	2	2	2	1	1	2	2	2	2	1	3	2	4	0	#NULL!	#NULL!	#NULL!	#NULL!	#NULL!	#NULL!	#NULL!	#NULL!	#NULL!	#NULL!	#NULL!	#NULL!	#NULL!	#NULL!	#NULL!	#NULL!	#NULL!	#NULL!
4206	2	1	2	1	1	5	3	Others	1	1	2	2	2	2	2	2	2	2	1	2	2	1	2	2	2	2	3	3	2	2	0	#NULL!	#NULL!	#NULL!	#NULL!	#NULL!	#NULL!	#NULL!	#NULL!	#NULL!	#NULL!	#NULL!	#NULL!	#NULL!	#NULL!	#NULL!	#NULL!	#NULL!	#NULL!
4210	2	1	2	1	1	5	1	Others	2	2	2	2	2	2	2	2	2	2	2	2	2	2	2	2	2	2	1	3	2	3	0	#NULL!	#NULL!	#NULL!	#NULL!	#NULL!	#NULL!	#NULL!	#NULL!	#NULL!	#NULL!	#NULL!	#NULL!	#NULL!	#NULL!	#NULL!	#NULL!	#NULL!	#NULL!
4212	2	1	2	1	1	5	4	Pharmacy	2	1	2	2	2	2	2	2	2	2	1	2	2	2	2	2	2	2	1	3	2	4	0	#NULL!	#NULL!	#NULL!	#NULL!	#NULL!	#NULL!	#NULL!	#NULL!	#NULL!	#NULL!	#NULL!	#NULL!	#NULL!	#NULL!	#NULL!	#NULL!	#NULL!	#NULL!
4214	2	1	2	1	1	5	3	Pharmacy	2	1	2	2	2	2	2	2	2	2	1	2	2	2	2	2	2	2	1	3	2	3	0	#NULL!	#NULL!	#NULL!	#NULL!	#NULL!	#NULL!	#NULL!	#NULL!	#NULL!	#NULL!	#NULL!	#NULL!	#NULL!	#NULL!	#NULL!	#NULL!	#NULL!	#NULL!
4215	2	2	2	1	1	5	2	Pharmacy	2	1	2	2	2	2	2	2	2	2	2	1	1	1	2	2	1	2	3	1	2	3	0	#NULL!	#NULL!	#NULL!	#NULL!	#NULL!	#NULL!	#NULL!	#NULL!	#NULL!	#NULL!	#NULL!	#NULL!	#NULL!	#NULL!	#NULL!	#NULL!	#NULL!	#NULL!
4216	2	1	2	1	2	4	4	Medicine	1	1	2	2	2	2	2	2	2	2	1	1	1	2	2	2	2	2	2	#NULL!	#NULL!	#NULL!	0	#NULL!	#NULL!	#NULL!	#NULL!	#NULL!	#NULL!	#NULL!	#NULL!	#NULL!	#NULL!	#NULL!	#NULL!	#NULL!	#NULL!	#NULL!	#NULL!	#NULL!	#NULL!
4217	2	1	2	1	1	5	4	Others	2	2	2	1	1	2	2	2	2	2	1	2	2	2	2	2	2	2	1	3	2	4	0	#NULL!	#NULL!	#NULL!	#NULL!	#NULL!	#NULL!	#NULL!	#NULL!	#NULL!	#NULL!	#NULL!	#NULL!	#NULL!	#NULL!	#NULL!	#NULL!	#NULL!	#NULL!
4218	2	1	2	1	3	5	3	Others	2	1	2	1	2	2	2	2	2	2	1	1	2	1	2	2	2	2	2	#NULL!	#NULL!	#NULL!	0	#NULL!	#NULL!	#NULL!	#NULL!	#NULL!	#NULL!	#NULL!	#NULL!	#NULL!	#NULL!	#NULL!	#NULL!	#NULL!	#NULL!	#NULL!	#NULL!	#NULL!	#NULL!
4219	2	1	1	1	1	5	3	Medicine	1	1	2	2	2	2	2	2	2	2	1	2	2	2	2	2	2	2	3	3	2	3	0	#NULL!	#NULL!	#NULL!	#NULL!	#NULL!	#NULL!	#NULL!	#NULL!	#NULL!	#NULL!	#NULL!	#NULL!	#NULL!	#NULL!	#NULL!	#NULL!	#NULL!	#NULL!
4222	2	1	2	1	1	5	3	Medicine	2	2	2	1	2	2	2	2	2	2	2	1	1	1	2	2	2	2	2	#NULL!	#NULL!	#NULL!	0	#NULL!	#NULL!	#NULL!	#NULL!	#NULL!	#NULL!	#NULL!	#NULL!	#NULL!	#NULL!	#NULL!	#NULL!	#NULL!	#NULL!	#NULL!	#NULL!	#NULL!	#NULL!
4224	2	2	2	1	3	5	4	Others	4	1	2	2	2	2	2	2	2	2	1	2	2	2	2	2	2	2	2	#NULL!	#NULL!	#NULL!	0	#NULL!	#NULL!	#NULL!	#NULL!	#NULL!	#NULL!	#NULL!	#NULL!	#NULL!	#NULL!	#NULL!	#NULL!	#NULL!	#NULL!	#NULL!	#NULL!	#NULL!	#NULL!
4225	2	1	2	1	2	5	3	Medicine	2	2	2	2	2	2	2	2	2	2	1	1	2	2	2	1	2	2	2	#NULL!	#NULL!	#NULL!	0	#NULL!	#NULL!	#NULL!	#NULL!	#NULL!	#NULL!	#NULL!	#NULL!	#NULL!	#NULL!	#NULL!	#NULL!	#NULL!	#NULL!	#NULL!	#NULL!	#NULL!	#NULL!
4231	2	1	2	1	1	5	2	Pharmacy	1	2	2	2	2	2	2	2	2	2	2	2	1	1	2	2	2	2	2	#NULL!	#NULL!	#NULL!	0	#NULL!	#NULL!	#NULL!	#NULL!	#NULL!	#NULL!	#NULL!	#NULL!	#NULL!	#NULL!	#NULL!	#NULL!	#NULL!	#NULL!	#NULL!	#NULL!	#NULL!	#NULL!
4233	2	2	2	1	2	5	4	Medicine	2	1	2	2	2	2	2	2	2	2	1	2	1	2	2	2	2	2	3	2	2	3	0	#NULL!	#NULL!	#NULL!	#NULL!	#NULL!	#NULL!	#NULL!	#NULL!	#NULL!	#NULL!	#NULL!	#NULL!	#NULL!	#NULL!	#NULL!	#NULL!	#NULL!	#NULL!
4235	2	2	2	1	2	5	2	Medicine	2	2	2	2	2	2	2	2	2	2	1	1	1	1	1	2	2	2	1	3	2	3	0	#NULL!	#NULL!	#NULL!	#NULL!	#NULL!	#NULL!	#NULL!	#NULL!	#NULL!	#NULL!	#NULL!	#NULL!	#NULL!	#NULL!	#NULL!	#NULL!	#NULL!	#NULL!
4245	2	1	2	1	1	5	3	Dentistry	2	2	2	2	2	2	2	2	2	2	2	2	2	2	2	2	2	2	1	3	2	3	0	#NULL!	#NULL!	#NULL!	#NULL!	#NULL!	#NULL!	#NULL!	#NULL!	#NULL!	#NULL!	#NULL!	#NULL!	#NULL!	#NULL!	#NULL!	#NULL!	#NULL!	#NULL!
4252	2	1	2	1	1	5	4	Others	2	1	2	2	2	2	2	2	2	2	2	1	2	2	2	2	2	2	2	#NULL!	#NULL!	#NULL!	0	#NULL!	#NULL!	#NULL!	#NULL!	#NULL!	#NULL!	#NULL!	#NULL!	#NULL!	#NULL!	#NULL!	#NULL!	#NULL!	#NULL!	#NULL!	#NULL!	#NULL!	#NULL!
4254	2	1	2	1	3	5	3	Medicine	2	1	2	2	2	2	2	2	2	2	1	1	1	2	2	2	2	2	2	#NULL!	#NULL!	#NULL!	0	#NULL!	#NULL!	#NULL!	#NULL!	#NULL!	#NULL!	#NULL!	#NULL!	#NULL!	#NULL!	#NULL!	#NULL!	#NULL!	#NULL!	#NULL!	#NULL!	#NULL!	#NULL!
4260	2	1	2	1	2	5	3	Pharmacy	1	1	2	1	2	2	2	2	2	2	1	2	2	2	2	2	2	2	2	#NULL!	#NULL!	#NULL!	0	#NULL!	#NULL!	#NULL!	#NULL!	#NULL!	#NULL!	#NULL!	#NULL!	#NULL!	#NULL!	#NULL!	#NULL!	#NULL!	#NULL!	#NULL!	#NULL!	#NULL!	#NULL!
4261	2	2	2	1	1	5	3	Pharmacy	1	2	2	2	2	2	2	2	2	2	1	1	1	1	2	2	2	2	1	3	2	3	0	#NULL!	#NULL!	#NULL!	#NULL!	#NULL!	#NULL!	#NULL!	#NULL!	#NULL!	#NULL!	#NULL!	#NULL!	#NULL!	#NULL!	#NULL!	#NULL!	#NULL!	#NULL!
4266	2	3	2	2	2	3	2	Medicine	1	2	2	2	2	2	2	2	2	2	2	2	2	1	2	2	2	2	1	2	2	3	0	#NULL!	#NULL!	#NULL!	#NULL!	#NULL!	#NULL!	#NULL!	#NULL!	#NULL!	#NULL!	#NULL!	#NULL!	#NULL!	#NULL!	#NULL!	#NULL!	#NULL!	#NULL!
4268	2	1	2	2	1	2	3	Others	1	1	2	2	2	2	2	2	2	2	1	2	2	2	2	2	2	2	2	#NULL!	#NULL!	#NULL!	0	#NULL!	#NULL!	#NULL!	#NULL!	#NULL!	#NULL!	#NULL!	#NULL!	#NULL!	#NULL!	#NULL!	#NULL!	#NULL!	#NULL!	#NULL!	#NULL!	#NULL!	#NULL!
4273	2	1	2	1	3	5	3	Others	2	1	2	2	2	2	2	2	2	2	1	1	1	1	2	2	2	2	2	#NULL!	#NULL!	#NULL!	0	#NULL!	#NULL!	#NULL!	#NULL!	#NULL!	#NULL!	#NULL!	#NULL!	#NULL!	#NULL!	#NULL!	#NULL!	#NULL!	#NULL!	#NULL!	#NULL!	#NULL!	#NULL!
4276	2	1	2	1	3	5	3	Medicine	4	1	2	2	2	2	2	2	2	2	2	1	2	2	2	2	2	2	1	3	2	3	0	#NULL!	#NULL!	#NULL!	#NULL!	#NULL!	#NULL!	#NULL!	#NULL!	#NULL!	#NULL!	#NULL!	#NULL!	#NULL!	#NULL!	#NULL!	#NULL!	#NULL!	#NULL!
4277	2	1	2	2	2	5	3	Others	1	1	2	2	2	2	2	2	2	2	1	2	1	2	2	2	2	2	2	#NULL!	#NULL!	#NULL!	0	#NULL!	#NULL!	#NULL!	#NULL!	#NULL!	#NULL!	#NULL!	#NULL!	#NULL!	#NULL!	#NULL!	#NULL!	#NULL!	#NULL!	#NULL!	#NULL!	#NULL!	#NULL!
4280	2	1	2	1	2	5	4	Others	2	2	2	2	2	2	2	2	2	2	2	2	1	1	1	2	2	2	1	3	2	3	0	#NULL!	#NULL!	#NULL!	#NULL!	#NULL!	#NULL!	#NULL!	#NULL!	#NULL!	#NULL!	#NULL!	#NULL!	#NULL!	#NULL!	#NULL!	#NULL!	#NULL!	#NULL!
4283	2	2	1	1	2	5	2	Medicine	2	2	2	2	2	2	2	1	2	2	2	2	2	2	2	2	2	2	2	#NULL!	#NULL!	#NULL!	0	#NULL!	#NULL!	#NULL!	#NULL!	#NULL!	#NULL!	#NULL!	#NULL!	#NULL!	#NULL!	#NULL!	#NULL!	#NULL!	#NULL!	#NULL!	#NULL!	#NULL!	#NULL!
4285	2	3	1	1	1	5	3	Medicine	5	1	2	2	2	2	2	2	2	2	1	2	1	2	2	2	2	2	1	3	2	4	0	#NULL!	#NULL!	#NULL!	#NULL!	#NULL!	#NULL!	#NULL!	#NULL!	#NULL!	#NULL!	#NULL!	#NULL!	#NULL!	#NULL!	#NULL!	#NULL!	#NULL!	#NULL!
4291	2	1	1	1	1	5	1	Medicine	2	2	2	2	2	2	2	2	2	1	2	2	1	2	2	2	1	2	1	3	2	3	0	#NULL!	#NULL!	#NULL!	#NULL!	#NULL!	#NULL!	#NULL!	#NULL!	#NULL!	#NULL!	#NULL!	#NULL!	#NULL!	#NULL!	#NULL!	#NULL!	#NULL!	#NULL!
4305	2	1	2	2	2	2	2	Pharmacy	1	1	2	2	2	2	2	2	2	2	2	1	2	2	2	2	2	2	3	3	2	3	0	#NULL!	#NULL!	#NULL!	#NULL!	#NULL!	#NULL!	#NULL!	#NULL!	#NULL!	#NULL!	#NULL!	#NULL!	#NULL!	#NULL!	#NULL!	#NULL!	#NULL!	#NULL!
4306	2	1	2	1	1	4	4	Others	1	2	2	2	2	2	2	2	2	2	1	2	1	2	2	2	2	2	2	#NULL!	#NULL!	#NULL!	0	#NULL!	#NULL!	#NULL!	#NULL!	#NULL!	#NULL!	#NULL!	#NULL!	#NULL!	#NULL!	#NULL!	#NULL!	#NULL!	#NULL!	#NULL!	#NULL!	#NULL!	#NULL!
4320	2	1	2	1	3	5	3	Others	1	1	2	2	2	2	2	2	2	2	2	1	2	2	2	2	2	2	2	#NULL!	#NULL!	#NULL!	0	#NULL!	#NULL!	#NULL!	#NULL!	#NULL!	#NULL!	#NULL!	#NULL!	#NULL!	#NULL!	#NULL!	#NULL!	#NULL!	#NULL!	#NULL!	#NULL!	#NULL!	#NULL!
4323	2	1	2	1	1	5	2	Others	1	2	2	2	2	2	2	2	2	2	1	1	1	1	1	2	2	2	1	3	2	4	0	#NULL!	#NULL!	#NULL!	#NULL!	#NULL!	#NULL!	#NULL!	#NULL!	#NULL!	#NULL!	#NULL!	#NULL!	#NULL!	#NULL!	#NULL!	#NULL!	#NULL!	#NULL!
4327	2	2	2	1	2	5	3	Medicine	2	2	2	2	2	2	2	2	2	2	2	1	1	2	2	2	2	2	1	3	2	3	0	#NULL!	#NULL!	#NULL!	#NULL!	#NULL!	#NULL!	#NULL!	#NULL!	#NULL!	#NULL!	#NULL!	#NULL!	#NULL!	#NULL!	#NULL!	#NULL!	#NULL!	#NULL!
4329	2	1	2	1	3	5	3	Dentistry	2	1	2	2	2	2	2	2	2	2	1	2	2	2	2	2	2	2	2	#NULL!	#NULL!	#NULL!	0	#NULL!	#NULL!	#NULL!	#NULL!	#NULL!	#NULL!	#NULL!	#NULL!	#NULL!	#NULL!	#NULL!	#NULL!	#NULL!	#NULL!	#NULL!	#NULL!	#NULL!	#NULL!
4330	2	3	2	2	1	5	2	Nursing	4	1	2	1	2	2	2	2	2	1	2	1	1	2	2	2	2	2	1	3	1	6	0	#NULL!	#NULL!	#NULL!	#NULL!	#NULL!	#NULL!	#NULL!	#NULL!	#NULL!	#NULL!	#NULL!	#NULL!	#NULL!	#NULL!	#NULL!	#NULL!	#NULL!	#NULL!
4336	2	2	1	2	1	2	3	Others	1	2	2	2	2	2	2	2	2	2	2	2	2	2	2	2	2	2	1	3	2	3	0	#NULL!	#NULL!	#NULL!	#NULL!	#NULL!	#NULL!	#NULL!	#NULL!	#NULL!	#NULL!	#NULL!	#NULL!	#NULL!	#NULL!	#NULL!	#NULL!	#NULL!	#NULL!
4338	2	2	2	1	1	5	4	Others	1	2	2	2	2	2	2	2	2	2	1	2	2	2	1	2	2	2	3	3	2	3	0	#NULL!	#NULL!	#NULL!	#NULL!	#NULL!	#NULL!	#NULL!	#NULL!	#NULL!	#NULL!	#NULL!	#NULL!	#NULL!	#NULL!	#NULL!	#NULL!	#NULL!	#NULL!
4345	2	3	1	2	2	3	3	Pharmacy	1	1	2	2	2	2	2	2	2	2	1	1	1	1	2	2	2	2	1	2	2	4	0	#NULL!	#NULL!	#NULL!	#NULL!	#NULL!	#NULL!	#NULL!	#NULL!	#NULL!	#NULL!	#NULL!	#NULL!	#NULL!	#NULL!	#NULL!	#NULL!	#NULL!	#NULL!
4348	2	1	2	1	1	5	4	Medicine	2	2	2	2	2	2	2	2	2	2	2	2	2	2	2	2	2	2	2	#NULL!	#NULL!	#NULL!	0	#NULL!	#NULL!	#NULL!	#NULL!	#NULL!	#NULL!	#NULL!	#NULL!	#NULL!	#NULL!	#NULL!	#NULL!	#NULL!	#NULL!	#NULL!	#NULL!	#NULL!	#NULL!
4349	2	1	2	1	1	5	3	Medicine	2	2	2	1	2	2	2	2	2	2	1	1	1	2	2	2	2	2	2	#NULL!	#NULL!	#NULL!	0	#NULL!	#NULL!	#NULL!	#NULL!	#NULL!	#NULL!	#NULL!	#NULL!	#NULL!	#NULL!	#NULL!	#NULL!	#NULL!	#NULL!	#NULL!	#NULL!	#NULL!	#NULL!
4350	2	1	1	1	1	5	2	Medicine	2	1	2	2	2	2	2	2	2	2	1	2	2	2	2	2	2	2	1	3	2	2	0	#NULL!	#NULL!	#NULL!	#NULL!	#NULL!	#NULL!	#NULL!	#NULL!	#NULL!	#NULL!	#NULL!	#NULL!	#NULL!	#NULL!	#NULL!	#NULL!	#NULL!	#NULL!
4354	2	1	2	1	1	5	3	Medicine	2	1	2	2	2	2	2	2	2	2	1	2	1	1	2	2	2	2	3	3	2	3	0	#NULL!	#NULL!	#NULL!	#NULL!	#NULL!	#NULL!	#NULL!	#NULL!	#NULL!	#NULL!	#NULL!	#NULL!	#NULL!	#NULL!	#NULL!	#NULL!	#NULL!	#NULL!
4356	2	1	2	1	1	5	3	Medicine	2	2	2	2	2	2	2	2	2	1	2	2	2	2	2	2	2	2	3	3	2	2	0	#NULL!	#NULL!	#NULL!	#NULL!	#NULL!	#NULL!	#NULL!	#NULL!	#NULL!	#NULL!	#NULL!	#NULL!	#NULL!	#NULL!	#NULL!	#NULL!	#NULL!	#NULL!
4368	2	1	2	1	1	5	3	Medicine	2	1	2	2	2	2	2	2	2	2	2	1	1	1	2	2	2	2	3	3	2	2	0	#NULL!	#NULL!	#NULL!	#NULL!	#NULL!	#NULL!	#NULL!	#NULL!	#NULL!	#NULL!	#NULL!	#NULL!	#NULL!	#NULL!	#NULL!	#NULL!	#NULL!	#NULL!
4373	2	2	2	2	1	2	3	Medicine	1	2	2	2	2	2	2	2	2	2	2	2	2	2	2	2	2	2	1	3	2	3	0	#NULL!	#NULL!	#NULL!	#NULL!	#NULL!	#NULL!	#NULL!	#NULL!	#NULL!	#NULL!	#NULL!	#NULL!	#NULL!	#NULL!	#NULL!	#NULL!	#NULL!	#NULL!
4374	2	1	1	1	2	5	1	Health and rehabilitation sciences "Physiotherapy"	2	2	2	2	2	2	2	2	2	2	2	2	2	2	2	2	2	2	1	3	2	4	0	#NULL!	#NULL!	#NULL!	#NULL!	#NULL!	#NULL!	#NULL!	#NULL!	#NULL!	#NULL!	#NULL!	#NULL!	#NULL!	#NULL!	#NULL!	#NULL!	#NULL!	#NULL!
4376	2	4	1	2	1	5	4	Pharmacy	1	2	1	1	2	2	2	2	2	2	1	2	2	2	2	2	2	2	2	#NULL!	#NULL!	#NULL!	0	#NULL!	#NULL!	#NULL!	#NULL!	#NULL!	#NULL!	#NULL!	#NULL!	#NULL!	#NULL!	#NULL!	#NULL!	#NULL!	#NULL!	#NULL!	#NULL!	#NULL!	#NULL!
4377	2	2	2	1	1	4	2	Pharmacy	2	1	2	2	2	2	2	2	2	2	1	2	2	2	2	2	2	2	1	3	2	4	0	#NULL!	#NULL!	#NULL!	#NULL!	#NULL!	#NULL!	#NULL!	#NULL!	#NULL!	#NULL!	#NULL!	#NULL!	#NULL!	#NULL!	#NULL!	#NULL!	#NULL!	#NULL!
4379	2	3	1	2	1	4	3	Dentistry	4	1	2	2	2	2	2	2	2	2	1	2	2	2	2	2	2	2	2	#NULL!	#NULL!	#NULL!	0	#NULL!	#NULL!	#NULL!	#NULL!	#NULL!	#NULL!	#NULL!	#NULL!	#NULL!	#NULL!	#NULL!	#NULL!	#NULL!	#NULL!	#NULL!	#NULL!	#NULL!	#NULL!
4381	2	3	2	2	1	3	3	Others	3	2	2	2	2	2	2	2	2	2	2	2	1	2	2	2	2	2	1	3	2	2	0	#NULL!	#NULL!	#NULL!	#NULL!	#NULL!	#NULL!	#NULL!	#NULL!	#NULL!	#NULL!	#NULL!	#NULL!	#NULL!	#NULL!	#NULL!	#NULL!	#NULL!	#NULL!
4384	2	1	1	1	2	5	4	Others	3	2	2	2	2	2	2	2	2	2	1	2	2	2	2	2	2	2	2	#NULL!	#NULL!	#NULL!	0	#NULL!	#NULL!	#NULL!	#NULL!	#NULL!	#NULL!	#NULL!	#NULL!	#NULL!	#NULL!	#NULL!	#NULL!	#NULL!	#NULL!	#NULL!	#NULL!	#NULL!	#NULL!
4388	2	1	2	1	1	5	3	Health and rehabilitation sciences "Physiotherapy"	2	1	2	2	2	2	2	2	2	2	2	1	1	1	2	2	1	2	2	#NULL!	#NULL!	#NULL!	0	#NULL!	#NULL!	#NULL!	#NULL!	#NULL!	#NULL!	#NULL!	#NULL!	#NULL!	#NULL!	#NULL!	#NULL!	#NULL!	#NULL!	#NULL!	#NULL!	#NULL!	#NULL!
4389	2	1	1	1	1	5	3	Health and rehabilitation sciences "Physiotherapy"	2	2	2	2	1	2	2	2	2	2	2	1	2	1	2	2	2	2	1	3	2	4	0	#NULL!	#NULL!	#NULL!	#NULL!	#NULL!	#NULL!	#NULL!	#NULL!	#NULL!	#NULL!	#NULL!	#NULL!	#NULL!	#NULL!	#NULL!	#NULL!	#NULL!	#NULL!
4391	2	1	1	1	2	4	3	Health and rehabilitation sciences "Physiotherapy"	2	1	2	2	2	2	2	2	2	2	1	2	2	2	2	2	2	2	2	#NULL!	#NULL!	#NULL!	0	#NULL!	#NULL!	#NULL!	#NULL!	#NULL!	#NULL!	#NULL!	#NULL!	#NULL!	#NULL!	#NULL!	#NULL!	#NULL!	#NULL!	#NULL!	#NULL!	#NULL!	#NULL!
4392	2	2	2	1	1	3	2	Nursing	1	1	2	2	2	2	2	2	2	2	1	2	2	2	2	2	2	2	3	3	2	2	0	#NULL!	#NULL!	#NULL!	#NULL!	#NULL!	#NULL!	#NULL!	#NULL!	#NULL!	#NULL!	#NULL!	#NULL!	#NULL!	#NULL!	#NULL!	#NULL!	#NULL!	#NULL!
4393	2	1	1	1	1	5	1	Others	2	2	2	2	2	2	1	2	2	2	1	2	2	1	2	2	2	2	3	3	2	3	0	#NULL!	#NULL!	#NULL!	#NULL!	#NULL!	#NULL!	#NULL!	#NULL!	#NULL!	#NULL!	#NULL!	#NULL!	#NULL!	#NULL!	#NULL!	#NULL!	#NULL!	#NULL!
4394	2	1	2	1	3	5	3	Nursing	1	1	2	2	2	2	2	2	2	2	2	1	2	1	2	2	2	2	1	3	1	6	0	#NULL!	#NULL!	#NULL!	#NULL!	#NULL!	#NULL!	#NULL!	#NULL!	#NULL!	#NULL!	#NULL!	#NULL!	#NULL!	#NULL!	#NULL!	#NULL!	#NULL!	#NULL!
4395	2	1	2	1	1	5	1	Health and rehabilitation sciences "Physiotherapy"	2	2	2	2	2	2	2	2	2	2	2	1	1	1	1	1	1	2	2	#NULL!	#NULL!	#NULL!	0	#NULL!	#NULL!	#NULL!	#NULL!	#NULL!	#NULL!	#NULL!	#NULL!	#NULL!	#NULL!	#NULL!	#NULL!	#NULL!	#NULL!	#NULL!	#NULL!	#NULL!	#NULL!
4397	2	1	2	1	2	5	2	Medicine	2	1	2	2	2	2	2	2	2	2	1	2	1	2	2	2	2	2	1	3	2	3	0	#NULL!	#NULL!	#NULL!	#NULL!	#NULL!	#NULL!	#NULL!	#NULL!	#NULL!	#NULL!	#NULL!	#NULL!	#NULL!	#NULL!	#NULL!	#NULL!	#NULL!	#NULL!
4398	2	1	2	1	1	5	3	Pharmacy	2	1	2	2	2	2	2	2	2	2	1	1	1	1	2	2	2	2	2	#NULL!	#NULL!	#NULL!	0	#NULL!	#NULL!	#NULL!	#NULL!	#NULL!	#NULL!	#NULL!	#NULL!	#NULL!	#NULL!	#NULL!	#NULL!	#NULL!	#NULL!	#NULL!	#NULL!	#NULL!	#NULL!
4399	2	1	2	1	1	5	4	Medicine	2	1	2	2	2	2	2	2	2	2	1	1	1	2	1	2	2	2	2	#NULL!	#NULL!	#NULL!	0	#NULL!	#NULL!	#NULL!	#NULL!	#NULL!	#NULL!	#NULL!	#NULL!	#NULL!	#NULL!	#NULL!	#NULL!	#NULL!	#NULL!	#NULL!	#NULL!	#NULL!	#NULL!
4400	2	1	1	1	2	5	3	Medicine	2	2	2	1	1	2	2	2	2	1	2	1	1	1	1	1	1	2	2	#NULL!	#NULL!	#NULL!	0	#NULL!	#NULL!	#NULL!	#NULL!	#NULL!	#NULL!	#NULL!	#NULL!	#NULL!	#NULL!	#NULL!	#NULL!	#NULL!	#NULL!	#NULL!	#NULL!	#NULL!	#NULL!
4401	2	1	2	1	2	5	3	Pharmacy	1	2	2	2	2	2	2	2	2	2	2	1	1	1	2	2	2	2	2	#NULL!	#NULL!	#NULL!	0	#NULL!	#NULL!	#NULL!	#NULL!	#NULL!	#NULL!	#NULL!	#NULL!	#NULL!	#NULL!	#NULL!	#NULL!	#NULL!	#NULL!	#NULL!	#NULL!	#NULL!	#NULL!
4406	2	3	2	2	1	4	2	Health and rehabilitation sciences "Physiotherapy"	4	1	2	2	2	2	2	2	2	2	2	2	1	1	1	2	2	2	2	#NULL!	#NULL!	#NULL!	0	#NULL!	#NULL!	#NULL!	#NULL!	#NULL!	#NULL!	#NULL!	#NULL!	#NULL!	#NULL!	#NULL!	#NULL!	#NULL!	#NULL!	#NULL!	#NULL!	#NULL!	#NULL!
4412	2	1	2	1	1	5	4	Others	3	2	2	2	2	2	2	2	2	2	2	2	1	1	2	2	2	2	3	3	2	3	0	#NULL!	#NULL!	#NULL!	#NULL!	#NULL!	#NULL!	#NULL!	#NULL!	#NULL!	#NULL!	#NULL!	#NULL!	#NULL!	#NULL!	#NULL!	#NULL!	#NULL!	#NULL!
4419	2	2	2	2	1	3	3	Pharmacy	1	2	2	2	2	2	2	2	2	2	2	1	2	2	2	2	2	2	1	3	2	3	0	#NULL!	#NULL!	#NULL!	#NULL!	#NULL!	#NULL!	#NULL!	#NULL!	#NULL!	#NULL!	#NULL!	#NULL!	#NULL!	#NULL!	#NULL!	#NULL!	#NULL!	#NULL!
4422	2	1	1	1	2	5	3	Health and rehabilitation sciences "Physiotherapy"	2	1	2	2	2	2	2	2	2	2	2	2	2	2	1	2	2	2	3	3	2	3	0	#NULL!	#NULL!	#NULL!	#NULL!	#NULL!	#NULL!	#NULL!	#NULL!	#NULL!	#NULL!	#NULL!	#NULL!	#NULL!	#NULL!	#NULL!	#NULL!	#NULL!	#NULL!
4431	2	1	2	2	3	3	3	Pharmacy	1	2	2	2	2	2	2	2	2	2	2	1	1	1	2	2	2	2	2	#NULL!	#NULL!	#NULL!	0	#NULL!	#NULL!	#NULL!	#NULL!	#NULL!	#NULL!	#NULL!	#NULL!	#NULL!	#NULL!	#NULL!	#NULL!	#NULL!	#NULL!	#NULL!	#NULL!	#NULL!	#NULL!
4440	2	1	2	2	2	3	2	Health and rehabilitation sciences "Physiotherapy"	2	2	2	2	2	2	2	1	2	2	1	1	1	1	2	2	2	2	2	#NULL!	#NULL!	#NULL!	0	#NULL!	#NULL!	#NULL!	#NULL!	#NULL!	#NULL!	#NULL!	#NULL!	#NULL!	#NULL!	#NULL!	#NULL!	#NULL!	#NULL!	#NULL!	#NULL!	#NULL!	#NULL!
4444	2	3	2	3	1	3	2	Health and rehabilitation sciences "Physiotherapy"	3	1	2	2	2	2	2	2	2	2	1	2	2	2	2	2	2	2	2	#NULL!	#NULL!	#NULL!	0	#NULL!	#NULL!	#NULL!	#NULL!	#NULL!	#NULL!	#NULL!	#NULL!	#NULL!	#NULL!	#NULL!	#NULL!	#NULL!	#NULL!	#NULL!	#NULL!	#NULL!	#NULL!
4447	2	1	2	1	2	5	2	Others	1	1	2	2	2	2	2	2	2	2	2	1	1	1	1	2	2	2	2	#NULL!	#NULL!	#NULL!	0	#NULL!	#NULL!	#NULL!	#NULL!	#NULL!	#NULL!	#NULL!	#NULL!	#NULL!	#NULL!	#NULL!	#NULL!	#NULL!	#NULL!	#NULL!	#NULL!	#NULL!	#NULL!
4448	2	3	2	2	2	3	1	Nursing	3	2	1	2	2	2	2	2	2	2	1	2	2	2	2	2	2	2	3	2	2	4	0	#NULL!	#NULL!	#NULL!	#NULL!	#NULL!	#NULL!	#NULL!	#NULL!	#NULL!	#NULL!	#NULL!	#NULL!	#NULL!	#NULL!	#NULL!	#NULL!	#NULL!	#NULL!
4450	2	2	2	2	3	3	3	Others	1	1	2	2	2	2	2	2	2	2	2	2	2	1	2	2	2	2	1	3	2	3	0	#NULL!	#NULL!	#NULL!	#NULL!	#NULL!	#NULL!	#NULL!	#NULL!	#NULL!	#NULL!	#NULL!	#NULL!	#NULL!	#NULL!	#NULL!	#NULL!	#NULL!	#NULL!
4453	2	1	2	2	1	3	3	Pharmacy	1	1	2	2	2	2	2	2	2	2	1	2	2	2	2	2	2	2	1	3	2	3	0	#NULL!	#NULL!	#NULL!	#NULL!	#NULL!	#NULL!	#NULL!	#NULL!	#NULL!	#NULL!	#NULL!	#NULL!	#NULL!	#NULL!	#NULL!	#NULL!	#NULL!	#NULL!
4454	2	4	1	2	2	5	3	Pharmacy	1	2	2	2	2	2	1	2	2	2	1	2	2	2	2	2	2	2	1	2	2	3	0	#NULL!	#NULL!	#NULL!	#NULL!	#NULL!	#NULL!	#NULL!	#NULL!	#NULL!	#NULL!	#NULL!	#NULL!	#NULL!	#NULL!	#NULL!	#NULL!	#NULL!	#NULL!
4456	2	4	2	2	2	4	3	Nursing	1	2	1	2	2	2	1	2	2	2	1	2	2	2	2	2	2	2	1	3	1	5	0	#NULL!	#NULL!	#NULL!	#NULL!	#NULL!	#NULL!	#NULL!	#NULL!	#NULL!	#NULL!	#NULL!	#NULL!	#NULL!	#NULL!	#NULL!	#NULL!	#NULL!	#NULL!
4459	2	1	2	1	3	5	2	Others	1	1	2	2	2	2	2	2	2	2	2	2	2	2	2	2	2	2	1	3	2	3	0	#NULL!	#NULL!	#NULL!	#NULL!	#NULL!	#NULL!	#NULL!	#NULL!	#NULL!	#NULL!	#NULL!	#NULL!	#NULL!	#NULL!	#NULL!	#NULL!	#NULL!	#NULL!
4461	2	1	2	1	1	3	3	Medicine	2	1	2	2	2	2	2	2	2	2	2	1	1	1	1	2	1	2	3	3	2	2	0	#NULL!	#NULL!	#NULL!	#NULL!	#NULL!	#NULL!	#NULL!	#NULL!	#NULL!	#NULL!	#NULL!	#NULL!	#NULL!	#NULL!	#NULL!	#NULL!	#NULL!	#NULL!
4462	2	1	2	1	1	5	3	Others	1	1	2	2	2	2	2	2	2	2	2	1	1	2	2	2	2	2	1	3	2	3	0	#NULL!	#NULL!	#NULL!	#NULL!	#NULL!	#NULL!	#NULL!	#NULL!	#NULL!	#NULL!	#NULL!	#NULL!	#NULL!	#NULL!	#NULL!	#NULL!	#NULL!	#NULL!
4463	2	1	2	1	1	5	3	Others	2	1	2	1	2	2	1	2	2	1	1	1	1	1	2	2	2	2	1	3	1	5	0	#NULL!	#NULL!	#NULL!	#NULL!	#NULL!	#NULL!	#NULL!	#NULL!	#NULL!	#NULL!	#NULL!	#NULL!	#NULL!	#NULL!	#NULL!	#NULL!	#NULL!	#NULL!
4467	2	2	1	1	2	5	3	Administrative	1	2	2	2	2	2	2	2	2	2	1	1	2	2	2	2	2	2	2	#NULL!	#NULL!	#NULL!	0	#NULL!	#NULL!	#NULL!	#NULL!	#NULL!	#NULL!	#NULL!	#NULL!	#NULL!	#NULL!	#NULL!	#NULL!	#NULL!	#NULL!	#NULL!	#NULL!	#NULL!	#NULL!
4468	2	1	1	1	1	5	1	Medicine	1	2	2	2	2	2	2	2	2	2	2	2	1	1	2	2	2	2	2	#NULL!	#NULL!	#NULL!	0	#NULL!	#NULL!	#NULL!	#NULL!	#NULL!	#NULL!	#NULL!	#NULL!	#NULL!	#NULL!	#NULL!	#NULL!	#NULL!	#NULL!	#NULL!	#NULL!	#NULL!	#NULL!
4469	2	3	1	2	2	3	3	Administrative	3	1	2	2	2	2	2	2	2	2	1	2	2	2	2	2	2	2	1	3	1	5	0	#NULL!	#NULL!	#NULL!	#NULL!	#NULL!	#NULL!	#NULL!	#NULL!	#NULL!	#NULL!	#NULL!	#NULL!	#NULL!	#NULL!	#NULL!	#NULL!	#NULL!	#NULL!
4470	2	3	2	2	3	5	1	Others	1	1	1	2	2	2	2	2	2	2	1	2	1	1	2	2	2	2	2	#NULL!	#NULL!	#NULL!	0	#NULL!	#NULL!	#NULL!	#NULL!	#NULL!	#NULL!	#NULL!	#NULL!	#NULL!	#NULL!	#NULL!	#NULL!	#NULL!	#NULL!	#NULL!	#NULL!	#NULL!	#NULL!
4472	2	4	2	3	2	5	1	Nursing	1	2	1	2	2	1	1	1	2	1	1	1	1	1	2	2	2	2	1	3	1	5	0	#NULL!	#NULL!	#NULL!	#NULL!	#NULL!	#NULL!	#NULL!	#NULL!	#NULL!	#NULL!	#NULL!	#NULL!	#NULL!	#NULL!	#NULL!	#NULL!	#NULL!	#NULL!
4473	2	3	2	3	1	3	2	Administrative	3	2	2	1	2	2	2	2	2	2	1	2	2	2	1	2	2	2	2	#NULL!	#NULL!	#NULL!	0	#NULL!	#NULL!	#NULL!	#NULL!	#NULL!	#NULL!	#NULL!	#NULL!	#NULL!	#NULL!	#NULL!	#NULL!	#NULL!	#NULL!	#NULL!	#NULL!	#NULL!	#NULL!
4474	2	2	1	1	2	4	1	Nursing	2	1	2	2	2	2	2	2	2	2	1	2	2	2	2	2	2	2	3	3	2	4	0	#NULL!	#NULL!	#NULL!	#NULL!	#NULL!	#NULL!	#NULL!	#NULL!	#NULL!	#NULL!	#NULL!	#NULL!	#NULL!	#NULL!	#NULL!	#NULL!	#NULL!	#NULL!
4475	2	4	2	1	2	1	3	Administrative	3	2	2	1	2	2	2	2	2	1	1	2	2	2	2	2	2	2	3	3	1	5	0	#NULL!	#NULL!	#NULL!	#NULL!	#NULL!	#NULL!	#NULL!	#NULL!	#NULL!	#NULL!	#NULL!	#NULL!	#NULL!	#NULL!	#NULL!	#NULL!	#NULL!	#NULL!
4476	2	1	2	1	3	5	2	Dentistry	1	1	2	2	2	2	2	2	2	2	1	1	1	2	2	2	2	2	1	3	2	2	0	#NULL!	#NULL!	#NULL!	#NULL!	#NULL!	#NULL!	#NULL!	#NULL!	#NULL!	#NULL!	#NULL!	#NULL!	#NULL!	#NULL!	#NULL!	#NULL!	#NULL!	#NULL!
4478	2	3	2	1	1	3	4	Pharmacy	4	1	2	2	2	2	2	2	2	2	2	1	1	2	2	2	2	2	2	#NULL!	#NULL!	#NULL!	0	#NULL!	#NULL!	#NULL!	#NULL!	#NULL!	#NULL!	#NULL!	#NULL!	#NULL!	#NULL!	#NULL!	#NULL!	#NULL!	#NULL!	#NULL!	#NULL!	#NULL!	#NULL!
4479	2	1	2	2	1	3	2	Dentistry	2	2	2	2	2	2	2	2	2	2	2	2	2	2	2	2	2	2	2	#NULL!	#NULL!	#NULL!	0	#NULL!	#NULL!	#NULL!	#NULL!	#NULL!	#NULL!	#NULL!	#NULL!	#NULL!	#NULL!	#NULL!	#NULL!	#NULL!	#NULL!	#NULL!	#NULL!	#NULL!	#NULL!
4481	2	3	2	2	2	4	3	Administrative	3	1	2	2	2	2	2	2	2	2	1	2	2	2	2	2	2	2	3	1	2	3	0	#NULL!	#NULL!	#NULL!	#NULL!	#NULL!	#NULL!	#NULL!	#NULL!	#NULL!	#NULL!	#NULL!	#NULL!	#NULL!	#NULL!	#NULL!	#NULL!	#NULL!	#NULL!
4482	2	4	1	2	1	5	1	Administrative	3	1	2	2	2	2	2	2	2	2	1	2	2	2	2	2	2	2	3	3	2	4	0	#NULL!	#NULL!	#NULL!	#NULL!	#NULL!	#NULL!	#NULL!	#NULL!	#NULL!	#NULL!	#NULL!	#NULL!	#NULL!	#NULL!	#NULL!	#NULL!	#NULL!	#NULL!
4483	2	1	2	2	1	2	2	Others	1	1	2	2	2	2	2	2	2	2	1	2	2	2	2	2	2	2	3	3	2	6	0	#NULL!	#NULL!	#NULL!	#NULL!	#NULL!	#NULL!	#NULL!	#NULL!	#NULL!	#NULL!	#NULL!	#NULL!	#NULL!	#NULL!	#NULL!	#NULL!	#NULL!	#NULL!
4485	2	4	2	2	2	5	1	Nursing	1	2	1	2	2	2	2	2	1	1	1	2	2	2	2	2	2	2	3	1	1	6	0	#NULL!	#NULL!	#NULL!	#NULL!	#NULL!	#NULL!	#NULL!	#NULL!	#NULL!	#NULL!	#NULL!	#NULL!	#NULL!	#NULL!	#NULL!	#NULL!	#NULL!	#NULL!
4486	2	3	1	1	1	2	3	Pharmacy	1	1	2	2	2	2	2	2	2	2	1	2	2	2	2	2	2	2	2	#NULL!	#NULL!	#NULL!	0	#NULL!	#NULL!	#NULL!	#NULL!	#NULL!	#NULL!	#NULL!	#NULL!	#NULL!	#NULL!	#NULL!	#NULL!	#NULL!	#NULL!	#NULL!	#NULL!	#NULL!	#NULL!
4488	2	1	1	1	1	5	2	Medicine	2	2	2	2	2	2	2	2	2	2	1	1	1	1	1	2	2	2	1	3	2	3	0	#NULL!	#NULL!	#NULL!	#NULL!	#NULL!	#NULL!	#NULL!	#NULL!	#NULL!	#NULL!	#NULL!	#NULL!	#NULL!	#NULL!	#NULL!	#NULL!	#NULL!	#NULL!
4494	2	1	2	1	1	5	2	Medicine	1	2	2	2	2	2	2	2	2	2	2	2	2	2	2	2	2	2	3	3	2	4	0	#NULL!	#NULL!	#NULL!	#NULL!	#NULL!	#NULL!	#NULL!	#NULL!	#NULL!	#NULL!	#NULL!	#NULL!	#NULL!	#NULL!	#NULL!	#NULL!	#NULL!	#NULL!
4498	2	1	2	1	1	5	3	Others	1	1	2	2	2	2	2	2	2	2	1	2	1	2	1	2	2	2	2	#NULL!	#NULL!	#NULL!	0	#NULL!	#NULL!	#NULL!	#NULL!	#NULL!	#NULL!	#NULL!	#NULL!	#NULL!	#NULL!	#NULL!	#NULL!	#NULL!	#NULL!	#NULL!	#NULL!	#NULL!	#NULL!
4503	2	1	2	1	2	5	2	Medicine	2	2	2	2	2	2	2	2	2	2	2	2	2	2	2	2	2	2	1	3	2	2	0	#NULL!	#NULL!	#NULL!	#NULL!	#NULL!	#NULL!	#NULL!	#NULL!	#NULL!	#NULL!	#NULL!	#NULL!	#NULL!	#NULL!	#NULL!	#NULL!	#NULL!	#NULL!
4505	2	1	2	1	1	5	4	Medicine	1	1	2	2	2	2	2	2	2	2	2	1	1	1	2	2	2	2	3	3	2	3	0	#NULL!	#NULL!	#NULL!	#NULL!	#NULL!	#NULL!	#NULL!	#NULL!	#NULL!	#NULL!	#NULL!	#NULL!	#NULL!	#NULL!	#NULL!	#NULL!	#NULL!	#NULL!
4509	2	1	2	1	2	1	2	Pharmacy	2	2	2	2	2	2	2	2	2	2	1	1	1	1	1	1	1	2	2	#NULL!	#NULL!	#NULL!	0	#NULL!	#NULL!	#NULL!	#NULL!	#NULL!	#NULL!	#NULL!	#NULL!	#NULL!	#NULL!	#NULL!	#NULL!	#NULL!	#NULL!	#NULL!	#NULL!	#NULL!	#NULL!
4510	2	1	2	1	1	5	3	Pharmacy	2	1	2	2	2	2	2	2	2	2	1	1	1	1	2	2	2	2	3	3	2	2	0	#NULL!	#NULL!	#NULL!	#NULL!	#NULL!	#NULL!	#NULL!	#NULL!	#NULL!	#NULL!	#NULL!	#NULL!	#NULL!	#NULL!	#NULL!	#NULL!	#NULL!	#NULL!
4511	2	1	2	1	1	5	3	Pharmacy	2	1	2	2	2	2	2	2	2	2	2	1	1	1	1	1	1	2	1	3	2	2	0	#NULL!	#NULL!	#NULL!	#NULL!	#NULL!	#NULL!	#NULL!	#NULL!	#NULL!	#NULL!	#NULL!	#NULL!	#NULL!	#NULL!	#NULL!	#NULL!	#NULL!	#NULL!
4512	2	1	2	1	2	5	3	Pharmacy	1	1	2	2	2	2	2	2	2	2	2	1	1	1	2	2	1	2	2	#NULL!	#NULL!	#NULL!	0	#NULL!	#NULL!	#NULL!	#NULL!	#NULL!	#NULL!	#NULL!	#NULL!	#NULL!	#NULL!	#NULL!	#NULL!	#NULL!	#NULL!	#NULL!	#NULL!	#NULL!	#NULL!
4515	2	1	2	1	1	5	2	Pharmacy	2	1	2	2	2	2	2	2	2	1	1	1	2	2	1	2	2	2	1	3	2	4	0	#NULL!	#NULL!	#NULL!	#NULL!	#NULL!	#NULL!	#NULL!	#NULL!	#NULL!	#NULL!	#NULL!	#NULL!	#NULL!	#NULL!	#NULL!	#NULL!	#NULL!	#NULL!
4518	2	1	2	1	1	4	3	Pharmacy	2	2	2	2	2	1	2	2	2	2	2	1	1	2	2	2	2	2	1	3	2	6	0	#NULL!	#NULL!	#NULL!	#NULL!	#NULL!	#NULL!	#NULL!	#NULL!	#NULL!	#NULL!	#NULL!	#NULL!	#NULL!	#NULL!	#NULL!	#NULL!	#NULL!	#NULL!
4520	2	1	1	1	1	5	3	Pharmacy	1	1	2	2	2	2	2	2	2	2	1	2	2	2	2	2	2	2	3	3	2	3	0	#NULL!	#NULL!	#NULL!	#NULL!	#NULL!	#NULL!	#NULL!	#NULL!	#NULL!	#NULL!	#NULL!	#NULL!	#NULL!	#NULL!	#NULL!	#NULL!	#NULL!	#NULL!
4521	2	1	2	1	1	5	3	Pharmacy	2	1	2	2	2	2	2	2	2	2	2	1	1	2	2	2	1	2	1	3	2	3	0	#NULL!	#NULL!	#NULL!	#NULL!	#NULL!	#NULL!	#NULL!	#NULL!	#NULL!	#NULL!	#NULL!	#NULL!	#NULL!	#NULL!	#NULL!	#NULL!	#NULL!	#NULL!
4530	2	1	2	1	1	5	4	Pharmacy	2	2	2	2	2	2	2	2	2	2	2	1	1	1	1	2	2	2	1	3	2	4	0	#NULL!	#NULL!	#NULL!	#NULL!	#NULL!	#NULL!	#NULL!	#NULL!	#NULL!	#NULL!	#NULL!	#NULL!	#NULL!	#NULL!	#NULL!	#NULL!	#NULL!	#NULL!
4531	2	1	2	1	1	5	1	Others	1	2	2	2	2	2	2	2	2	2	2	2	1	2	2	2	2	2	1	3	2	2	0	#NULL!	#NULL!	#NULL!	#NULL!	#NULL!	#NULL!	#NULL!	#NULL!	#NULL!	#NULL!	#NULL!	#NULL!	#NULL!	#NULL!	#NULL!	#NULL!	#NULL!	#NULL!
4532	2	1	2	1	1	4	3	Pharmacy	1	1	2	2	2	2	2	2	2	2	1	2	2	2	2	2	2	2	1	3	2	3	0	#NULL!	#NULL!	#NULL!	#NULL!	#NULL!	#NULL!	#NULL!	#NULL!	#NULL!	#NULL!	#NULL!	#NULL!	#NULL!	#NULL!	#NULL!	#NULL!	#NULL!	#NULL!
4534	2	1	2	1	2	3	2	Others	1	1	2	2	2	2	2	2	2	2	1	1	1	1	1	2	2	2	2	#NULL!	#NULL!	#NULL!	0	#NULL!	#NULL!	#NULL!	#NULL!	#NULL!	#NULL!	#NULL!	#NULL!	#NULL!	#NULL!	#NULL!	#NULL!	#NULL!	#NULL!	#NULL!	#NULL!	#NULL!	#NULL!
4538	2	1	2	1	1	5	2	Others	2	1	2	2	2	2	2	2	2	2	1	2	2	2	2	2	2	2	1	3	2	2	0	#NULL!	#NULL!	#NULL!	#NULL!	#NULL!	#NULL!	#NULL!	#NULL!	#NULL!	#NULL!	#NULL!	#NULL!	#NULL!	#NULL!	#NULL!	#NULL!	#NULL!	#NULL!
4540	2	1	2	1	2	5	3	Medicine	2	2	2	2	2	2	2	2	2	2	2	1	1	1	2	2	2	2	3	3	2	3	0	#NULL!	#NULL!	#NULL!	#NULL!	#NULL!	#NULL!	#NULL!	#NULL!	#NULL!	#NULL!	#NULL!	#NULL!	#NULL!	#NULL!	#NULL!	#NULL!	#NULL!	#NULL!
4543	2	1	2	1	1	4	1	Others	2	1	2	1	2	2	2	2	2	1	1	1	1	1	2	2	2	2	3	3	2	3	0	#NULL!	#NULL!	#NULL!	#NULL!	#NULL!	#NULL!	#NULL!	#NULL!	#NULL!	#NULL!	#NULL!	#NULL!	#NULL!	#NULL!	#NULL!	#NULL!	#NULL!	#NULL!
4544	2	4	2	2	2	3	1	Nursing	1	2	1	2	1	1	2	2	2	2	1	2	2	2	2	2	2	2	3	3	2	3	0	#NULL!	#NULL!	#NULL!	#NULL!	#NULL!	#NULL!	#NULL!	#NULL!	#NULL!	#NULL!	#NULL!	#NULL!	#NULL!	#NULL!	#NULL!	#NULL!	#NULL!	#NULL!
4546	2	4	2	3	2	4	3	Pharmacy	1	2	1	2	2	2	2	1	2	1	2	1	1	2	2	2	2	2	1	1	1	6	0	#NULL!	#NULL!	#NULL!	#NULL!	#NULL!	#NULL!	#NULL!	#NULL!	#NULL!	#NULL!	#NULL!	#NULL!	#NULL!	#NULL!	#NULL!	#NULL!	#NULL!	#NULL!
4547	2	4	2	2	1	5	4	Pharmacy	1	2	1	1	2	1	1	1	2	2	1	2	2	2	2	2	2	2	1	3	1	6	0	#NULL!	#NULL!	#NULL!	#NULL!	#NULL!	#NULL!	#NULL!	#NULL!	#NULL!	#NULL!	#NULL!	#NULL!	#NULL!	#NULL!	#NULL!	#NULL!	#NULL!	#NULL!
4551	2	4	1	2	2	4	3	Others	3	2	1	1	2	1	1	1	2	1	1	2	2	2	2	2	2	2	1	3	2	4	0	#NULL!	#NULL!	#NULL!	#NULL!	#NULL!	#NULL!	#NULL!	#NULL!	#NULL!	#NULL!	#NULL!	#NULL!	#NULL!	#NULL!	#NULL!	#NULL!	#NULL!	#NULL!
4558	2	3	2	3	2	2	1	Others	3	2	1	2	2	2	2	2	2	2	1	2	2	2	2	2	2	2	3	3	2	4	0	#NULL!	#NULL!	#NULL!	#NULL!	#NULL!	#NULL!	#NULL!	#NULL!	#NULL!	#NULL!	#NULL!	#NULL!	#NULL!	#NULL!	#NULL!	#NULL!	#NULL!	#NULL!
4560	2	2	1	1	1	1	2	Others	3	1	2	2	2	2	2	2	2	2	1	2	2	2	2	2	2	2	1	1	2	3	0	#NULL!	#NULL!	#NULL!	#NULL!	#NULL!	#NULL!	#NULL!	#NULL!	#NULL!	#NULL!	#NULL!	#NULL!	#NULL!	#NULL!	#NULL!	#NULL!	#NULL!	#NULL!
4562	2	3	2	1	2	4	1	Others	3	1	2	2	2	2	2	2	2	2	2	2	2	2	1	2	2	2	2	#NULL!	#NULL!	#NULL!	0	#NULL!	#NULL!	#NULL!	#NULL!	#NULL!	#NULL!	#NULL!	#NULL!	#NULL!	#NULL!	#NULL!	#NULL!	#NULL!	#NULL!	#NULL!	#NULL!	#NULL!	#NULL!
4584	2	4	2	1	1	5	3	Others	3	2	2	2	2	2	2	1	2	2	1	2	2	2	2	2	2	2	2	#NULL!	#NULL!	#NULL!	0	#NULL!	#NULL!	#NULL!	#NULL!	#NULL!	#NULL!	#NULL!	#NULL!	#NULL!	#NULL!	#NULL!	#NULL!	#NULL!	#NULL!	#NULL!	#NULL!	#NULL!	#NULL!
4586	2	3	2	1	1	5	1	Nursing	3	1	2	2	2	2	2	2	2	2	1	2	2	2	2	2	2	2	2	#NULL!	#NULL!	#NULL!	0	#NULL!	#NULL!	#NULL!	#NULL!	#NULL!	#NULL!	#NULL!	#NULL!	#NULL!	#NULL!	#NULL!	#NULL!	#NULL!	#NULL!	#NULL!	#NULL!	#NULL!	#NULL!
4591	2	3	1	2	2	3	1	Administrative	3	2	2	2	1	2	2	2	2	1	1	2	2	2	2	2	2	2	3	1	2	3	0	#NULL!	#NULL!	#NULL!	#NULL!	#NULL!	#NULL!	#NULL!	#NULL!	#NULL!	#NULL!	#NULL!	#NULL!	#NULL!	#NULL!	#NULL!	#NULL!	#NULL!	#NULL!
4599	2	4	1	2	2	4	3	Nursing	1	1	2	2	2	2	2	2	2	2	2	1	1	2	2	2	2	2	1	2	2	4	0	#NULL!	#NULL!	#NULL!	#NULL!	#NULL!	#NULL!	#NULL!	#NULL!	#NULL!	#NULL!	#NULL!	#NULL!	#NULL!	#NULL!	#NULL!	#NULL!	#NULL!	#NULL!
4600	2	1	2	1	1	2	2	Nursing	2	2	2	2	1	2	2	2	2	2	2	2	2	2	1	2	2	2	3	3	2	4	0	#NULL!	#NULL!	#NULL!	#NULL!	#NULL!	#NULL!	#NULL!	#NULL!	#NULL!	#NULL!	#NULL!	#NULL!	#NULL!	#NULL!	#NULL!	#NULL!	#NULL!	#NULL!
4604	2	2	2	2	1	5	3	Health and rehabilitation sciences "Physiotherapy"	4	1	2	2	2	2	2	2	2	2	1	2	2	2	2	2	2	2	1	3	2	2	0	#NULL!	#NULL!	#NULL!	#NULL!	#NULL!	#NULL!	#NULL!	#NULL!	#NULL!	#NULL!	#NULL!	#NULL!	#NULL!	#NULL!	#NULL!	#NULL!	#NULL!	#NULL!
4607	2	2	2	1	3	5	2	Others	1	2	2	1	2	2	2	2	2	2	2	1	2	2	2	2	2	2	3	3	2	3	0	#NULL!	#NULL!	#NULL!	#NULL!	#NULL!	#NULL!	#NULL!	#NULL!	#NULL!	#NULL!	#NULL!	#NULL!	#NULL!	#NULL!	#NULL!	#NULL!	#NULL!	#NULL!
4608	2	1	1	1	1	4	3	Others	3	1	2	2	2	2	2	2	2	2	1	2	2	2	2	2	2	2	2	#NULL!	#NULL!	#NULL!	0	#NULL!	#NULL!	#NULL!	#NULL!	#NULL!	#NULL!	#NULL!	#NULL!	#NULL!	#NULL!	#NULL!	#NULL!	#NULL!	#NULL!	#NULL!	#NULL!	#NULL!	#NULL!
4611	2	3	1	1	2	3	3	Pharmacy	1	1	2	2	2	2	2	2	2	2	1	2	2	2	2	2	2	2	2	#NULL!	#NULL!	#NULL!	0	#NULL!	#NULL!	#NULL!	#NULL!	#NULL!	#NULL!	#NULL!	#NULL!	#NULL!	#NULL!	#NULL!	#NULL!	#NULL!	#NULL!	#NULL!	#NULL!	#NULL!	#NULL!
4618	2	1	2	1	1	5	3	Pharmacy	2	2	2	2	2	2	2	2	2	2	2	1	2	2	2	2	2	2	3	3	2	3	0	#NULL!	#NULL!	#NULL!	#NULL!	#NULL!	#NULL!	#NULL!	#NULL!	#NULL!	#NULL!	#NULL!	#NULL!	#NULL!	#NULL!	#NULL!	#NULL!	#NULL!	#NULL!
4619	2	4	1	1	2	1	3	Others	3	2	1	1	1	1	2	2	2	2	1	2	2	2	2	2	2	2	3	3	1	5	0	#NULL!	#NULL!	#NULL!	#NULL!	#NULL!	#NULL!	#NULL!	#NULL!	#NULL!	#NULL!	#NULL!	#NULL!	#NULL!	#NULL!	#NULL!	#NULL!	#NULL!	#NULL!
4620	2	2	2	2	1	1	4	Pharmacy	1	2	2	2	2	2	2	2	2	2	2	1	1	2	2	2	2	2	1	3	2	3	0	#NULL!	#NULL!	#NULL!	#NULL!	#NULL!	#NULL!	#NULL!	#NULL!	#NULL!	#NULL!	#NULL!	#NULL!	#NULL!	#NULL!	#NULL!	#NULL!	#NULL!	#NULL!
4638	2	1	1	1	1	2	2	Administrative	3	1	2	2	2	2	2	2	2	2	2	2	2	2	2	2	1	2	3	3	2	2	0	#NULL!	#NULL!	#NULL!	#NULL!	#NULL!	#NULL!	#NULL!	#NULL!	#NULL!	#NULL!	#NULL!	#NULL!	#NULL!	#NULL!	#NULL!	#NULL!	#NULL!	#NULL!
4641	2	3	1	2	1	3	3	Nursing	1	1	2	2	2	2	2	2	2	2	1	2	2	2	2	2	2	2	1	3	2	2	0	#NULL!	#NULL!	#NULL!	#NULL!	#NULL!	#NULL!	#NULL!	#NULL!	#NULL!	#NULL!	#NULL!	#NULL!	#NULL!	#NULL!	#NULL!	#NULL!	#NULL!	#NULL!
4644	2	1	2	1	1	4	3	Others	1	2	2	2	2	2	2	1	2	2	2	1	2	2	2	2	2	2	1	3	2	2	0	#NULL!	#NULL!	#NULL!	#NULL!	#NULL!	#NULL!	#NULL!	#NULL!	#NULL!	#NULL!	#NULL!	#NULL!	#NULL!	#NULL!	#NULL!	#NULL!	#NULL!	#NULL!
4647	2	3	2	2	1	2	3	Health and rehabilitation sciences "Physiotherapy"	3	1	2	2	2	2	2	2	2	2	1	2	2	2	2	2	2	2	1	3	2	4	0	#NULL!	#NULL!	#NULL!	#NULL!	#NULL!	#NULL!	#NULL!	#NULL!	#NULL!	#NULL!	#NULL!	#NULL!	#NULL!	#NULL!	#NULL!	#NULL!	#NULL!	#NULL!
4649	2	2	2	1	1	5	3	Health and rehabilitation sciences "Physiotherapy"	1	1	2	2	2	2	2	2	2	2	1	2	2	2	2	2	2	2	2	#NULL!	#NULL!	#NULL!	0	#NULL!	#NULL!	#NULL!	#NULL!	#NULL!	#NULL!	#NULL!	#NULL!	#NULL!	#NULL!	#NULL!	#NULL!	#NULL!	#NULL!	#NULL!	#NULL!	#NULL!	#NULL!
4650	2	2	2	2	1	5	3	Health and rehabilitation sciences "Physiotherapy"	3	1	2	2	2	2	2	2	2	2	1	2	2	2	2	2	2	2	1	3	2	3	0	#NULL!	#NULL!	#NULL!	#NULL!	#NULL!	#NULL!	#NULL!	#NULL!	#NULL!	#NULL!	#NULL!	#NULL!	#NULL!	#NULL!	#NULL!	#NULL!	#NULL!	#NULL!
4651	2	3	1	2	1	2	3	Administrative	1	1	2	2	2	2	2	2	2	2	1	2	2	2	2	2	2	2	2	#NULL!	#NULL!	#NULL!	0	#NULL!	#NULL!	#NULL!	#NULL!	#NULL!	#NULL!	#NULL!	#NULL!	#NULL!	#NULL!	#NULL!	#NULL!	#NULL!	#NULL!	#NULL!	#NULL!	#NULL!	#NULL!
4652	2	2	2	1	1	5	4	Medicine	1	1	2	2	2	2	2	2	2	2	1	2	2	2	2	2	2	2	1	3	2	2	0	#NULL!	#NULL!	#NULL!	#NULL!	#NULL!	#NULL!	#NULL!	#NULL!	#NULL!	#NULL!	#NULL!	#NULL!	#NULL!	#NULL!	#NULL!	#NULL!	#NULL!	#NULL!
4655	2	4	2	2	1	2	3	Others	3	1	2	2	2	2	2	2	2	2	1	2	2	2	2	2	2	2	1	3	2	2	0	#NULL!	#NULL!	#NULL!	#NULL!	#NULL!	#NULL!	#NULL!	#NULL!	#NULL!	#NULL!	#NULL!	#NULL!	#NULL!	#NULL!	#NULL!	#NULL!	#NULL!	#NULL!
4658	2	2	2	1	1	5	4	Health and rehabilitation sciences "Physiotherapy"	1	1	2	2	2	2	2	2	2	2	1	2	2	2	2	2	2	2	1	3	2	4	0	#NULL!	#NULL!	#NULL!	#NULL!	#NULL!	#NULL!	#NULL!	#NULL!	#NULL!	#NULL!	#NULL!	#NULL!	#NULL!	#NULL!	#NULL!	#NULL!	#NULL!	#NULL!
4661	2	4	2	1	1	1	3	Nursing	1	2	1	2	2	2	2	2	2	2	2	2	1	2	2	2	2	2	3	3	2	2	0	#NULL!	#NULL!	#NULL!	#NULL!	#NULL!	#NULL!	#NULL!	#NULL!	#NULL!	#NULL!	#NULL!	#NULL!	#NULL!	#NULL!	#NULL!	#NULL!	#NULL!	#NULL!
4663	2	4	2	2	1	2	1	Health and rehabilitation sciences "Physiotherapy"	1	1	2	2	2	2	2	2	2	2	2	1	2	2	2	2	2	2	2	#NULL!	#NULL!	#NULL!	0	#NULL!	#NULL!	#NULL!	#NULL!	#NULL!	#NULL!	#NULL!	#NULL!	#NULL!	#NULL!	#NULL!	#NULL!	#NULL!	#NULL!	#NULL!	#NULL!	#NULL!	#NULL!
4664	2	4	2	2	1	5	3	Others	3	2	1	2	2	1	2	1	2	2	2	2	2	1	2	2	2	2	2	#NULL!	#NULL!	#NULL!	0	#NULL!	#NULL!	#NULL!	#NULL!	#NULL!	#NULL!	#NULL!	#NULL!	#NULL!	#NULL!	#NULL!	#NULL!	#NULL!	#NULL!	#NULL!	#NULL!	#NULL!	#NULL!
4668	2	3	2	1	1	2	3	Others	3	1	2	2	2	2	2	2	2	2	1	2	2	2	2	2	2	2	2	#NULL!	#NULL!	#NULL!	0	#NULL!	#NULL!	#NULL!	#NULL!	#NULL!	#NULL!	#NULL!	#NULL!	#NULL!	#NULL!	#NULL!	#NULL!	#NULL!	#NULL!	#NULL!	#NULL!	#NULL!	#NULL!
4672	2	3	2	2	1	3	1	Medicine	1	1	2	2	2	2	2	2	2	2	1	2	2	2	2	2	2	2	2	#NULL!	#NULL!	#NULL!	0	#NULL!	#NULL!	#NULL!	#NULL!	#NULL!	#NULL!	#NULL!	#NULL!	#NULL!	#NULL!	#NULL!	#NULL!	#NULL!	#NULL!	#NULL!	#NULL!	#NULL!	#NULL!
4674	2	3	1	2	2	4	1	Others	1	1	2	2	2	2	2	2	2	2	2	2	1	1	2	2	2	2	1	1	2	5	0	#NULL!	#NULL!	#NULL!	#NULL!	#NULL!	#NULL!	#NULL!	#NULL!	#NULL!	#NULL!	#NULL!	#NULL!	#NULL!	#NULL!	#NULL!	#NULL!	#NULL!	#NULL!
4676	2	1	2	2	1	3	4	Nursing	3	1	2	2	2	2	2	2	2	2	1	2	2	2	2	2	2	2	3	3	2	3	0	#NULL!	#NULL!	#NULL!	#NULL!	#NULL!	#NULL!	#NULL!	#NULL!	#NULL!	#NULL!	#NULL!	#NULL!	#NULL!	#NULL!	#NULL!	#NULL!	#NULL!	#NULL!
4678	2	3	1	2	1	3	4	Others	3	2	1	2	2	2	2	2	2	2	1	2	2	2	2	2	2	2	2	#NULL!	#NULL!	#NULL!	0	#NULL!	#NULL!	#NULL!	#NULL!	#NULL!	#NULL!	#NULL!	#NULL!	#NULL!	#NULL!	#NULL!	#NULL!	#NULL!	#NULL!	#NULL!	#NULL!	#NULL!	#NULL!
4681	2	4	2	1	1	5	4	Health and rehabilitation sciences "Physiotherapy"	1	1	2	2	2	2	2	2	2	2	1	2	2	2	2	2	2	2	2	#NULL!	#NULL!	#NULL!	0	#NULL!	#NULL!	#NULL!	#NULL!	#NULL!	#NULL!	#NULL!	#NULL!	#NULL!	#NULL!	#NULL!	#NULL!	#NULL!	#NULL!	#NULL!	#NULL!	#NULL!	#NULL!
4682	2	4	1	2	1	5	3	Administrative	1	2	2	1	2	2	2	2	2	2	1	2	2	2	2	2	2	2	1	3	2	4	0	#NULL!	#NULL!	#NULL!	#NULL!	#NULL!	#NULL!	#NULL!	#NULL!	#NULL!	#NULL!	#NULL!	#NULL!	#NULL!	#NULL!	#NULL!	#NULL!	#NULL!	#NULL!
4683	2	3	2	1	1	3	3	Administrative	1	2	2	1	2	2	2	2	2	2	1	2	2	2	2	2	2	2	2	#NULL!	#NULL!	#NULL!	0	#NULL!	#NULL!	#NULL!	#NULL!	#NULL!	#NULL!	#NULL!	#NULL!	#NULL!	#NULL!	#NULL!	#NULL!	#NULL!	#NULL!	#NULL!	#NULL!	#NULL!	#NULL!
4688	2	1	2	1	1	5	3	Medicine	2	1	2	2	2	2	2	2	2	2	2	2	1	1	2	2	2	2	1	3	2	2	0	#NULL!	#NULL!	#NULL!	#NULL!	#NULL!	#NULL!	#NULL!	#NULL!	#NULL!	#NULL!	#NULL!	#NULL!	#NULL!	#NULL!	#NULL!	#NULL!	#NULL!	#NULL!
4690	2	2	1	2	1	4	3	Administrative	3	1	2	2	2	2	2	2	2	2	1	2	2	2	2	2	2	2	1	3	2	4	0	#NULL!	#NULL!	#NULL!	#NULL!	#NULL!	#NULL!	#NULL!	#NULL!	#NULL!	#NULL!	#NULL!	#NULL!	#NULL!	#NULL!	#NULL!	#NULL!	#NULL!	#NULL!
4694	2	1	2	2	3	2	1	Medicine	2	1	2	2	2	2	2	2	2	2	1	1	1	2	2	2	2	2	2	#NULL!	#NULL!	#NULL!	0	#NULL!	#NULL!	#NULL!	#NULL!	#NULL!	#NULL!	#NULL!	#NULL!	#NULL!	#NULL!	#NULL!	#NULL!	#NULL!	#NULL!	#NULL!	#NULL!	#NULL!	#NULL!
4699	2	3	2	2	1	5	3	Nursing	1	1	2	2	2	2	2	2	2	2	1	2	2	2	2	2	2	2	1	3	2	4	0	#NULL!	#NULL!	#NULL!	#NULL!	#NULL!	#NULL!	#NULL!	#NULL!	#NULL!	#NULL!	#NULL!	#NULL!	#NULL!	#NULL!	#NULL!	#NULL!	#NULL!	#NULL!
4700	2	1	2	1	1	5	1	Health and rehabilitation sciences "Physiotherapy"	1	2	1	2	2	2	2	2	2	2	2	1	2	2	2	2	2	2	1	3	2	4	0	#NULL!	#NULL!	#NULL!	#NULL!	#NULL!	#NULL!	#NULL!	#NULL!	#NULL!	#NULL!	#NULL!	#NULL!	#NULL!	#NULL!	#NULL!	#NULL!	#NULL!	#NULL!
4701	2	4	2	2	1	2	3	Administrative	3	2	2	1	2	2	2	2	2	2	1	2	2	2	2	2	2	2	2	#NULL!	#NULL!	#NULL!	0	#NULL!	#NULL!	#NULL!	#NULL!	#NULL!	#NULL!	#NULL!	#NULL!	#NULL!	#NULL!	#NULL!	#NULL!	#NULL!	#NULL!	#NULL!	#NULL!	#NULL!	#NULL!
4702	2	1	2	1	3	5	2	Dentistry	2	1	1	1	2	2	2	2	2	2	1	2	2	1	2	2	2	2	2	#NULL!	#NULL!	#NULL!	0	#NULL!	#NULL!	#NULL!	#NULL!	#NULL!	#NULL!	#NULL!	#NULL!	#NULL!	#NULL!	#NULL!	#NULL!	#NULL!	#NULL!	#NULL!	#NULL!	#NULL!	#NULL!
4705	2	1	2	1	2	5	4	Pharmacy	1	2	2	2	2	2	2	2	2	2	2	1	1	1	2	2	2	2	3	3	2	3	0	#NULL!	#NULL!	#NULL!	#NULL!	#NULL!	#NULL!	#NULL!	#NULL!	#NULL!	#NULL!	#NULL!	#NULL!	#NULL!	#NULL!	#NULL!	#NULL!	#NULL!	#NULL!
4706	2	1	2	1	2	5	3	Health and rehabilitation sciences "Physiotherapy"	1	2	2	2	2	2	2	2	2	2	2	1	1	1	2	2	2	2	2	#NULL!	#NULL!	#NULL!	0	#NULL!	#NULL!	#NULL!	#NULL!	#NULL!	#NULL!	#NULL!	#NULL!	#NULL!	#NULL!	#NULL!	#NULL!	#NULL!	#NULL!	#NULL!	#NULL!	#NULL!	#NULL!
4718	2	2	1	1	1	3	3	Others	1	2	2	2	2	2	2	2	2	2	2	1	1	1	2	2	2	2	2	#NULL!	#NULL!	#NULL!	0	#NULL!	#NULL!	#NULL!	#NULL!	#NULL!	#NULL!	#NULL!	#NULL!	#NULL!	#NULL!	#NULL!	#NULL!	#NULL!	#NULL!	#NULL!	#NULL!	#NULL!	#NULL!
4720	2	2	2	1	3	5	4	Others	1	1	2	2	2	2	2	2	2	2	1	2	1	2	1	2	2	2	3	3	2	2	0	#NULL!	#NULL!	#NULL!	#NULL!	#NULL!	#NULL!	#NULL!	#NULL!	#NULL!	#NULL!	#NULL!	#NULL!	#NULL!	#NULL!	#NULL!	#NULL!	#NULL!	#NULL!
4721	2	2	2	1	2	5	4	Administrative	1	1	2	2	2	2	2	1	2	2	1	2	1	2	2	2	2	2	2	#NULL!	#NULL!	#NULL!	0	#NULL!	#NULL!	#NULL!	#NULL!	#NULL!	#NULL!	#NULL!	#NULL!	#NULL!	#NULL!	#NULL!	#NULL!	#NULL!	#NULL!	#NULL!	#NULL!	#NULL!	#NULL!
4726	2	1	2	1	3	5	3	Medicine	2	1	2	2	2	2	2	2	2	2	1	1	1	1	2	2	2	2	2	#NULL!	#NULL!	#NULL!	0	#NULL!	#NULL!	#NULL!	#NULL!	#NULL!	#NULL!	#NULL!	#NULL!	#NULL!	#NULL!	#NULL!	#NULL!	#NULL!	#NULL!	#NULL!	#NULL!	#NULL!	#NULL!
4730	2	1	2	1	1	5	2	Dentistry	2	2	2	2	2	2	2	2	2	2	2	2	2	1	2	2	2	2	1	3	2	3	0	#NULL!	#NULL!	#NULL!	#NULL!	#NULL!	#NULL!	#NULL!	#NULL!	#NULL!	#NULL!	#NULL!	#NULL!	#NULL!	#NULL!	#NULL!	#NULL!	#NULL!	#NULL!
4732	2	1	2	2	1	3	4	Administrative	1	2	2	2	2	2	2	2	2	2	2	1	1	1	1	2	2	2	2	#NULL!	#NULL!	#NULL!	0	#NULL!	#NULL!	#NULL!	#NULL!	#NULL!	#NULL!	#NULL!	#NULL!	#NULL!	#NULL!	#NULL!	#NULL!	#NULL!	#NULL!	#NULL!	#NULL!	#NULL!	#NULL!
4733	2	2	2	1	1	4	4	Others	1	1	2	2	2	2	2	2	2	2	1	2	2	2	2	2	2	2	2	#NULL!	#NULL!	#NULL!	0	#NULL!	#NULL!	#NULL!	#NULL!	#NULL!	#NULL!	#NULL!	#NULL!	#NULL!	#NULL!	#NULL!	#NULL!	#NULL!	#NULL!	#NULL!	#NULL!	#NULL!	#NULL!
4734	2	2	2	2	1	2	3	Others	3	1	2	2	2	2	2	2	2	1	1	1	1	1	2	1	1	2	2	#NULL!	#NULL!	#NULL!	0	#NULL!	#NULL!	#NULL!	#NULL!	#NULL!	#NULL!	#NULL!	#NULL!	#NULL!	#NULL!	#NULL!	#NULL!	#NULL!	#NULL!	#NULL!	#NULL!	#NULL!	#NULL!
4735	2	1	2	1	2	5	2	Health and rehabilitation sciences "Physiotherapy"	1	2	2	2	2	2	2	2	2	2	2	1	1	2	2	2	2	2	1	3	2	4	0	#NULL!	#NULL!	#NULL!	#NULL!	#NULL!	#NULL!	#NULL!	#NULL!	#NULL!	#NULL!	#NULL!	#NULL!	#NULL!	#NULL!	#NULL!	#NULL!	#NULL!	#NULL!
4736	2	1	2	2	1	3	3	Others	3	1	2	2	2	2	2	2	2	1	1	1	2	2	2	2	2	2	2	#NULL!	#NULL!	#NULL!	0	#NULL!	#NULL!	#NULL!	#NULL!	#NULL!	#NULL!	#NULL!	#NULL!	#NULL!	#NULL!	#NULL!	#NULL!	#NULL!	#NULL!	#NULL!	#NULL!	#NULL!	#NULL!
4738	2	1	2	1	1	5	3	Medicine	1	1	2	2	2	2	2	2	2	2	2	1	1	1	2	2	2	2	3	2	1	3	0	#NULL!	#NULL!	#NULL!	#NULL!	#NULL!	#NULL!	#NULL!	#NULL!	#NULL!	#NULL!	#NULL!	#NULL!	#NULL!	#NULL!	#NULL!	#NULL!	#NULL!	#NULL!
4739	2	2	2	3	1	5	2	Others	1	2	2	2	2	2	2	2	2	2	2	1	1	2	2	2	2	2	2	#NULL!	#NULL!	#NULL!	0	#NULL!	#NULL!	#NULL!	#NULL!	#NULL!	#NULL!	#NULL!	#NULL!	#NULL!	#NULL!	#NULL!	#NULL!	#NULL!	#NULL!	#NULL!	#NULL!	#NULL!	#NULL!
4742	2	4	1	2	1	5	4	Dentistry	4	2	1	2	2	1	2	2	2	2	2	1	2	1	2	2	2	2	1	2	1	4	0	#NULL!	#NULL!	#NULL!	#NULL!	#NULL!	#NULL!	#NULL!	#NULL!	#NULL!	#NULL!	#NULL!	#NULL!	#NULL!	#NULL!	#NULL!	#NULL!	#NULL!	#NULL!
4744	2	2	2	2	1	4	3	Others	1	1	2	2	2	2	2	2	2	2	1	2	2	2	2	2	2	2	1	3	2	3	0	#NULL!	#NULL!	#NULL!	#NULL!	#NULL!	#NULL!	#NULL!	#NULL!	#NULL!	#NULL!	#NULL!	#NULL!	#NULL!	#NULL!	#NULL!	#NULL!	#NULL!	#NULL!
4750	2	1	2	1	2	5	2	Pharmacy	1	1	2	2	2	2	2	2	2	2	1	2	2	2	2	2	2	2	3	3	2	2	0	#NULL!	#NULL!	#NULL!	#NULL!	#NULL!	#NULL!	#NULL!	#NULL!	#NULL!	#NULL!	#NULL!	#NULL!	#NULL!	#NULL!	#NULL!	#NULL!	#NULL!	#NULL!
4752	2	1	2	1	1	5	4	Others	3	1	2	2	2	2	2	2	2	2	1	1	2	2	2	2	2	2	2	#NULL!	#NULL!	#NULL!	0	#NULL!	#NULL!	#NULL!	#NULL!	#NULL!	#NULL!	#NULL!	#NULL!	#NULL!	#NULL!	#NULL!	#NULL!	#NULL!	#NULL!	#NULL!	#NULL!	#NULL!	#NULL!
4754	2	2	2	1	1	4	3	Pharmacy	1	1	2	2	2	2	2	2	2	2	1	2	2	2	2	2	2	2	2	#NULL!	#NULL!	#NULL!	0	#NULL!	#NULL!	#NULL!	#NULL!	#NULL!	#NULL!	#NULL!	#NULL!	#NULL!	#NULL!	#NULL!	#NULL!	#NULL!	#NULL!	#NULL!	#NULL!	#NULL!	#NULL!
4755	2	4	2	2	1	1	3	Administrative	1	2	2	2	2	2	2	2	1	2	2	1	2	2	2	2	2	2	3	3	2	3	0	#NULL!	#NULL!	#NULL!	#NULL!	#NULL!	#NULL!	#NULL!	#NULL!	#NULL!	#NULL!	#NULL!	#NULL!	#NULL!	#NULL!	#NULL!	#NULL!	#NULL!	#NULL!
4756	2	1	2	1	1	2	4	Others	1	2	2	2	2	2	2	2	2	2	2	2	1	1	2	2	2	2	3	3	2	2	0	#NULL!	#NULL!	#NULL!	#NULL!	#NULL!	#NULL!	#NULL!	#NULL!	#NULL!	#NULL!	#NULL!	#NULL!	#NULL!	#NULL!	#NULL!	#NULL!	#NULL!	#NULL!
4766	2	4	1	2	1	4	3	Pharmacy	1	2	1	2	2	2	2	2	2	1	1	2	2	2	2	2	2	2	3	3	2	4	0	#NULL!	#NULL!	#NULL!	#NULL!	#NULL!	#NULL!	#NULL!	#NULL!	#NULL!	#NULL!	#NULL!	#NULL!	#NULL!	#NULL!	#NULL!	#NULL!	#NULL!	#NULL!
4770	2	2	1	1	1	5	3	Nursing	2	1	2	2	2	2	2	2	2	2	1	2	2	2	2	2	2	2	2	#NULL!	#NULL!	#NULL!	0	#NULL!	#NULL!	#NULL!	#NULL!	#NULL!	#NULL!	#NULL!	#NULL!	#NULL!	#NULL!	#NULL!	#NULL!	#NULL!	#NULL!	#NULL!	#NULL!	#NULL!	#NULL!
4774	2	3	1	2	1	4	3	Nursing	1	1	2	2	2	2	2	2	2	2	1	2	2	2	2	2	2	2	2	#NULL!	#NULL!	#NULL!	0	#NULL!	#NULL!	#NULL!	#NULL!	#NULL!	#NULL!	#NULL!	#NULL!	#NULL!	#NULL!	#NULL!	#NULL!	#NULL!	#NULL!	#NULL!	#NULL!	#NULL!	#NULL!
4777	2	3	2	1	1	5	1	Pharmacy	1	2	2	2	2	2	2	2	2	2	2	1	2	2	2	2	2	2	3	3	2	3	0	#NULL!	#NULL!	#NULL!	#NULL!	#NULL!	#NULL!	#NULL!	#NULL!	#NULL!	#NULL!	#NULL!	#NULL!	#NULL!	#NULL!	#NULL!	#NULL!	#NULL!	#NULL!
4778	2	1	2	1	1	5	1	Medicine	2	1	2	2	2	2	2	2	2	2	1	1	1	2	2	2	2	2	1	3	2	4	0	#NULL!	#NULL!	#NULL!	#NULL!	#NULL!	#NULL!	#NULL!	#NULL!	#NULL!	#NULL!	#NULL!	#NULL!	#NULL!	#NULL!	#NULL!	#NULL!	#NULL!	#NULL!
4784	2	2	1	1	1	4	2	Pharmacy	1	2	2	2	2	2	2	2	2	2	2	2	2	2	2	2	2	2	1	3	2	3	0	#NULL!	#NULL!	#NULL!	#NULL!	#NULL!	#NULL!	#NULL!	#NULL!	#NULL!	#NULL!	#NULL!	#NULL!	#NULL!	#NULL!	#NULL!	#NULL!	#NULL!	#NULL!
4786	2	1	2	1	1	5	2	Others	1	1	2	2	2	2	2	2	2	2	1	2	1	1	2	2	2	2	1	3	2	3	0	#NULL!	#NULL!	#NULL!	#NULL!	#NULL!	#NULL!	#NULL!	#NULL!	#NULL!	#NULL!	#NULL!	#NULL!	#NULL!	#NULL!	#NULL!	#NULL!	#NULL!	#NULL!
4787	2	2	2	1	1	5	3	Others	1	2	2	2	2	2	2	2	2	2	2	2	2	2	2	2	2	2	3	3	2	2	0	#NULL!	#NULL!	#NULL!	#NULL!	#NULL!	#NULL!	#NULL!	#NULL!	#NULL!	#NULL!	#NULL!	#NULL!	#NULL!	#NULL!	#NULL!	#NULL!	#NULL!	#NULL!
4801	2	1	2	1	1	5	4	Others	1	2	2	2	2	2	2	2	2	2	2	2	2	2	2	2	2	2	1	3	2	4	0	#NULL!	#NULL!	#NULL!	#NULL!	#NULL!	#NULL!	#NULL!	#NULL!	#NULL!	#NULL!	#NULL!	#NULL!	#NULL!	#NULL!	#NULL!	#NULL!	#NULL!	#NULL!
4807	2	1	1	1	1	4	3	Medicine	2	2	2	2	2	2	2	2	2	2	2	1	2	1	2	2	1	2	2	#NULL!	#NULL!	#NULL!	0	#NULL!	#NULL!	#NULL!	#NULL!	#NULL!	#NULL!	#NULL!	#NULL!	#NULL!	#NULL!	#NULL!	#NULL!	#NULL!	#NULL!	#NULL!	#NULL!	#NULL!	#NULL!
4810	2	4	2	2	1	3	1	Nursing	1	2	2	2	2	2	2	2	2	1	1	2	2	2	2	2	2	2	3	3	2	4	0	#NULL!	#NULL!	#NULL!	#NULL!	#NULL!	#NULL!	#NULL!	#NULL!	#NULL!	#NULL!	#NULL!	#NULL!	#NULL!	#NULL!	#NULL!	#NULL!	#NULL!	#NULL!
4814	2	1	2	1	1	5	3	Others	1	1	2	2	2	2	2	2	2	2	1	1	1	1	2	2	2	2	1	3	2	4	0	#NULL!	#NULL!	#NULL!	#NULL!	#NULL!	#NULL!	#NULL!	#NULL!	#NULL!	#NULL!	#NULL!	#NULL!	#NULL!	#NULL!	#NULL!	#NULL!	#NULL!	#NULL!
4816	2	2	2	2	1	4	3	Pharmacy	1	2	2	2	2	2	2	2	2	2	2	2	2	2	2	2	2	2	1	3	2	4	0	#NULL!	#NULL!	#NULL!	#NULL!	#NULL!	#NULL!	#NULL!	#NULL!	#NULL!	#NULL!	#NULL!	#NULL!	#NULL!	#NULL!	#NULL!	#NULL!	#NULL!	#NULL!
4818	2	2	1	1	1	1	3	Dentistry	1	1	2	2	2	2	2	2	2	2	2	1	2	2	2	2	2	2	2	#NULL!	#NULL!	#NULL!	0	#NULL!	#NULL!	#NULL!	#NULL!	#NULL!	#NULL!	#NULL!	#NULL!	#NULL!	#NULL!	#NULL!	#NULL!	#NULL!	#NULL!	#NULL!	#NULL!	#NULL!	#NULL!
4821	2	4	2	2	1	3	3	Nursing	1	1	2	2	2	2	2	2	2	2	1	2	2	2	2	2	2	2	1	3	1	4	0	#NULL!	#NULL!	#NULL!	#NULL!	#NULL!	#NULL!	#NULL!	#NULL!	#NULL!	#NULL!	#NULL!	#NULL!	#NULL!	#NULL!	#NULL!	#NULL!	#NULL!	#NULL!
4827	2	4	2	3	2	3	3	Administrative	3	1	2	2	2	2	2	2	2	2	1	2	2	2	2	2	2	2	3	2	1	5	0	#NULL!	#NULL!	#NULL!	#NULL!	#NULL!	#NULL!	#NULL!	#NULL!	#NULL!	#NULL!	#NULL!	#NULL!	#NULL!	#NULL!	#NULL!	#NULL!	#NULL!	#NULL!
4833	2	1	1	1	1	4	3	Medicine	1	1	2	2	2	2	2	2	2	2	1	2	2	2	2	2	2	2	2	#NULL!	#NULL!	#NULL!	0	#NULL!	#NULL!	#NULL!	#NULL!	#NULL!	#NULL!	#NULL!	#NULL!	#NULL!	#NULL!	#NULL!	#NULL!	#NULL!	#NULL!	#NULL!	#NULL!	#NULL!	#NULL!
4850	2	3	2	1	1	3	4	Pharmacy	4	1	2	2	2	2	2	2	2	2	1	2	2	2	2	2	2	2	2	#NULL!	#NULL!	#NULL!	0	#NULL!	#NULL!	#NULL!	#NULL!	#NULL!	#NULL!	#NULL!	#NULL!	#NULL!	#NULL!	#NULL!	#NULL!	#NULL!	#NULL!	#NULL!	#NULL!	#NULL!	#NULL!
4852	2	2	1	1	2	4	4	Others	3	1	2	2	2	2	2	2	2	2	2	2	2	2	2	1	2	2	3	3	2	2	0	#NULL!	#NULL!	#NULL!	#NULL!	#NULL!	#NULL!	#NULL!	#NULL!	#NULL!	#NULL!	#NULL!	#NULL!	#NULL!	#NULL!	#NULL!	#NULL!	#NULL!	#NULL!
4855	2	4	1	2	2	4	2	Nursing	1	2	2	2	2	1	1	1	1	2	1	2	2	2	2	2	2	2	2	#NULL!	#NULL!	#NULL!	0	#NULL!	#NULL!	#NULL!	#NULL!	#NULL!	#NULL!	#NULL!	#NULL!	#NULL!	#NULL!	#NULL!	#NULL!	#NULL!	#NULL!	#NULL!	#NULL!	#NULL!	#NULL!
4856	2	3	2	3	2	3	3	Administrative	3	1	2	2	2	2	2	2	2	2	1	2	2	2	2	2	2	2	3	1	2	3	0	#NULL!	#NULL!	#NULL!	#NULL!	#NULL!	#NULL!	#NULL!	#NULL!	#NULL!	#NULL!	#NULL!	#NULL!	#NULL!	#NULL!	#NULL!	#NULL!	#NULL!	#NULL!
4861	2	3	1	2	1	5	3	Others	3	1	2	2	2	2	2	2	2	2	1	2	2	2	2	2	2	2	2	#NULL!	#NULL!	#NULL!	0	#NULL!	#NULL!	#NULL!	#NULL!	#NULL!	#NULL!	#NULL!	#NULL!	#NULL!	#NULL!	#NULL!	#NULL!	#NULL!	#NULL!	#NULL!	#NULL!	#NULL!	#NULL!
4868	2	2	1	1	2	2	2	Pharmacy	2	1	2	2	2	2	2	2	2	2	1	2	2	2	2	2	2	2	2	#NULL!	#NULL!	#NULL!	0	#NULL!	#NULL!	#NULL!	#NULL!	#NULL!	#NULL!	#NULL!	#NULL!	#NULL!	#NULL!	#NULL!	#NULL!	#NULL!	#NULL!	#NULL!	#NULL!	#NULL!	#NULL!
4870	2	1	2	1	3	5	4	Pharmacy	1	2	2	2	2	2	2	2	2	2	2	2	1	2	2	2	2	2	2	#NULL!	#NULL!	#NULL!	0	#NULL!	#NULL!	#NULL!	#NULL!	#NULL!	#NULL!	#NULL!	#NULL!	#NULL!	#NULL!	#NULL!	#NULL!	#NULL!	#NULL!	#NULL!	#NULL!	#NULL!	#NULL!
4876	2	2	2	2	1	4	3	Others	1	1	2	2	2	2	2	2	2	2	1	2	2	2	2	2	2	2	1	3	2	2	0	#NULL!	#NULL!	#NULL!	#NULL!	#NULL!	#NULL!	#NULL!	#NULL!	#NULL!	#NULL!	#NULL!	#NULL!	#NULL!	#NULL!	#NULL!	#NULL!	#NULL!	#NULL!
4877	2	2	1	1	2	3	1	Others	3	1	2	2	2	2	2	2	2	2	1	2	2	2	2	2	2	2	3	3	2	2	0	#NULL!	#NULL!	#NULL!	#NULL!	#NULL!	#NULL!	#NULL!	#NULL!	#NULL!	#NULL!	#NULL!	#NULL!	#NULL!	#NULL!	#NULL!	#NULL!	#NULL!	#NULL!
4878	2	4	1	1	2	5	4	Health and rehabilitation sciences "Physiotherapy"	5	2	1	1	2	2	2	2	2	1	1	2	2	2	2	2	2	2	1	3	2	3	0	#NULL!	#NULL!	#NULL!	#NULL!	#NULL!	#NULL!	#NULL!	#NULL!	#NULL!	#NULL!	#NULL!	#NULL!	#NULL!	#NULL!	#NULL!	#NULL!	#NULL!	#NULL!
4889	2	4	1	3	2	4	1	Nursing	1	2	1	1	2	2	2	2	2	1	1	2	2	2	2	2	2	2	2	#NULL!	#NULL!	#NULL!	0	#NULL!	#NULL!	#NULL!	#NULL!	#NULL!	#NULL!	#NULL!	#NULL!	#NULL!	#NULL!	#NULL!	#NULL!	#NULL!	#NULL!	#NULL!	#NULL!	#NULL!	#NULL!
4892	2	3	2	2	1	2	3	Nursing	1	1	2	2	2	2	2	2	2	2	1	2	2	2	2	2	2	2	2	#NULL!	#NULL!	#NULL!	0	#NULL!	#NULL!	#NULL!	#NULL!	#NULL!	#NULL!	#NULL!	#NULL!	#NULL!	#NULL!	#NULL!	#NULL!	#NULL!	#NULL!	#NULL!	#NULL!	#NULL!	#NULL!
4899	2	1	2	1	1	5	3	Pharmacy	3	1	2	2	2	2	2	2	2	2	1	2	2	2	2	2	2	2	1	3	2	3	0	#NULL!	#NULL!	#NULL!	#NULL!	#NULL!	#NULL!	#NULL!	#NULL!	#NULL!	#NULL!	#NULL!	#NULL!	#NULL!	#NULL!	#NULL!	#NULL!	#NULL!	#NULL!
4911	2	3	2	1	1	4	3	Nursing	1	1	2	2	2	2	2	2	2	2	1	2	2	2	2	2	2	2	3	3	2	3	0	#NULL!	#NULL!	#NULL!	#NULL!	#NULL!	#NULL!	#NULL!	#NULL!	#NULL!	#NULL!	#NULL!	#NULL!	#NULL!	#NULL!	#NULL!	#NULL!	#NULL!	#NULL!
4914	2	1	2	1	2	2	3	Nursing	2	1	2	2	2	2	2	2	2	2	1	2	2	2	2	2	2	2	2	#NULL!	#NULL!	#NULL!	0	#NULL!	#NULL!	#NULL!	#NULL!	#NULL!	#NULL!	#NULL!	#NULL!	#NULL!	#NULL!	#NULL!	#NULL!	#NULL!	#NULL!	#NULL!	#NULL!	#NULL!	#NULL!
4915	2	3	2	2	1	3	1	Others	3	1	2	2	2	2	2	2	2	2	1	2	2	2	2	2	2	2	2	#NULL!	#NULL!	#NULL!	0	#NULL!	#NULL!	#NULL!	#NULL!	#NULL!	#NULL!	#NULL!	#NULL!	#NULL!	#NULL!	#NULL!	#NULL!	#NULL!	#NULL!	#NULL!	#NULL!	#NULL!	#NULL!
4917	2	3	1	1	2	4	2	Nursing	1	1	2	2	2	2	2	2	2	2	1	2	2	2	2	2	2	2	3	3	2	2	0	#NULL!	#NULL!	#NULL!	#NULL!	#NULL!	#NULL!	#NULL!	#NULL!	#NULL!	#NULL!	#NULL!	#NULL!	#NULL!	#NULL!	#NULL!	#NULL!	#NULL!	#NULL!
4931	2	1	2	1	1	5	1	Others	2	1	2	2	2	2	2	2	2	2	1	1	1	1	2	2	2	2	1	3	2	2	0	#NULL!	#NULL!	#NULL!	#NULL!	#NULL!	#NULL!	#NULL!	#NULL!	#NULL!	#NULL!	#NULL!	#NULL!	#NULL!	#NULL!	#NULL!	#NULL!	#NULL!	#NULL!
4936	2	1	2	1	1	4	3	Dentistry	2	1	2	2	2	2	2	2	2	2	2	2	2	2	2	2	2	2	1	3	2	3	0	#NULL!	#NULL!	#NULL!	#NULL!	#NULL!	#NULL!	#NULL!	#NULL!	#NULL!	#NULL!	#NULL!	#NULL!	#NULL!	#NULL!	#NULL!	#NULL!	#NULL!	#NULL!
4939	2	1	2	1	2	4	3	Others	1	2	2	2	2	2	2	2	2	2	2	2	2	2	2	2	2	2	1	3	2	3	0	#NULL!	#NULL!	#NULL!	#NULL!	#NULL!	#NULL!	#NULL!	#NULL!	#NULL!	#NULL!	#NULL!	#NULL!	#NULL!	#NULL!	#NULL!	#NULL!	#NULL!	#NULL!
4940	2	1	2	1	1	5	3	Others	2	1	2	2	2	2	2	2	2	2	2	2	2	1	2	2	2	2	2	#NULL!	#NULL!	#NULL!	0	#NULL!	#NULL!	#NULL!	#NULL!	#NULL!	#NULL!	#NULL!	#NULL!	#NULL!	#NULL!	#NULL!	#NULL!	#NULL!	#NULL!	#NULL!	#NULL!	#NULL!	#NULL!
4946	2	2	2	1	1	1	3	Nursing	1	1	2	2	2	2	2	2	2	2	1	2	2	2	2	2	2	2	2	#NULL!	#NULL!	#NULL!	0	#NULL!	#NULL!	#NULL!	#NULL!	#NULL!	#NULL!	#NULL!	#NULL!	#NULL!	#NULL!	#NULL!	#NULL!	#NULL!	#NULL!	#NULL!	#NULL!	#NULL!	#NULL!
4948	2	1	2	1	2	4	2	Pharmacy	2	1	2	2	2	2	2	2	2	2	1	2	1	2	2	2	2	2	1	3	2	4	0	#NULL!	#NULL!	#NULL!	#NULL!	#NULL!	#NULL!	#NULL!	#NULL!	#NULL!	#NULL!	#NULL!	#NULL!	#NULL!	#NULL!	#NULL!	#NULL!	#NULL!	#NULL!
4951	2	2	1	1	1	4	4	Medicine	1	1	2	2	2	2	2	2	2	2	1	2	2	2	2	2	2	2	2	#NULL!	#NULL!	#NULL!	0	#NULL!	#NULL!	#NULL!	#NULL!	#NULL!	#NULL!	#NULL!	#NULL!	#NULL!	#NULL!	#NULL!	#NULL!	#NULL!	#NULL!	#NULL!	#NULL!	#NULL!	#NULL!
4957	2	4	1	2	1	3	3	Administrative	1	1	2	2	2	2	2	2	2	2	1	2	2	2	2	2	2	2	3	3	2	3	0	#NULL!	#NULL!	#NULL!	#NULL!	#NULL!	#NULL!	#NULL!	#NULL!	#NULL!	#NULL!	#NULL!	#NULL!	#NULL!	#NULL!	#NULL!	#NULL!	#NULL!	#NULL!
4958	2	2	2	1	1	4	4	Pharmacy	1	1	2	2	2	2	2	2	2	2	2	2	1	2	2	2	2	2	2	#NULL!	#NULL!	#NULL!	0	#NULL!	#NULL!	#NULL!	#NULL!	#NULL!	#NULL!	#NULL!	#NULL!	#NULL!	#NULL!	#NULL!	#NULL!	#NULL!	#NULL!	#NULL!	#NULL!	#NULL!	#NULL!
4961	2	4	2	2	1	4	2	Nursing	1	1	2	2	2	2	2	2	2	2	1	2	2	2	2	2	2	2	3	3	2	3	0	#NULL!	#NULL!	#NULL!	#NULL!	#NULL!	#NULL!	#NULL!	#NULL!	#NULL!	#NULL!	#NULL!	#NULL!	#NULL!	#NULL!	#NULL!	#NULL!	#NULL!	#NULL!
4962	2	3	2	2	2	5	2	Administrative	1	1	2	2	2	2	2	2	2	2	1	2	2	2	2	2	2	2	3	3	2	3	0	#NULL!	#NULL!	#NULL!	#NULL!	#NULL!	#NULL!	#NULL!	#NULL!	#NULL!	#NULL!	#NULL!	#NULL!	#NULL!	#NULL!	#NULL!	#NULL!	#NULL!	#NULL!
4964	2	2	1	1	2	3	4	Nursing	1	1	2	2	2	2	2	2	2	2	1	2	2	2	2	2	2	2	2	#NULL!	#NULL!	#NULL!	0	#NULL!	#NULL!	#NULL!	#NULL!	#NULL!	#NULL!	#NULL!	#NULL!	#NULL!	#NULL!	#NULL!	#NULL!	#NULL!	#NULL!	#NULL!	#NULL!	#NULL!	#NULL!
4966	2	1	2	2	2	5	4	Pharmacy	1	1	2	2	2	2	2	2	2	2	1	2	2	2	2	2	2	2	2	#NULL!	#NULL!	#NULL!	0	#NULL!	#NULL!	#NULL!	#NULL!	#NULL!	#NULL!	#NULL!	#NULL!	#NULL!	#NULL!	#NULL!	#NULL!	#NULL!	#NULL!	#NULL!	#NULL!	#NULL!	#NULL!
4975	2	2	2	2	1	3	3	Nursing	1	1	2	2	2	2	2	2	2	2	1	2	2	2	2	2	2	2	3	3	2	2	0	#NULL!	#NULL!	#NULL!	#NULL!	#NULL!	#NULL!	#NULL!	#NULL!	#NULL!	#NULL!	#NULL!	#NULL!	#NULL!	#NULL!	#NULL!	#NULL!	#NULL!	#NULL!
4976	2	3	2	1	2	3	3	Pharmacy	4	1	2	2	2	2	2	2	2	2	1	2	2	2	2	2	2	2	2	#NULL!	#NULL!	#NULL!	0	#NULL!	#NULL!	#NULL!	#NULL!	#NULL!	#NULL!	#NULL!	#NULL!	#NULL!	#NULL!	#NULL!	#NULL!	#NULL!	#NULL!	#NULL!	#NULL!	#NULL!	#NULL!
4977	2	3	2	2	1	4	3	Nursing	1	1	2	2	2	2	2	2	2	2	1	2	2	2	2	2	2	2	1	3	2	3	0	#NULL!	#NULL!	#NULL!	#NULL!	#NULL!	#NULL!	#NULL!	#NULL!	#NULL!	#NULL!	#NULL!	#NULL!	#NULL!	#NULL!	#NULL!	#NULL!	#NULL!	#NULL!
4981	2	2	2	2	1	4	2	Nursing	1	1	2	2	2	2	2	2	2	2	1	2	2	2	2	2	2	2	3	1	2	3	0	#NULL!	#NULL!	#NULL!	#NULL!	#NULL!	#NULL!	#NULL!	#NULL!	#NULL!	#NULL!	#NULL!	#NULL!	#NULL!	#NULL!	#NULL!	#NULL!	#NULL!	#NULL!
4985	2	2	1	1	1	4	2	Nursing	1	1	2	2	2	2	2	2	2	2	1	2	2	2	2	2	2	2	2	#NULL!	#NULL!	#NULL!	0	#NULL!	#NULL!	#NULL!	#NULL!	#NULL!	#NULL!	#NULL!	#NULL!	#NULL!	#NULL!	#NULL!	#NULL!	#NULL!	#NULL!	#NULL!	#NULL!	#NULL!	#NULL!
4993	2	3	2	2	1	3	3	Nursing	1	1	2	2	2	2	2	2	2	2	1	2	2	2	2	2	2	2	2	#NULL!	#NULL!	#NULL!	0	#NULL!	#NULL!	#NULL!	#NULL!	#NULL!	#NULL!	#NULL!	#NULL!	#NULL!	#NULL!	#NULL!	#NULL!	#NULL!	#NULL!	#NULL!	#NULL!	#NULL!	#NULL!
4996	2	2	2	1	1	4	1	Medicine	2	1	2	2	2	2	2	2	2	2	2	1	1	2	2	2	2	2	1	3	2	3	0	#NULL!	#NULL!	#NULL!	#NULL!	#NULL!	#NULL!	#NULL!	#NULL!	#NULL!	#NULL!	#NULL!	#NULL!	#NULL!	#NULL!	#NULL!	#NULL!	#NULL!	#NULL!
4999	2	4	1	2	1	5	3	Administrative	1	2	2	2	2	1	2	2	2	1	1	2	2	2	2	2	2	2	1	3	2	3	0	#NULL!	#NULL!	#NULL!	#NULL!	#NULL!	#NULL!	#NULL!	#NULL!	#NULL!	#NULL!	#NULL!	#NULL!	#NULL!	#NULL!	#NULL!	#NULL!	#NULL!	#NULL!
5007	2	3	2	2	1	3	2	Nursing	1	1	2	2	2	2	2	2	2	2	1	2	2	2	2	2	2	2	2	#NULL!	#NULL!	#NULL!	0	#NULL!	#NULL!	#NULL!	#NULL!	#NULL!	#NULL!	#NULL!	#NULL!	#NULL!	#NULL!	#NULL!	#NULL!	#NULL!	#NULL!	#NULL!	#NULL!	#NULL!	#NULL!
5009	2	3	1	1	1	5	1	Nursing	1	1	2	2	2	2	2	2	2	2	1	2	2	2	2	2	2	2	3	3	2	2	0	#NULL!	#NULL!	#NULL!	#NULL!	#NULL!	#NULL!	#NULL!	#NULL!	#NULL!	#NULL!	#NULL!	#NULL!	#NULL!	#NULL!	#NULL!	#NULL!	#NULL!	#NULL!
5018	2	4	1	2	1	2	3	Others	5	2	1	2	2	2	2	2	2	2	2	1	2	2	2	2	2	2	1	2	2	3	0	#NULL!	#NULL!	#NULL!	#NULL!	#NULL!	#NULL!	#NULL!	#NULL!	#NULL!	#NULL!	#NULL!	#NULL!	#NULL!	#NULL!	#NULL!	#NULL!	#NULL!	#NULL!
5025	2	4	2	3	1	5	3	Pharmacy	1	1	2	2	2	2	2	2	2	2	1	2	2	2	2	2	2	2	3	3	2	3	0	#NULL!	#NULL!	#NULL!	#NULL!	#NULL!	#NULL!	#NULL!	#NULL!	#NULL!	#NULL!	#NULL!	#NULL!	#NULL!	#NULL!	#NULL!	#NULL!	#NULL!	#NULL!
5030	2	3	1	1	1	4	3	Pharmacy	1	1	2	2	2	2	2	2	2	2	1	2	2	2	2	2	2	2	2	#NULL!	#NULL!	#NULL!	0	#NULL!	#NULL!	#NULL!	#NULL!	#NULL!	#NULL!	#NULL!	#NULL!	#NULL!	#NULL!	#NULL!	#NULL!	#NULL!	#NULL!	#NULL!	#NULL!	#NULL!	#NULL!
5031	2	3	2	1	2	4	1	Nursing	1	1	2	2	2	2	2	2	2	2	2	1	1	2	2	2	2	2	3	3	2	3	0	#NULL!	#NULL!	#NULL!	#NULL!	#NULL!	#NULL!	#NULL!	#NULL!	#NULL!	#NULL!	#NULL!	#NULL!	#NULL!	#NULL!	#NULL!	#NULL!	#NULL!	#NULL!
5032	2	2	2	2	2	4	3	Health and rehabilitation sciences "Physiotherapy"	1	1	2	2	2	2	2	2	2	2	1	2	2	2	2	2	2	2	3	3	2	3	0	#NULL!	#NULL!	#NULL!	#NULL!	#NULL!	#NULL!	#NULL!	#NULL!	#NULL!	#NULL!	#NULL!	#NULL!	#NULL!	#NULL!	#NULL!	#NULL!	#NULL!	#NULL!
5037	2	1	2	1	2	5	3	Others	1	1	2	2	2	2	2	2	2	2	1	2	1	2	2	2	2	2	2	#NULL!	#NULL!	#NULL!	0	#NULL!	#NULL!	#NULL!	#NULL!	#NULL!	#NULL!	#NULL!	#NULL!	#NULL!	#NULL!	#NULL!	#NULL!	#NULL!	#NULL!	#NULL!	#NULL!	#NULL!	#NULL!
5045	2	3	2	2	1	3	3	Nursing	1	1	2	2	2	2	2	2	2	2	1	2	2	2	2	2	2	2	2	#NULL!	#NULL!	#NULL!	0	#NULL!	#NULL!	#NULL!	#NULL!	#NULL!	#NULL!	#NULL!	#NULL!	#NULL!	#NULL!	#NULL!	#NULL!	#NULL!	#NULL!	#NULL!	#NULL!	#NULL!	#NULL!
5046	2	3	1	1	2	4	3	Pharmacy	1	1	2	2	2	2	2	2	2	2	1	2	2	2	2	2	2	2	3	2	2	4	0	#NULL!	#NULL!	#NULL!	#NULL!	#NULL!	#NULL!	#NULL!	#NULL!	#NULL!	#NULL!	#NULL!	#NULL!	#NULL!	#NULL!	#NULL!	#NULL!	#NULL!	#NULL!
5049	2	3	2	2	1	4	2	Dentistry	1	2	2	2	2	2	2	2	2	1	2	1	2	2	2	2	2	2	3	3	2	2	0	#NULL!	#NULL!	#NULL!	#NULL!	#NULL!	#NULL!	#NULL!	#NULL!	#NULL!	#NULL!	#NULL!	#NULL!	#NULL!	#NULL!	#NULL!	#NULL!	#NULL!	#NULL!
5050	2	4	1	2	1	3	3	Nursing	4	1	2	2	2	2	2	2	2	2	1	2	2	2	2	2	2	2	3	3	2	3	0	#NULL!	#NULL!	#NULL!	#NULL!	#NULL!	#NULL!	#NULL!	#NULL!	#NULL!	#NULL!	#NULL!	#NULL!	#NULL!	#NULL!	#NULL!	#NULL!	#NULL!	#NULL!
5054	2	3	2	1	2	4	2	Nursing	1	2	2	1	2	2	2	2	2	2	1	2	2	2	2	2	2	2	3	3	2	2	0	#NULL!	#NULL!	#NULL!	#NULL!	#NULL!	#NULL!	#NULL!	#NULL!	#NULL!	#NULL!	#NULL!	#NULL!	#NULL!	#NULL!	#NULL!	#NULL!	#NULL!	#NULL!
5055	2	2	1	1	1	4	3	Pharmacy	1	1	2	2	2	2	2	2	2	2	1	2	2	2	2	2	2	2	2	#NULL!	#NULL!	#NULL!	0	#NULL!	#NULL!	#NULL!	#NULL!	#NULL!	#NULL!	#NULL!	#NULL!	#NULL!	#NULL!	#NULL!	#NULL!	#NULL!	#NULL!	#NULL!	#NULL!	#NULL!	#NULL!
5058	2	3	1	2	2	3	3	Administrative	1	1	2	2	2	2	2	2	2	2	1	2	2	2	2	2	2	2	1	3	2	2	0	#NULL!	#NULL!	#NULL!	#NULL!	#NULL!	#NULL!	#NULL!	#NULL!	#NULL!	#NULL!	#NULL!	#NULL!	#NULL!	#NULL!	#NULL!	#NULL!	#NULL!	#NULL!
5086	2	3	1	1	1	4	2	Health and rehabilitation sciences "Physiotherapy"	1	1	2	2	2	2	2	2	2	2	1	2	2	2	2	2	2	2	3	3	2	2	0	#NULL!	#NULL!	#NULL!	#NULL!	#NULL!	#NULL!	#NULL!	#NULL!	#NULL!	#NULL!	#NULL!	#NULL!	#NULL!	#NULL!	#NULL!	#NULL!	#NULL!	#NULL!
5088	2	4	1	2	1	4	3	Pharmacy	1	2	2	2	2	1	1	2	2	1	1	2	2	2	2	2	2	2	3	2	2	4	0	#NULL!	#NULL!	#NULL!	#NULL!	#NULL!	#NULL!	#NULL!	#NULL!	#NULL!	#NULL!	#NULL!	#NULL!	#NULL!	#NULL!	#NULL!	#NULL!	#NULL!	#NULL!
5093	2	3	2	2	2	3	3	Administrative	3	1	2	2	2	2	2	2	2	2	1	2	2	2	2	2	2	2	2	#NULL!	#NULL!	#NULL!	0	#NULL!	#NULL!	#NULL!	#NULL!	#NULL!	#NULL!	#NULL!	#NULL!	#NULL!	#NULL!	#NULL!	#NULL!	#NULL!	#NULL!	#NULL!	#NULL!	#NULL!	#NULL!
5094	2	4	2	2	1	5	3	Administrative	3	2	2	2	2	2	1	1	2	2	1	2	2	2	2	2	2	2	3	3	2	3	0	#NULL!	#NULL!	#NULL!	#NULL!	#NULL!	#NULL!	#NULL!	#NULL!	#NULL!	#NULL!	#NULL!	#NULL!	#NULL!	#NULL!	#NULL!	#NULL!	#NULL!	#NULL!
5106	2	1	2	1	1	4	2	Nursing	1	1	2	2	2	2	2	2	2	2	2	1	1	2	1	2	2	2	2	#NULL!	#NULL!	#NULL!	0	#NULL!	#NULL!	#NULL!	#NULL!	#NULL!	#NULL!	#NULL!	#NULL!	#NULL!	#NULL!	#NULL!	#NULL!	#NULL!	#NULL!	#NULL!	#NULL!	#NULL!	#NULL!
5107	2	4	1	2	1	5	3	Pharmacy	1	1	2	2	2	2	2	2	2	2	1	2	2	2	2	2	2	2	3	3	2	3	0	#NULL!	#NULL!	#NULL!	#NULL!	#NULL!	#NULL!	#NULL!	#NULL!	#NULL!	#NULL!	#NULL!	#NULL!	#NULL!	#NULL!	#NULL!	#NULL!	#NULL!	#NULL!
5108	2	4	1	2	1	4	1	Administrative	3	2	1	2	2	1	1	1	2	2	1	2	2	2	2	2	2	2	1	3	1	5	0	#NULL!	#NULL!	#NULL!	#NULL!	#NULL!	#NULL!	#NULL!	#NULL!	#NULL!	#NULL!	#NULL!	#NULL!	#NULL!	#NULL!	#NULL!	#NULL!	#NULL!	#NULL!
5109	2	2	1	1	2	3	3	Medicine	1	1	2	2	2	2	2	2	2	2	1	2	2	2	2	2	2	2	1	3	2	3	0	#NULL!	#NULL!	#NULL!	#NULL!	#NULL!	#NULL!	#NULL!	#NULL!	#NULL!	#NULL!	#NULL!	#NULL!	#NULL!	#NULL!	#NULL!	#NULL!	#NULL!	#NULL!
5110	2	4	1	2	2	5	3	Administrative	1	1	2	2	2	2	2	2	2	2	1	2	2	2	2	2	2	2	2	#NULL!	#NULL!	#NULL!	0	#NULL!	#NULL!	#NULL!	#NULL!	#NULL!	#NULL!	#NULL!	#NULL!	#NULL!	#NULL!	#NULL!	#NULL!	#NULL!	#NULL!	#NULL!	#NULL!	#NULL!	#NULL!
5113	2	4	1	2	1	3	4	Pharmacy	5	1	2	2	2	2	2	2	2	2	1	2	2	2	2	2	2	2	3	3	1	5	0	#NULL!	#NULL!	#NULL!	#NULL!	#NULL!	#NULL!	#NULL!	#NULL!	#NULL!	#NULL!	#NULL!	#NULL!	#NULL!	#NULL!	#NULL!	#NULL!	#NULL!	#NULL!
5131	2	1	2	1	1	5	4	Others	2	1	2	2	2	2	2	2	2	2	1	2	1	2	2	2	2	2	2	#NULL!	#NULL!	#NULL!	0	#NULL!	#NULL!	#NULL!	#NULL!	#NULL!	#NULL!	#NULL!	#NULL!	#NULL!	#NULL!	#NULL!	#NULL!	#NULL!	#NULL!	#NULL!	#NULL!	#NULL!	#NULL!
5138	2	4	1	2	1	5	3	Administrative	1	2	2	1	2	2	2	2	2	2	1	2	2	2	2	2	2	2	3	3	2	3	0	#NULL!	#NULL!	#NULL!	#NULL!	#NULL!	#NULL!	#NULL!	#NULL!	#NULL!	#NULL!	#NULL!	#NULL!	#NULL!	#NULL!	#NULL!	#NULL!	#NULL!	#NULL!
5140	2	4	2	2	2	4	2	Administrative	3	2	2	2	2	2	1	2	2	2	1	2	2	2	2	2	2	2	1	2	2	3	0	#NULL!	#NULL!	#NULL!	#NULL!	#NULL!	#NULL!	#NULL!	#NULL!	#NULL!	#NULL!	#NULL!	#NULL!	#NULL!	#NULL!	#NULL!	#NULL!	#NULL!	#NULL!
5141	2	3	2	2	2	4	3	Health and rehabilitation sciences "Physiotherapy"	1	1	2	2	2	2	2	2	2	2	1	2	2	2	2	2	2	2	1	3	2	3	0	#NULL!	#NULL!	#NULL!	#NULL!	#NULL!	#NULL!	#NULL!	#NULL!	#NULL!	#NULL!	#NULL!	#NULL!	#NULL!	#NULL!	#NULL!	#NULL!	#NULL!	#NULL!
5144	2	4	2	3	1	5	1	Nursing	1	2	1	2	2	2	1	1	2	1	1	2	2	2	2	2	2	2	1	3	2	5	0	#NULL!	#NULL!	#NULL!	#NULL!	#NULL!	#NULL!	#NULL!	#NULL!	#NULL!	#NULL!	#NULL!	#NULL!	#NULL!	#NULL!	#NULL!	#NULL!	#NULL!	#NULL!
5147	2	4	1	2	2	5	4	Administrative	1	2	1	2	2	2	1	2	2	1	1	2	2	2	2	2	2	2	1	3	1	5	0	#NULL!	#NULL!	#NULL!	#NULL!	#NULL!	#NULL!	#NULL!	#NULL!	#NULL!	#NULL!	#NULL!	#NULL!	#NULL!	#NULL!	#NULL!	#NULL!	#NULL!	#NULL!
5149	2	3	1	1	2	5	2	Administrative	1	1	2	2	2	2	2	2	2	2	1	2	2	2	2	2	2	2	1	3	2	4	0	#NULL!	#NULL!	#NULL!	#NULL!	#NULL!	#NULL!	#NULL!	#NULL!	#NULL!	#NULL!	#NULL!	#NULL!	#NULL!	#NULL!	#NULL!	#NULL!	#NULL!	#NULL!
5153	2	3	1	1	2	4	3	Administrative	1	1	2	2	2	2	2	2	2	2	1	2	2	2	2	2	2	2	3	3	2	2	0	#NULL!	#NULL!	#NULL!	#NULL!	#NULL!	#NULL!	#NULL!	#NULL!	#NULL!	#NULL!	#NULL!	#NULL!	#NULL!	#NULL!	#NULL!	#NULL!	#NULL!	#NULL!
5154	2	4	2	2	2	5	3	Nursing	1	2	1	2	2	1	1	1	2	2	1	2	2	2	2	2	2	2	3	3	2	4	0	#NULL!	#NULL!	#NULL!	#NULL!	#NULL!	#NULL!	#NULL!	#NULL!	#NULL!	#NULL!	#NULL!	#NULL!	#NULL!	#NULL!	#NULL!	#NULL!	#NULL!	#NULL!
5155	2	4	2	2	1	3	3	Medicine	4	1	2	2	2	2	2	2	2	2	2	1	1	1	2	2	2	2	3	3	2	2	0	#NULL!	#NULL!	#NULL!	#NULL!	#NULL!	#NULL!	#NULL!	#NULL!	#NULL!	#NULL!	#NULL!	#NULL!	#NULL!	#NULL!	#NULL!	#NULL!	#NULL!	#NULL!
5157	2	4	2	2	1	4	3	Pharmacy	1	1	2	2	2	2	2	2	2	2	1	2	2	2	2	2	2	2	2	#NULL!	#NULL!	#NULL!	0	#NULL!	#NULL!	#NULL!	#NULL!	#NULL!	#NULL!	#NULL!	#NULL!	#NULL!	#NULL!	#NULL!	#NULL!	#NULL!	#NULL!	#NULL!	#NULL!	#NULL!	#NULL!
5158	2	3	1	1	1	3	2	Nursing	1	1	2	2	2	2	2	2	2	2	1	2	2	2	2	2	2	2	1	2	2	3	0	#NULL!	#NULL!	#NULL!	#NULL!	#NULL!	#NULL!	#NULL!	#NULL!	#NULL!	#NULL!	#NULL!	#NULL!	#NULL!	#NULL!	#NULL!	#NULL!	#NULL!	#NULL!
5160	2	3	1	2	2	4	2	Administrative	3	1	2	2	2	2	2	2	2	2	1	2	2	2	2	2	2	2	2	#NULL!	#NULL!	#NULL!	0	#NULL!	#NULL!	#NULL!	#NULL!	#NULL!	#NULL!	#NULL!	#NULL!	#NULL!	#NULL!	#NULL!	#NULL!	#NULL!	#NULL!	#NULL!	#NULL!	#NULL!	#NULL!
5162	2	3	2	2	2	4	2	Administrative	3	1	2	2	2	2	2	2	2	2	1	2	2	2	2	2	2	2	1	2	2	3	0	#NULL!	#NULL!	#NULL!	#NULL!	#NULL!	#NULL!	#NULL!	#NULL!	#NULL!	#NULL!	#NULL!	#NULL!	#NULL!	#NULL!	#NULL!	#NULL!	#NULL!	#NULL!
5165	2	4	1	2	1	4	2	Administrative	1	1	2	2	2	2	2	2	2	2	1	2	2	2	2	2	2	2	2	#NULL!	#NULL!	#NULL!	0	#NULL!	#NULL!	#NULL!	#NULL!	#NULL!	#NULL!	#NULL!	#NULL!	#NULL!	#NULL!	#NULL!	#NULL!	#NULL!	#NULL!	#NULL!	#NULL!	#NULL!	#NULL!
5170	2	2	2	1	1	1	3	Nursing	2	1	2	2	2	2	2	2	2	2	1	2	2	2	2	2	2	2	2	#NULL!	#NULL!	#NULL!	0	#NULL!	#NULL!	#NULL!	#NULL!	#NULL!	#NULL!	#NULL!	#NULL!	#NULL!	#NULL!	#NULL!	#NULL!	#NULL!	#NULL!	#NULL!	#NULL!	#NULL!	#NULL!
5173	2	3	2	2	1	3	3	Medicine	4	2	2	2	2	2	2	2	2	2	1	1	1	2	2	2	2	2	1	3	2	3	0	#NULL!	#NULL!	#NULL!	#NULL!	#NULL!	#NULL!	#NULL!	#NULL!	#NULL!	#NULL!	#NULL!	#NULL!	#NULL!	#NULL!	#NULL!	#NULL!	#NULL!	#NULL!
5175	2	3	2	2	1	3	2	Pharmacy	1	1	2	2	2	2	2	2	2	2	1	2	2	2	2	2	2	2	1	3	2	3	0	#NULL!	#NULL!	#NULL!	#NULL!	#NULL!	#NULL!	#NULL!	#NULL!	#NULL!	#NULL!	#NULL!	#NULL!	#NULL!	#NULL!	#NULL!	#NULL!	#NULL!	#NULL!
5188	2	2	2	2	2	4	1	Nursing	1	1	2	2	2	2	2	2	2	2	2	1	1	2	2	2	2	2	2	#NULL!	#NULL!	#NULL!	0	#NULL!	#NULL!	#NULL!	#NULL!	#NULL!	#NULL!	#NULL!	#NULL!	#NULL!	#NULL!	#NULL!	#NULL!	#NULL!	#NULL!	#NULL!	#NULL!	#NULL!	#NULL!
5194	2	4	2	2	1	4	2	Nursing	1	2	2	1	1	1	2	2	2	2	1	2	2	2	2	2	2	2	3	3	2	3	0	#NULL!	#NULL!	#NULL!	#NULL!	#NULL!	#NULL!	#NULL!	#NULL!	#NULL!	#NULL!	#NULL!	#NULL!	#NULL!	#NULL!	#NULL!	#NULL!	#NULL!	#NULL!
5219	2	2	1	1	1	4	3	Pharmacy	2	1	2	2	2	2	2	2	2	2	1	2	2	2	2	2	2	2	2	#NULL!	#NULL!	#NULL!	0	#NULL!	#NULL!	#NULL!	#NULL!	#NULL!	#NULL!	#NULL!	#NULL!	#NULL!	#NULL!	#NULL!	#NULL!	#NULL!	#NULL!	#NULL!	#NULL!	#NULL!	#NULL!
5230	2	3	2	2	3	5	3	Others	1	2	2	2	2	2	2	2	2	2	2	2	2	1	2	2	2	2	1	3	2	3	0	#NULL!	#NULL!	#NULL!	#NULL!	#NULL!	#NULL!	#NULL!	#NULL!	#NULL!	#NULL!	#NULL!	#NULL!	#NULL!	#NULL!	#NULL!	#NULL!	#NULL!	#NULL!
5232	2	2	1	2	2	5	2	Nursing	1	1	2	2	2	2	2	2	2	2	1	2	2	2	2	2	2	2	3	2	2	2	0	#NULL!	#NULL!	#NULL!	#NULL!	#NULL!	#NULL!	#NULL!	#NULL!	#NULL!	#NULL!	#NULL!	#NULL!	#NULL!	#NULL!	#NULL!	#NULL!	#NULL!	#NULL!
5258	2	2	2	2	1	3	3	Medicine	1	1	2	2	2	2	2	2	2	2	1	2	2	2	2	2	2	2	1	3	2	3	0	#NULL!	#NULL!	#NULL!	#NULL!	#NULL!	#NULL!	#NULL!	#NULL!	#NULL!	#NULL!	#NULL!	#NULL!	#NULL!	#NULL!	#NULL!	#NULL!	#NULL!	#NULL!
5260	2	2	2	2	1	3	3	Medicine	1	1	2	2	2	2	2	2	2	2	1	2	2	2	2	2	2	2	2	#NULL!	#NULL!	#NULL!	0	#NULL!	#NULL!	#NULL!	#NULL!	#NULL!	#NULL!	#NULL!	#NULL!	#NULL!	#NULL!	#NULL!	#NULL!	#NULL!	#NULL!	#NULL!	#NULL!	#NULL!	#NULL!
5261	2	1	2	2	1	2	1	Others	1	2	2	2	2	2	2	2	2	2	2	2	2	2	2	2	2	2	2	#NULL!	#NULL!	#NULL!	0	#NULL!	#NULL!	#NULL!	#NULL!	#NULL!	#NULL!	#NULL!	#NULL!	#NULL!	#NULL!	#NULL!	#NULL!	#NULL!	#NULL!	#NULL!	#NULL!	#NULL!	#NULL!
5262	2	2	2	1	1	5	1	Medicine	1	1	2	2	2	2	2	2	2	2	2	1	1	1	1	2	2	2	1	3	2	3	0	#NULL!	#NULL!	#NULL!	#NULL!	#NULL!	#NULL!	#NULL!	#NULL!	#NULL!	#NULL!	#NULL!	#NULL!	#NULL!	#NULL!	#NULL!	#NULL!	#NULL!	#NULL!
5263	2	2	2	2	1	2	3	Medicine	1	2	2	2	2	2	1	2	2	2	2	2	2	1	2	2	2	2	3	3	2	3	0	#NULL!	#NULL!	#NULL!	#NULL!	#NULL!	#NULL!	#NULL!	#NULL!	#NULL!	#NULL!	#NULL!	#NULL!	#NULL!	#NULL!	#NULL!	#NULL!	#NULL!	#NULL!
5264	2	2	2	2	1	2	1	Medicine	2	2	2	2	2	2	2	2	2	2	2	1	1	1	2	2	2	2	3	3	2	3	0	#NULL!	#NULL!	#NULL!	#NULL!	#NULL!	#NULL!	#NULL!	#NULL!	#NULL!	#NULL!	#NULL!	#NULL!	#NULL!	#NULL!	#NULL!	#NULL!	#NULL!	#NULL!
5265	2	2	2	1	1	5	4	Others	1	1	2	2	2	2	2	2	2	2	2	2	2	2	2	2	2	2	1	1	2	3	0	#NULL!	#NULL!	#NULL!	#NULL!	#NULL!	#NULL!	#NULL!	#NULL!	#NULL!	#NULL!	#NULL!	#NULL!	#NULL!	#NULL!	#NULL!	#NULL!	#NULL!	#NULL!
5266	2	2	2	1	1	5	1	Medicine	1	2	2	1	2	2	2	2	2	2	1	1	1	2	2	2	2	2	1	3	2	3	0	#NULL!	#NULL!	#NULL!	#NULL!	#NULL!	#NULL!	#NULL!	#NULL!	#NULL!	#NULL!	#NULL!	#NULL!	#NULL!	#NULL!	#NULL!	#NULL!	#NULL!	#NULL!
5267	2	2	2	1	1	5	2	Medicine	2	2	2	2	2	2	2	2	2	2	2	1	1	2	2	2	2	2	2	#NULL!	#NULL!	#NULL!	0	#NULL!	#NULL!	#NULL!	#NULL!	#NULL!	#NULL!	#NULL!	#NULL!	#NULL!	#NULL!	#NULL!	#NULL!	#NULL!	#NULL!	#NULL!	#NULL!	#NULL!	#NULL!
5268	2	2	2	1	1	5	4	Medicine	2	1	2	2	2	2	2	2	2	2	2	2	1	1	2	2	2	2	2	#NULL!	#NULL!	#NULL!	0	#NULL!	#NULL!	#NULL!	#NULL!	#NULL!	#NULL!	#NULL!	#NULL!	#NULL!	#NULL!	#NULL!	#NULL!	#NULL!	#NULL!	#NULL!	#NULL!	#NULL!	#NULL!
5269	2	2	2	1	1	5	3	Medicine	4	2	2	2	2	2	2	2	2	2	1	1	1	2	2	2	1	2	1	3	2	3	0	#NULL!	#NULL!	#NULL!	#NULL!	#NULL!	#NULL!	#NULL!	#NULL!	#NULL!	#NULL!	#NULL!	#NULL!	#NULL!	#NULL!	#NULL!	#NULL!	#NULL!	#NULL!
5271	2	2	2	1	1	5	4	Medicine	1	1	2	2	2	2	2	2	2	2	1	1	1	1	2	2	2	2	2	#NULL!	#NULL!	#NULL!	0	#NULL!	#NULL!	#NULL!	#NULL!	#NULL!	#NULL!	#NULL!	#NULL!	#NULL!	#NULL!	#NULL!	#NULL!	#NULL!	#NULL!	#NULL!	#NULL!	#NULL!	#NULL!
5272	2	1	1	1	1	5	3	Medicine	2	1	2	2	2	2	2	2	2	2	1	1	1	2	2	2	2	2	2	#NULL!	#NULL!	#NULL!	0	#NULL!	#NULL!	#NULL!	#NULL!	#NULL!	#NULL!	#NULL!	#NULL!	#NULL!	#NULL!	#NULL!	#NULL!	#NULL!	#NULL!	#NULL!	#NULL!	#NULL!	#NULL!
5273	2	2	2	2	1	5	2	Medicine	1	1	2	2	2	2	2	2	2	2	2	1	1	1	2	2	2	2	2	#NULL!	#NULL!	#NULL!	0	#NULL!	#NULL!	#NULL!	#NULL!	#NULL!	#NULL!	#NULL!	#NULL!	#NULL!	#NULL!	#NULL!	#NULL!	#NULL!	#NULL!	#NULL!	#NULL!	#NULL!	#NULL!
5274	2	2	2	2	1	5	3	Medicine	2	1	2	2	2	2	2	2	2	2	2	1	1	2	1	2	2	2	3	3	2	3	0	#NULL!	#NULL!	#NULL!	#NULL!	#NULL!	#NULL!	#NULL!	#NULL!	#NULL!	#NULL!	#NULL!	#NULL!	#NULL!	#NULL!	#NULL!	#NULL!	#NULL!	#NULL!
5275	2	1	1	1	2	5	1	Medicine	2	2	2	2	2	2	1	2	2	1	1	1	1	1	1	2	1	2	3	3	2	2	0	#NULL!	#NULL!	#NULL!	#NULL!	#NULL!	#NULL!	#NULL!	#NULL!	#NULL!	#NULL!	#NULL!	#NULL!	#NULL!	#NULL!	#NULL!	#NULL!	#NULL!	#NULL!
5276	2	1	1	1	1	5	2	Pharmacy	1	2	2	1	2	2	2	2	2	2	1	1	1	1	1	1	2	2	2	#NULL!	#NULL!	#NULL!	0	#NULL!	#NULL!	#NULL!	#NULL!	#NULL!	#NULL!	#NULL!	#NULL!	#NULL!	#NULL!	#NULL!	#NULL!	#NULL!	#NULL!	#NULL!	#NULL!	#NULL!	#NULL!
5277	2	1	1	1	1	1	1	Medicine	2	1	2	2	2	2	2	2	2	2	1	2	2	2	1	2	2	2	2	#NULL!	#NULL!	#NULL!	0	#NULL!	#NULL!	#NULL!	#NULL!	#NULL!	#NULL!	#NULL!	#NULL!	#NULL!	#NULL!	#NULL!	#NULL!	#NULL!	#NULL!	#NULL!	#NULL!	#NULL!	#NULL!
5278	2	2	2	2	1	2	3	Nursing	3	2	2	2	2	2	2	2	2	2	1	2	2	2	2	2	1	2	1	1	2	4	0	#NULL!	#NULL!	#NULL!	#NULL!	#NULL!	#NULL!	#NULL!	#NULL!	#NULL!	#NULL!	#NULL!	#NULL!	#NULL!	#NULL!	#NULL!	#NULL!	#NULL!	#NULL!
5279	2	3	2	2	1	4	1	Pharmacy	1	2	2	2	2	2	2	2	2	2	2	1	1	2	1	2	2	2	2	#NULL!	#NULL!	#NULL!	0	#NULL!	#NULL!	#NULL!	#NULL!	#NULL!	#NULL!	#NULL!	#NULL!	#NULL!	#NULL!	#NULL!	#NULL!	#NULL!	#NULL!	#NULL!	#NULL!	#NULL!	#NULL!
5280	2	2	2	2	1	2	3	Medicine	2	2	2	2	2	2	2	2	2	2	2	2	2	2	2	2	2	2	3	3	2	3	0	#NULL!	#NULL!	#NULL!	#NULL!	#NULL!	#NULL!	#NULL!	#NULL!	#NULL!	#NULL!	#NULL!	#NULL!	#NULL!	#NULL!	#NULL!	#NULL!	#NULL!	#NULL!
5281	2	1	2	1	2	5	3	Medicine	2	2	2	2	2	2	2	2	2	2	2	2	2	2	2	2	2	2	3	3	2	4	0	#NULL!	#NULL!	#NULL!	#NULL!	#NULL!	#NULL!	#NULL!	#NULL!	#NULL!	#NULL!	#NULL!	#NULL!	#NULL!	#NULL!	#NULL!	#NULL!	#NULL!	#NULL!
5283	2	1	2	1	1	5	3	Medicine	1	1	2	2	2	2	2	2	2	2	2	1	1	1	2	2	2	2	2	#NULL!	#NULL!	#NULL!	0	#NULL!	#NULL!	#NULL!	#NULL!	#NULL!	#NULL!	#NULL!	#NULL!	#NULL!	#NULL!	#NULL!	#NULL!	#NULL!	#NULL!	#NULL!	#NULL!	#NULL!	#NULL!
5284	2	2	2	1	1	5	3	Medicine	2	1	2	2	2	2	2	2	2	2	1	2	2	2	2	2	2	2	2	#NULL!	#NULL!	#NULL!	0	#NULL!	#NULL!	#NULL!	#NULL!	#NULL!	#NULL!	#NULL!	#NULL!	#NULL!	#NULL!	#NULL!	#NULL!	#NULL!	#NULL!	#NULL!	#NULL!	#NULL!	#NULL!
5285	2	1	2	1	1	5	4	Medicine	2	2	2	2	2	2	2	2	2	2	2	2	2	2	2	2	2	2	3	3	2	3	0	#NULL!	#NULL!	#NULL!	#NULL!	#NULL!	#NULL!	#NULL!	#NULL!	#NULL!	#NULL!	#NULL!	#NULL!	#NULL!	#NULL!	#NULL!	#NULL!	#NULL!	#NULL!
5286	2	2	2	1	1	5	1	Medicine	2	1	2	2	2	2	2	2	2	2	1	2	2	2	2	2	2	2	3	3	2	3	0	#NULL!	#NULL!	#NULL!	#NULL!	#NULL!	#NULL!	#NULL!	#NULL!	#NULL!	#NULL!	#NULL!	#NULL!	#NULL!	#NULL!	#NULL!	#NULL!	#NULL!	#NULL!
5287	2	2	2	1	1	5	1	Medicine	2	1	2	2	2	2	2	2	2	2	2	2	1	2	1	2	2	2	3	3	2	3	0	#NULL!	#NULL!	#NULL!	#NULL!	#NULL!	#NULL!	#NULL!	#NULL!	#NULL!	#NULL!	#NULL!	#NULL!	#NULL!	#NULL!	#NULL!	#NULL!	#NULL!	#NULL!
5288	2	2	2	1	1	5	1	Medicine	1	2	2	2	2	2	2	2	2	2	2	1	2	2	2	2	2	2	2	#NULL!	#NULL!	#NULL!	0	#NULL!	#NULL!	#NULL!	#NULL!	#NULL!	#NULL!	#NULL!	#NULL!	#NULL!	#NULL!	#NULL!	#NULL!	#NULL!	#NULL!	#NULL!	#NULL!	#NULL!	#NULL!
5289	2	2	2	1	1	5	4	Medicine	1	1	2	2	2	2	2	2	2	2	2	1	1	2	1	2	2	2	2	#NULL!	#NULL!	#NULL!	0	#NULL!	#NULL!	#NULL!	#NULL!	#NULL!	#NULL!	#NULL!	#NULL!	#NULL!	#NULL!	#NULL!	#NULL!	#NULL!	#NULL!	#NULL!	#NULL!	#NULL!	#NULL!
5290	2	2	2	1	1	5	2	Medicine	1	1	2	2	2	2	2	2	2	2	2	1	1	1	2	2	1	2	2	#NULL!	#NULL!	#NULL!	0	#NULL!	#NULL!	#NULL!	#NULL!	#NULL!	#NULL!	#NULL!	#NULL!	#NULL!	#NULL!	#NULL!	#NULL!	#NULL!	#NULL!	#NULL!	#NULL!	#NULL!	#NULL!
5291	2	1	1	1	1	5	2	Dentistry	2	1	2	2	2	2	2	2	2	2	1	1	1	2	2	2	2	2	3	3	2	3	0	#NULL!	#NULL!	#NULL!	#NULL!	#NULL!	#NULL!	#NULL!	#NULL!	#NULL!	#NULL!	#NULL!	#NULL!	#NULL!	#NULL!	#NULL!	#NULL!	#NULL!	#NULL!
5292	2	2	2	1	1	5	4	Medicine	1	1	2	2	2	2	2	2	2	2	1	2	2	2	2	2	2	2	3	3	2	3	0	#NULL!	#NULL!	#NULL!	#NULL!	#NULL!	#NULL!	#NULL!	#NULL!	#NULL!	#NULL!	#NULL!	#NULL!	#NULL!	#NULL!	#NULL!	#NULL!	#NULL!	#NULL!
5293	2	2	2	2	1	5	1	Nursing	3	1	2	2	2	2	2	2	2	2	1	1	1	1	1	2	2	2	2	#NULL!	#NULL!	#NULL!	0	#NULL!	#NULL!	#NULL!	#NULL!	#NULL!	#NULL!	#NULL!	#NULL!	#NULL!	#NULL!	#NULL!	#NULL!	#NULL!	#NULL!	#NULL!	#NULL!	#NULL!	#NULL!
5294	2	1	2	2	1	3	3	Medicine	2	2	2	2	2	2	2	2	2	2	2	1	1	1	2	2	2	2	3	3	2	2	0	#NULL!	#NULL!	#NULL!	#NULL!	#NULL!	#NULL!	#NULL!	#NULL!	#NULL!	#NULL!	#NULL!	#NULL!	#NULL!	#NULL!	#NULL!	#NULL!	#NULL!	#NULL!
5295	2	2	2	1	1	5	3	Medicine	1	1	2	2	2	2	2	2	2	2	2	2	1	2	1	2	2	2	1	3	2	3	0	#NULL!	#NULL!	#NULL!	#NULL!	#NULL!	#NULL!	#NULL!	#NULL!	#NULL!	#NULL!	#NULL!	#NULL!	#NULL!	#NULL!	#NULL!	#NULL!	#NULL!	#NULL!
5296	2	2	2	2	1	2	3	Medicine	1	2	2	2	2	2	2	2	2	2	2	2	2	1	2	2	2	2	2	#NULL!	#NULL!	#NULL!	0	#NULL!	#NULL!	#NULL!	#NULL!	#NULL!	#NULL!	#NULL!	#NULL!	#NULL!	#NULL!	#NULL!	#NULL!	#NULL!	#NULL!	#NULL!	#NULL!	#NULL!	#NULL!
5297	2	2	2	1	1	5	3	Medicine	1	1	2	2	2	2	2	2	2	2	1	2	2	2	2	2	2	2	3	3	2	3	0	#NULL!	#NULL!	#NULL!	#NULL!	#NULL!	#NULL!	#NULL!	#NULL!	#NULL!	#NULL!	#NULL!	#NULL!	#NULL!	#NULL!	#NULL!	#NULL!	#NULL!	#NULL!
5298	2	2	2	2	1	3	3	Medicine	2	1	2	2	2	2	2	2	2	2	1	2	2	2	2	2	2	2	2	#NULL!	#NULL!	#NULL!	0	#NULL!	#NULL!	#NULL!	#NULL!	#NULL!	#NULL!	#NULL!	#NULL!	#NULL!	#NULL!	#NULL!	#NULL!	#NULL!	#NULL!	#NULL!	#NULL!	#NULL!	#NULL!
5299	2	2	1	2	1	3	4	Dentistry	4	1	2	2	2	2	2	2	2	2	2	1	2	2	2	2	2	2	3	3	2	2	0	#NULL!	#NULL!	#NULL!	#NULL!	#NULL!	#NULL!	#NULL!	#NULL!	#NULL!	#NULL!	#NULL!	#NULL!	#NULL!	#NULL!	#NULL!	#NULL!	#NULL!	#NULL!
5300	2	2	2	2	1	3	2	Medicine	2	2	2	1	2	2	2	2	2	2	1	2	1	2	2	2	2	2	2	#NULL!	#NULL!	#NULL!	0	#NULL!	#NULL!	#NULL!	#NULL!	#NULL!	#NULL!	#NULL!	#NULL!	#NULL!	#NULL!	#NULL!	#NULL!	#NULL!	#NULL!	#NULL!	#NULL!	#NULL!	#NULL!
5302	2	1	2	1	1	5	3	Medicine	2	1	2	2	2	2	2	2	2	1	1	1	2	2	2	2	1	2	2	#NULL!	#NULL!	#NULL!	0	#NULL!	#NULL!	#NULL!	#NULL!	#NULL!	#NULL!	#NULL!	#NULL!	#NULL!	#NULL!	#NULL!	#NULL!	#NULL!	#NULL!	#NULL!	#NULL!	#NULL!	#NULL!
5311	2	1	2	1	1	5	4	Others	2	1	2	2	1	2	2	2	2	2	2	1	1	1	1	2	2	2	1	3	1	4	0	#NULL!	#NULL!	#NULL!	#NULL!	#NULL!	#NULL!	#NULL!	#NULL!	#NULL!	#NULL!	#NULL!	#NULL!	#NULL!	#NULL!	#NULL!	#NULL!	#NULL!	#NULL!
5312	2	2	2	1	1	5	3	Medicine	1	2	2	2	2	2	2	2	2	2	2	2	2	2	2	2	2	2	3	3	2	2	0	#NULL!	#NULL!	#NULL!	#NULL!	#NULL!	#NULL!	#NULL!	#NULL!	#NULL!	#NULL!	#NULL!	#NULL!	#NULL!	#NULL!	#NULL!	#NULL!	#NULL!	#NULL!
5313	2	2	2	1	1	5	2	Medicine	1	1	2	2	2	2	2	2	2	2	1	2	2	2	2	2	2	2	3	1	2	2	0	#NULL!	#NULL!	#NULL!	#NULL!	#NULL!	#NULL!	#NULL!	#NULL!	#NULL!	#NULL!	#NULL!	#NULL!	#NULL!	#NULL!	#NULL!	#NULL!	#NULL!	#NULL!
5316	2	2	2	1	1	5	1	Medicine	1	1	2	2	2	2	2	2	2	2	1	1	1	2	2	2	2	2	1	3	2	2	0	#NULL!	#NULL!	#NULL!	#NULL!	#NULL!	#NULL!	#NULL!	#NULL!	#NULL!	#NULL!	#NULL!	#NULL!	#NULL!	#NULL!	#NULL!	#NULL!	#NULL!	#NULL!
5317	2	2	2	1	1	5	1	Medicine	2	1	2	2	2	2	2	2	2	2	2	2	2	2	2	2	2	2	2	#NULL!	#NULL!	#NULL!	0	#NULL!	#NULL!	#NULL!	#NULL!	#NULL!	#NULL!	#NULL!	#NULL!	#NULL!	#NULL!	#NULL!	#NULL!	#NULL!	#NULL!	#NULL!	#NULL!	#NULL!	#NULL!
5318	2	2	2	1	1	4	3	Medicine	1	1	2	2	2	2	2	2	2	2	2	1	1	1	1	2	2	2	3	3	2	2	0	#NULL!	#NULL!	#NULL!	#NULL!	#NULL!	#NULL!	#NULL!	#NULL!	#NULL!	#NULL!	#NULL!	#NULL!	#NULL!	#NULL!	#NULL!	#NULL!	#NULL!	#NULL!
5320	2	2	2	1	1	5	1	Medicine	1	2	2	2	2	2	2	2	2	2	2	2	2	2	2	2	2	2	2	#NULL!	#NULL!	#NULL!	0	#NULL!	#NULL!	#NULL!	#NULL!	#NULL!	#NULL!	#NULL!	#NULL!	#NULL!	#NULL!	#NULL!	#NULL!	#NULL!	#NULL!	#NULL!	#NULL!	#NULL!	#NULL!
5321	2	2	1	1	1	5	3	Medicine	2	2	2	2	2	2	2	2	2	2	2	2	2	2	2	2	2	2	2	#NULL!	#NULL!	#NULL!	0	#NULL!	#NULL!	#NULL!	#NULL!	#NULL!	#NULL!	#NULL!	#NULL!	#NULL!	#NULL!	#NULL!	#NULL!	#NULL!	#NULL!	#NULL!	#NULL!	#NULL!	#NULL!
5322	2	1	2	1	1	5	2	Medicine	1	2	2	2	2	2	2	2	2	2	2	1	1	2	1	2	2	2	3	3	2	2	0	#NULL!	#NULL!	#NULL!	#NULL!	#NULL!	#NULL!	#NULL!	#NULL!	#NULL!	#NULL!	#NULL!	#NULL!	#NULL!	#NULL!	#NULL!	#NULL!	#NULL!	#NULL!
5323	2	4	2	2	1	5	3	Dentistry	4	2	2	2	2	2	2	2	2	1	2	1	2	2	2	2	2	2	1	2	2	2	0	#NULL!	#NULL!	#NULL!	#NULL!	#NULL!	#NULL!	#NULL!	#NULL!	#NULL!	#NULL!	#NULL!	#NULL!	#NULL!	#NULL!	#NULL!	#NULL!	#NULL!	#NULL!
5324	2	2	2	1	1	5	3	Medicine	2	1	2	2	2	2	2	2	2	2	1	2	2	2	2	2	2	2	1	3	2	3	0	#NULL!	#NULL!	#NULL!	#NULL!	#NULL!	#NULL!	#NULL!	#NULL!	#NULL!	#NULL!	#NULL!	#NULL!	#NULL!	#NULL!	#NULL!	#NULL!	#NULL!	#NULL!
5325	2	2	2	1	1	5	2	Medicine	2	1	2	2	2	2	2	2	2	2	1	1	1	1	2	2	2	2	2	#NULL!	#NULL!	#NULL!	0	#NULL!	#NULL!	#NULL!	#NULL!	#NULL!	#NULL!	#NULL!	#NULL!	#NULL!	#NULL!	#NULL!	#NULL!	#NULL!	#NULL!	#NULL!	#NULL!	#NULL!	#NULL!
5326	2	1	2	2	1	5	2	Medicine	1	1	2	2	1	2	2	2	2	2	2	1	1	1	2	2	2	2	3	3	2	4	0	#NULL!	#NULL!	#NULL!	#NULL!	#NULL!	#NULL!	#NULL!	#NULL!	#NULL!	#NULL!	#NULL!	#NULL!	#NULL!	#NULL!	#NULL!	#NULL!	#NULL!	#NULL!
5327	2	2	2	3	1	5	1	Medicine	2	1	2	2	2	2	2	2	2	2	2	1	1	2	2	2	1	2	3	3	2	3	0	#NULL!	#NULL!	#NULL!	#NULL!	#NULL!	#NULL!	#NULL!	#NULL!	#NULL!	#NULL!	#NULL!	#NULL!	#NULL!	#NULL!	#NULL!	#NULL!	#NULL!	#NULL!
5328	2	2	2	2	1	5	2	Nursing	3	2	2	2	2	2	2	2	2	2	2	1	2	2	2	2	2	2	2	#NULL!	#NULL!	#NULL!	0	#NULL!	#NULL!	#NULL!	#NULL!	#NULL!	#NULL!	#NULL!	#NULL!	#NULL!	#NULL!	#NULL!	#NULL!	#NULL!	#NULL!	#NULL!	#NULL!	#NULL!	#NULL!
5332	2	2	2	1	1	5	3	Medicine	1	1	2	2	2	2	2	1	2	2	1	1	1	2	2	2	2	2	2	#NULL!	#NULL!	#NULL!	0	#NULL!	#NULL!	#NULL!	#NULL!	#NULL!	#NULL!	#NULL!	#NULL!	#NULL!	#NULL!	#NULL!	#NULL!	#NULL!	#NULL!	#NULL!	#NULL!	#NULL!	#NULL!
5333	2	2	2	1	1	5	2	Medicine	4	2	2	2	2	2	2	2	2	2	2	1	1	2	2	2	2	2	1	3	2	3	0	#NULL!	#NULL!	#NULL!	#NULL!	#NULL!	#NULL!	#NULL!	#NULL!	#NULL!	#NULL!	#NULL!	#NULL!	#NULL!	#NULL!	#NULL!	#NULL!	#NULL!	#NULL!
5336	2	2	2	2	1	5	1	Medicine	2	2	2	2	2	2	2	2	2	2	2	2	2	2	2	2	2	2	1	3	2	3	0	#NULL!	#NULL!	#NULL!	#NULL!	#NULL!	#NULL!	#NULL!	#NULL!	#NULL!	#NULL!	#NULL!	#NULL!	#NULL!	#NULL!	#NULL!	#NULL!	#NULL!	#NULL!
5337	2	2	2	1	1	5	1	Medicine	4	1	2	1	2	2	2	2	2	2	1	1	1	1	1	2	1	2	1	3	2	3	0	#NULL!	#NULL!	#NULL!	#NULL!	#NULL!	#NULL!	#NULL!	#NULL!	#NULL!	#NULL!	#NULL!	#NULL!	#NULL!	#NULL!	#NULL!	#NULL!	#NULL!	#NULL!
5338	2	3	2	2	1	3	1	Dentistry	2	2	2	2	2	2	2	2	2	2	2	2	2	1	2	2	2	2	1	3	2	3	0	#NULL!	#NULL!	#NULL!	#NULL!	#NULL!	#NULL!	#NULL!	#NULL!	#NULL!	#NULL!	#NULL!	#NULL!	#NULL!	#NULL!	#NULL!	#NULL!	#NULL!	#NULL!
5339	2	1	1	1	1	3	1	Medicine	2	1	2	2	2	2	2	2	2	2	2	1	1	1	2	2	2	2	2	#NULL!	#NULL!	#NULL!	0	#NULL!	#NULL!	#NULL!	#NULL!	#NULL!	#NULL!	#NULL!	#NULL!	#NULL!	#NULL!	#NULL!	#NULL!	#NULL!	#NULL!	#NULL!	#NULL!	#NULL!	#NULL!
5340	2	2	2	3	1	5	1	Medicine	2	2	2	2	2	2	2	2	2	2	2	1	1	1	2	2	2	2	3	2	2	4	0	#NULL!	#NULL!	#NULL!	#NULL!	#NULL!	#NULL!	#NULL!	#NULL!	#NULL!	#NULL!	#NULL!	#NULL!	#NULL!	#NULL!	#NULL!	#NULL!	#NULL!	#NULL!
5346	2	1	1	1	1	5	3	Medicine	2	1	2	2	2	2	2	2	2	2	2	1	1	2	2	2	2	2	1	3	2	2	0	#NULL!	#NULL!	#NULL!	#NULL!	#NULL!	#NULL!	#NULL!	#NULL!	#NULL!	#NULL!	#NULL!	#NULL!	#NULL!	#NULL!	#NULL!	#NULL!	#NULL!	#NULL!
5348	2	2	2	1	1	5	2	Medicine	2	1	2	1	2	2	2	2	2	2	2	1	1	1	2	2	2	2	1	3	2	3	0	#NULL!	#NULL!	#NULL!	#NULL!	#NULL!	#NULL!	#NULL!	#NULL!	#NULL!	#NULL!	#NULL!	#NULL!	#NULL!	#NULL!	#NULL!	#NULL!	#NULL!	#NULL!
5349	2	2	1	1	1	3	3	Medicine	2	1	1	2	2	2	2	2	2	2	2	2	2	2	2	2	2	2	2	#NULL!	#NULL!	#NULL!	0	#NULL!	#NULL!	#NULL!	#NULL!	#NULL!	#NULL!	#NULL!	#NULL!	#NULL!	#NULL!	#NULL!	#NULL!	#NULL!	#NULL!	#NULL!	#NULL!	#NULL!	#NULL!
5351	2	1	1	1	1	4	3	Medicine	2	2	2	2	2	2	2	2	2	2	1	2	1	2	2	2	2	2	1	3	2	3	0	#NULL!	#NULL!	#NULL!	#NULL!	#NULL!	#NULL!	#NULL!	#NULL!	#NULL!	#NULL!	#NULL!	#NULL!	#NULL!	#NULL!	#NULL!	#NULL!	#NULL!	#NULL!
5352	2	2	2	2	1	3	3	Medicine	1	1	2	2	2	2	2	2	2	2	1	2	2	2	2	2	2	2	1	3	2	3	0	#NULL!	#NULL!	#NULL!	#NULL!	#NULL!	#NULL!	#NULL!	#NULL!	#NULL!	#NULL!	#NULL!	#NULL!	#NULL!	#NULL!	#NULL!	#NULL!	#NULL!	#NULL!
5353	2	2	2	1	1	5	1	Medicine	4	2	2	2	2	2	2	2	2	2	2	1	1	2	2	2	2	2	3	3	2	3	0	#NULL!	#NULL!	#NULL!	#NULL!	#NULL!	#NULL!	#NULL!	#NULL!	#NULL!	#NULL!	#NULL!	#NULL!	#NULL!	#NULL!	#NULL!	#NULL!	#NULL!	#NULL!
5365	2	1	1	1	2	5	3	Medicine	2	1	2	1	2	2	1	2	2	1	1	1	1	1	1	2	1	2	2	#NULL!	#NULL!	#NULL!	0	#NULL!	#NULL!	#NULL!	#NULL!	#NULL!	#NULL!	#NULL!	#NULL!	#NULL!	#NULL!	#NULL!	#NULL!	#NULL!	#NULL!	#NULL!	#NULL!	#NULL!	#NULL!
5366	2	1	2	1	1	5	3	Pharmacy	2	1	2	2	2	2	2	2	2	2	1	1	1	1	2	2	2	2	2	#NULL!	#NULL!	#NULL!	0	#NULL!	#NULL!	#NULL!	#NULL!	#NULL!	#NULL!	#NULL!	#NULL!	#NULL!	#NULL!	#NULL!	#NULL!	#NULL!	#NULL!	#NULL!	#NULL!	#NULL!	#NULL!
5369	2	1	1	1	1	5	3	Dentistry	2	2	2	2	2	2	2	2	2	2	2	2	2	2	2	2	2	2	2	#NULL!	#NULL!	#NULL!	0	#NULL!	#NULL!	#NULL!	#NULL!	#NULL!	#NULL!	#NULL!	#NULL!	#NULL!	#NULL!	#NULL!	#NULL!	#NULL!	#NULL!	#NULL!	#NULL!	#NULL!	#NULL!
5371	2	1	1	1	1	5	2	Pharmacy	1	2	2	2	2	2	2	2	2	2	1	1	1	1	2	2	2	2	1	3	2	3	0	#NULL!	#NULL!	#NULL!	#NULL!	#NULL!	#NULL!	#NULL!	#NULL!	#NULL!	#NULL!	#NULL!	#NULL!	#NULL!	#NULL!	#NULL!	#NULL!	#NULL!	#NULL!
5372	2	2	2	1	2	5	2	Nursing	2	2	2	2	2	2	2	2	2	2	2	2	2	2	2	2	2	2	1	3	2	3	0	#NULL!	#NULL!	#NULL!	#NULL!	#NULL!	#NULL!	#NULL!	#NULL!	#NULL!	#NULL!	#NULL!	#NULL!	#NULL!	#NULL!	#NULL!	#NULL!	#NULL!	#NULL!
5373	2	2	2	1	2	5	4	Nursing	2	2	2	2	2	2	2	2	2	2	2	2	2	2	2	2	2	2	2	#NULL!	#NULL!	#NULL!	0	#NULL!	#NULL!	#NULL!	#NULL!	#NULL!	#NULL!	#NULL!	#NULL!	#NULL!	#NULL!	#NULL!	#NULL!	#NULL!	#NULL!	#NULL!	#NULL!	#NULL!	#NULL!
5376	2	2	2	1	2	5	2	Pharmacy	1	1	2	2	2	2	2	2	2	2	2	1	2	2	2	2	2	2	2	#NULL!	#NULL!	#NULL!	0	#NULL!	#NULL!	#NULL!	#NULL!	#NULL!	#NULL!	#NULL!	#NULL!	#NULL!	#NULL!	#NULL!	#NULL!	#NULL!	#NULL!	#NULL!	#NULL!	#NULL!	#NULL!
5377	2	2	2	1	1	5	3	Pharmacy	1	2	2	2	2	2	2	2	2	2	2	2	2	2	2	2	2	2	3	1	2	3	0	#NULL!	#NULL!	#NULL!	#NULL!	#NULL!	#NULL!	#NULL!	#NULL!	#NULL!	#NULL!	#NULL!	#NULL!	#NULL!	#NULL!	#NULL!	#NULL!	#NULL!	#NULL!
5379	2	1	2	1	1	5	2	Health and rehabilitation sciences "Physiotherapy"	1	1	2	2	2	2	2	2	2	2	2	2	1	2	2	2	2	2	2	#NULL!	#NULL!	#NULL!	0	#NULL!	#NULL!	#NULL!	#NULL!	#NULL!	#NULL!	#NULL!	#NULL!	#NULL!	#NULL!	#NULL!	#NULL!	#NULL!	#NULL!	#NULL!	#NULL!	#NULL!	#NULL!
5383	2	1	2	1	1	5	3	Medicine	2	1	2	2	1	2	2	2	2	2	2	1	1	2	2	2	2	2	1	3	2	2	0	#NULL!	#NULL!	#NULL!	#NULL!	#NULL!	#NULL!	#NULL!	#NULL!	#NULL!	#NULL!	#NULL!	#NULL!	#NULL!	#NULL!	#NULL!	#NULL!	#NULL!	#NULL!
5384	2	2	2	1	1	4	4	Medicine	2	2	2	2	2	2	2	2	2	2	2	2	2	2	2	2	2	2	1	1	2	3	0	#NULL!	#NULL!	#NULL!	#NULL!	#NULL!	#NULL!	#NULL!	#NULL!	#NULL!	#NULL!	#NULL!	#NULL!	#NULL!	#NULL!	#NULL!	#NULL!	#NULL!	#NULL!
5386	2	2	2	2	1	3	3	Health and rehabilitation sciences "Physiotherapy"	3	1	2	2	2	2	2	2	2	2	1	2	2	2	1	2	2	2	2	#NULL!	#NULL!	#NULL!	0	#NULL!	#NULL!	#NULL!	#NULL!	#NULL!	#NULL!	#NULL!	#NULL!	#NULL!	#NULL!	#NULL!	#NULL!	#NULL!	#NULL!	#NULL!	#NULL!	#NULL!	#NULL!
5387	2	1	2	2	1	5	1	Medicine	2	2	2	2	1	2	2	2	2	2	2	1	1	2	2	2	2	2	1	3	2	3	0	#NULL!	#NULL!	#NULL!	#NULL!	#NULL!	#NULL!	#NULL!	#NULL!	#NULL!	#NULL!	#NULL!	#NULL!	#NULL!	#NULL!	#NULL!	#NULL!	#NULL!	#NULL!
5393	2	1	2	2	1	5	3	Dentistry	3	2	2	2	2	2	2	2	2	2	2	2	2	2	2	2	2	2	3	3	2	3	0	#NULL!	#NULL!	#NULL!	#NULL!	#NULL!	#NULL!	#NULL!	#NULL!	#NULL!	#NULL!	#NULL!	#NULL!	#NULL!	#NULL!	#NULL!	#NULL!	#NULL!	#NULL!
5402	2	1	2	1	1	5	1	Medicine	1	2	2	2	2	2	2	2	2	2	1	2	2	2	2	2	2	2	3	3	2	2	0	#NULL!	#NULL!	#NULL!	#NULL!	#NULL!	#NULL!	#NULL!	#NULL!	#NULL!	#NULL!	#NULL!	#NULL!	#NULL!	#NULL!	#NULL!	#NULL!	#NULL!	#NULL!
5406	2	2	2	1	1	5	2	Medicine	1	2	1	2	1	2	2	1	2	1	2	2	1	2	1	2	1	2	3	3	2	3	0	#NULL!	#NULL!	#NULL!	#NULL!	#NULL!	#NULL!	#NULL!	#NULL!	#NULL!	#NULL!	#NULL!	#NULL!	#NULL!	#NULL!	#NULL!	#NULL!	#NULL!	#NULL!
5407	2	1	1	1	1	5	2	Medicine	2	2	2	2	2	2	2	2	2	2	2	1	1	2	2	2	2	2	1	3	2	4	0	#NULL!	#NULL!	#NULL!	#NULL!	#NULL!	#NULL!	#NULL!	#NULL!	#NULL!	#NULL!	#NULL!	#NULL!	#NULL!	#NULL!	#NULL!	#NULL!	#NULL!	#NULL!
5408	2	2	1	2	1	5	2	Medicine	1	2	2	2	2	2	2	2	2	2	2	2	2	2	2	2	2	2	2	#NULL!	#NULL!	#NULL!	0	#NULL!	#NULL!	#NULL!	#NULL!	#NULL!	#NULL!	#NULL!	#NULL!	#NULL!	#NULL!	#NULL!	#NULL!	#NULL!	#NULL!	#NULL!	#NULL!	#NULL!	#NULL!
5409	2	2	1	1	1	5	3	Medicine	2	1	2	2	2	2	2	2	2	2	1	2	2	2	2	2	2	2	2	#NULL!	#NULL!	#NULL!	0	#NULL!	#NULL!	#NULL!	#NULL!	#NULL!	#NULL!	#NULL!	#NULL!	#NULL!	#NULL!	#NULL!	#NULL!	#NULL!	#NULL!	#NULL!	#NULL!	#NULL!	#NULL!
5410	2	2	1	2	1	5	3	Medicine	1	2	2	2	2	2	2	2	2	2	2	2	2	2	2	2	2	2	2	#NULL!	#NULL!	#NULL!	0	#NULL!	#NULL!	#NULL!	#NULL!	#NULL!	#NULL!	#NULL!	#NULL!	#NULL!	#NULL!	#NULL!	#NULL!	#NULL!	#NULL!	#NULL!	#NULL!	#NULL!	#NULL!
5411	2	2	1	1	1	5	1	Medicine	1	2	2	2	2	2	2	2	2	2	2	1	1	2	2	2	2	2	3	1	2	4	0	#NULL!	#NULL!	#NULL!	#NULL!	#NULL!	#NULL!	#NULL!	#NULL!	#NULL!	#NULL!	#NULL!	#NULL!	#NULL!	#NULL!	#NULL!	#NULL!	#NULL!	#NULL!
5412	2	2	1	2	1	5	3	Medicine	2	2	2	2	2	2	2	2	2	2	2	1	1	2	2	2	2	2	1	3	2	3	0	#NULL!	#NULL!	#NULL!	#NULL!	#NULL!	#NULL!	#NULL!	#NULL!	#NULL!	#NULL!	#NULL!	#NULL!	#NULL!	#NULL!	#NULL!	#NULL!	#NULL!	#NULL!
5413	2	2	2	1	1	5	2	Medicine	1	2	2	2	2	2	2	2	2	2	1	2	2	2	2	2	2	2	3	3	2	2	0	#NULL!	#NULL!	#NULL!	#NULL!	#NULL!	#NULL!	#NULL!	#NULL!	#NULL!	#NULL!	#NULL!	#NULL!	#NULL!	#NULL!	#NULL!	#NULL!	#NULL!	#NULL!
5414	2	2	1	1	1	5	3	Medicine	1	2	2	2	2	2	2	2	2	2	1	1	1	1	2	2	2	2	1	3	2	3	0	#NULL!	#NULL!	#NULL!	#NULL!	#NULL!	#NULL!	#NULL!	#NULL!	#NULL!	#NULL!	#NULL!	#NULL!	#NULL!	#NULL!	#NULL!	#NULL!	#NULL!	#NULL!
5415	2	1	2	1	1	5	3	Medicine	2	2	2	2	2	2	2	2	2	2	1	1	1	1	2	2	2	2	1	3	2	2	0	#NULL!	#NULL!	#NULL!	#NULL!	#NULL!	#NULL!	#NULL!	#NULL!	#NULL!	#NULL!	#NULL!	#NULL!	#NULL!	#NULL!	#NULL!	#NULL!	#NULL!	#NULL!
5416	2	2	2	1	1	5	2	Medicine	1	1	2	2	2	2	2	2	2	2	2	1	1	1	2	2	2	2	1	3	2	3	0	#NULL!	#NULL!	#NULL!	#NULL!	#NULL!	#NULL!	#NULL!	#NULL!	#NULL!	#NULL!	#NULL!	#NULL!	#NULL!	#NULL!	#NULL!	#NULL!	#NULL!	#NULL!
5417	2	2	2	2	1	4	3	Medicine	1	2	2	2	2	2	2	2	2	2	2	2	2	2	2	2	2	2	2	#NULL!	#NULL!	#NULL!	0	#NULL!	#NULL!	#NULL!	#NULL!	#NULL!	#NULL!	#NULL!	#NULL!	#NULL!	#NULL!	#NULL!	#NULL!	#NULL!	#NULL!	#NULL!	#NULL!	#NULL!	#NULL!
5418	2	2	1	1	1	3	1	Medicine	2	2	2	1	2	2	2	2	2	2	1	2	2	2	2	2	2	2	1	3	2	2	0	#NULL!	#NULL!	#NULL!	#NULL!	#NULL!	#NULL!	#NULL!	#NULL!	#NULL!	#NULL!	#NULL!	#NULL!	#NULL!	#NULL!	#NULL!	#NULL!	#NULL!	#NULL!
5419	2	4	2	2	1	5	3	Nursing	1	1	2	2	2	2	2	2	2	2	1	2	2	2	2	2	2	2	2	#NULL!	#NULL!	#NULL!	0	#NULL!	#NULL!	#NULL!	#NULL!	#NULL!	#NULL!	#NULL!	#NULL!	#NULL!	#NULL!	#NULL!	#NULL!	#NULL!	#NULL!	#NULL!	#NULL!	#NULL!	#NULL!
5420	2	1	2	1	1	5	1	Nursing	2	2	2	2	2	2	2	2	2	2	2	1	1	1	2	2	2	2	3	3	2	2	0	#NULL!	#NULL!	#NULL!	#NULL!	#NULL!	#NULL!	#NULL!	#NULL!	#NULL!	#NULL!	#NULL!	#NULL!	#NULL!	#NULL!	#NULL!	#NULL!	#NULL!	#NULL!
5422	2	2	2	3	1	5	4	Medicine	1	1	2	2	2	2	2	2	2	2	1	1	1	1	2	2	2	2	1	3	2	2	0	#NULL!	#NULL!	#NULL!	#NULL!	#NULL!	#NULL!	#NULL!	#NULL!	#NULL!	#NULL!	#NULL!	#NULL!	#NULL!	#NULL!	#NULL!	#NULL!	#NULL!	#NULL!
5423	2	1	2	1	1	5	1	Nursing	2	2	2	2	2	2	2	2	2	2	1	1	1	1	1	2	1	2	3	3	2	2	0	#NULL!	#NULL!	#NULL!	#NULL!	#NULL!	#NULL!	#NULL!	#NULL!	#NULL!	#NULL!	#NULL!	#NULL!	#NULL!	#NULL!	#NULL!	#NULL!	#NULL!	#NULL!
5427	2	1	1	2	1	5	1	Medicine	2	1	2	2	2	2	2	2	2	2	1	1	1	2	2	2	2	2	2	#NULL!	#NULL!	#NULL!	0	#NULL!	#NULL!	#NULL!	#NULL!	#NULL!	#NULL!	#NULL!	#NULL!	#NULL!	#NULL!	#NULL!	#NULL!	#NULL!	#NULL!	#NULL!	#NULL!	#NULL!	#NULL!
5428	2	1	1	1	1	5	3	Medicine	1	1	2	2	2	2	2	2	2	2	1	2	2	2	2	2	2	2	1	3	2	3	0	#NULL!	#NULL!	#NULL!	#NULL!	#NULL!	#NULL!	#NULL!	#NULL!	#NULL!	#NULL!	#NULL!	#NULL!	#NULL!	#NULL!	#NULL!	#NULL!	#NULL!	#NULL!
5429	2	2	2	2	1	5	3	Medicine	2	2	2	1	2	2	2	2	2	2	2	1	1	1	1	2	2	2	1	2	2	3	0	#NULL!	#NULL!	#NULL!	#NULL!	#NULL!	#NULL!	#NULL!	#NULL!	#NULL!	#NULL!	#NULL!	#NULL!	#NULL!	#NULL!	#NULL!	#NULL!	#NULL!	#NULL!
5430	2	2	1	2	1	3	1	Medicine	1	2	2	2	2	2	2	2	2	1	2	1	1	1	2	2	1	2	3	3	2	3	0	#NULL!	#NULL!	#NULL!	#NULL!	#NULL!	#NULL!	#NULL!	#NULL!	#NULL!	#NULL!	#NULL!	#NULL!	#NULL!	#NULL!	#NULL!	#NULL!	#NULL!	#NULL!
5431	2	2	1	1	1	5	1	Medicine	1	2	2	2	2	2	2	2	2	2	2	1	1	2	2	2	2	2	2	#NULL!	#NULL!	#NULL!	0	#NULL!	#NULL!	#NULL!	#NULL!	#NULL!	#NULL!	#NULL!	#NULL!	#NULL!	#NULL!	#NULL!	#NULL!	#NULL!	#NULL!	#NULL!	#NULL!	#NULL!	#NULL!
5432	2	2	1	1	1	5	1	Medicine	1	1	2	2	2	2	2	2	2	2	2	2	2	2	2	2	2	2	3	3	2	3	0	#NULL!	#NULL!	#NULL!	#NULL!	#NULL!	#NULL!	#NULL!	#NULL!	#NULL!	#NULL!	#NULL!	#NULL!	#NULL!	#NULL!	#NULL!	#NULL!	#NULL!	#NULL!
5434	2	1	2	2	1	4	2	Medicine	2	2	2	2	2	2	2	2	2	2	2	2	1	1	2	2	2	2	2	#NULL!	#NULL!	#NULL!	0	#NULL!	#NULL!	#NULL!	#NULL!	#NULL!	#NULL!	#NULL!	#NULL!	#NULL!	#NULL!	#NULL!	#NULL!	#NULL!	#NULL!	#NULL!	#NULL!	#NULL!	#NULL!
5435	2	1	2	1	1	5	2	Nursing	2	1	2	2	2	2	2	2	2	2	2	2	2	2	2	2	2	2	3	3	2	3	0	#NULL!	#NULL!	#NULL!	#NULL!	#NULL!	#NULL!	#NULL!	#NULL!	#NULL!	#NULL!	#NULL!	#NULL!	#NULL!	#NULL!	#NULL!	#NULL!	#NULL!	#NULL!
5437	2	2	2	1	1	5	1	Medicine	1	2	2	2	2	2	2	2	2	2	2	1	1	2	2	2	2	2	3	3	2	2	0	#NULL!	#NULL!	#NULL!	#NULL!	#NULL!	#NULL!	#NULL!	#NULL!	#NULL!	#NULL!	#NULL!	#NULL!	#NULL!	#NULL!	#NULL!	#NULL!	#NULL!	#NULL!
5438	2	2	1	2	1	4	3	Medicine	1	2	2	2	2	2	2	2	2	2	2	2	1	2	2	2	2	2	2	#NULL!	#NULL!	#NULL!	0	#NULL!	#NULL!	#NULL!	#NULL!	#NULL!	#NULL!	#NULL!	#NULL!	#NULL!	#NULL!	#NULL!	#NULL!	#NULL!	#NULL!	#NULL!	#NULL!	#NULL!	#NULL!
5439	2	2	2	1	1	5	2	Medicine	1	2	2	2	2	2	2	2	2	2	2	1	1	1	2	2	2	2	1	3	2	2	0	#NULL!	#NULL!	#NULL!	#NULL!	#NULL!	#NULL!	#NULL!	#NULL!	#NULL!	#NULL!	#NULL!	#NULL!	#NULL!	#NULL!	#NULL!	#NULL!	#NULL!	#NULL!
5440	2	1	2	1	1	5	1	Nursing	2	1	2	2	2	2	2	2	2	2	1	1	2	2	2	2	2	2	2	#NULL!	#NULL!	#NULL!	0	#NULL!	#NULL!	#NULL!	#NULL!	#NULL!	#NULL!	#NULL!	#NULL!	#NULL!	#NULL!	#NULL!	#NULL!	#NULL!	#NULL!	#NULL!	#NULL!	#NULL!	#NULL!
5441	2	1	1	1	1	3	3	Nursing	1	2	2	2	1	2	2	2	2	2	2	2	1	1	2	2	2	2	2	#NULL!	#NULL!	#NULL!	0	#NULL!	#NULL!	#NULL!	#NULL!	#NULL!	#NULL!	#NULL!	#NULL!	#NULL!	#NULL!	#NULL!	#NULL!	#NULL!	#NULL!	#NULL!	#NULL!	#NULL!	#NULL!
5442	2	1	1	1	2	5	3	Medicine	2	1	2	2	2	2	2	2	2	2	2	1	1	2	2	2	2	2	2	#NULL!	#NULL!	#NULL!	0	#NULL!	#NULL!	#NULL!	#NULL!	#NULL!	#NULL!	#NULL!	#NULL!	#NULL!	#NULL!	#NULL!	#NULL!	#NULL!	#NULL!	#NULL!	#NULL!	#NULL!	#NULL!
5443	2	1	2	1	1	5	4	Medicine	1	1	2	2	2	2	2	2	2	2	1	1	1	1	1	2	2	2	2	#NULL!	#NULL!	#NULL!	0	#NULL!	#NULL!	#NULL!	#NULL!	#NULL!	#NULL!	#NULL!	#NULL!	#NULL!	#NULL!	#NULL!	#NULL!	#NULL!	#NULL!	#NULL!	#NULL!	#NULL!	#NULL!
5444	2	1	2	1	1	5	2	Medicine	2	2	2	2	2	2	2	2	2	2	1	1	1	1	2	2	2	2	2	#NULL!	#NULL!	#NULL!	0	#NULL!	#NULL!	#NULL!	#NULL!	#NULL!	#NULL!	#NULL!	#NULL!	#NULL!	#NULL!	#NULL!	#NULL!	#NULL!	#NULL!	#NULL!	#NULL!	#NULL!	#NULL!
5448	2	3	1	1	1	4	3	Medicine	4	1	2	2	2	2	2	2	2	2	1	2	2	2	2	2	2	2	1	3	2	3	0	#NULL!	#NULL!	#NULL!	#NULL!	#NULL!	#NULL!	#NULL!	#NULL!	#NULL!	#NULL!	#NULL!	#NULL!	#NULL!	#NULL!	#NULL!	#NULL!	#NULL!	#NULL!
5450	2	1	1	2	2	5	1	Medicine	2	1	2	2	2	2	1	1	2	2	1	1	1	2	2	1	2	2	2	#NULL!	#NULL!	#NULL!	0	#NULL!	#NULL!	#NULL!	#NULL!	#NULL!	#NULL!	#NULL!	#NULL!	#NULL!	#NULL!	#NULL!	#NULL!	#NULL!	#NULL!	#NULL!	#NULL!	#NULL!	#NULL!
5451	2	1	1	1	2	4	2	Medicine	2	1	2	2	2	2	2	2	2	2	1	2	1	2	2	2	2	2	2	#NULL!	#NULL!	#NULL!	0	#NULL!	#NULL!	#NULL!	#NULL!	#NULL!	#NULL!	#NULL!	#NULL!	#NULL!	#NULL!	#NULL!	#NULL!	#NULL!	#NULL!	#NULL!	#NULL!	#NULL!	#NULL!
5453	2	1	2	1	1	5	3	Dentistry	2	1	2	2	2	2	2	2	2	2	2	1	1	1	2	2	2	2	1	3	2	3	0	#NULL!	#NULL!	#NULL!	#NULL!	#NULL!	#NULL!	#NULL!	#NULL!	#NULL!	#NULL!	#NULL!	#NULL!	#NULL!	#NULL!	#NULL!	#NULL!	#NULL!	#NULL!
5454	2	1	1	1	1	5	3	Medicine	2	1	2	2	2	2	2	2	2	2	1	2	2	2	2	2	2	2	2	#NULL!	#NULL!	#NULL!	0	#NULL!	#NULL!	#NULL!	#NULL!	#NULL!	#NULL!	#NULL!	#NULL!	#NULL!	#NULL!	#NULL!	#NULL!	#NULL!	#NULL!	#NULL!	#NULL!	#NULL!	#NULL!
5457	2	1	1	1	1	4	2	Dentistry	4	2	2	2	1	2	2	2	2	2	2	2	2	2	2	2	2	2	3	3	2	3	0	#NULL!	#NULL!	#NULL!	#NULL!	#NULL!	#NULL!	#NULL!	#NULL!	#NULL!	#NULL!	#NULL!	#NULL!	#NULL!	#NULL!	#NULL!	#NULL!	#NULL!	#NULL!
5458	2	1	1	1	2	4	3	Medicine	2	1	2	2	1	2	2	2	2	2	2	1	1	2	2	2	2	2	1	3	2	3	0	#NULL!	#NULL!	#NULL!	#NULL!	#NULL!	#NULL!	#NULL!	#NULL!	#NULL!	#NULL!	#NULL!	#NULL!	#NULL!	#NULL!	#NULL!	#NULL!	#NULL!	#NULL!
5461	2	2	2	1	1	5	1	Medicine	2	2	2	2	2	2	2	2	2	2	2	2	2	2	2	2	2	2	2	#NULL!	#NULL!	#NULL!	0	#NULL!	#NULL!	#NULL!	#NULL!	#NULL!	#NULL!	#NULL!	#NULL!	#NULL!	#NULL!	#NULL!	#NULL!	#NULL!	#NULL!	#NULL!	#NULL!	#NULL!	#NULL!
5464	2	1	1	1	2	5	1	Medicine	2	2	2	2	2	2	2	2	2	2	2	2	2	2	2	2	2	2	1	3	2	2	0	#NULL!	#NULL!	#NULL!	#NULL!	#NULL!	#NULL!	#NULL!	#NULL!	#NULL!	#NULL!	#NULL!	#NULL!	#NULL!	#NULL!	#NULL!	#NULL!	#NULL!	#NULL!
5467	2	2	1	1	2	5	2	Medicine	1	1	2	2	2	2	2	2	2	2	1	2	1	2	2	2	2	2	2	#NULL!	#NULL!	#NULL!	0	#NULL!	#NULL!	#NULL!	#NULL!	#NULL!	#NULL!	#NULL!	#NULL!	#NULL!	#NULL!	#NULL!	#NULL!	#NULL!	#NULL!	#NULL!	#NULL!	#NULL!	#NULL!
5468	2	2	1	1	2	5	3	Others	1	2	2	2	2	2	2	2	2	2	2	2	2	2	2	2	2	2	2	#NULL!	#NULL!	#NULL!	0	#NULL!	#NULL!	#NULL!	#NULL!	#NULL!	#NULL!	#NULL!	#NULL!	#NULL!	#NULL!	#NULL!	#NULL!	#NULL!	#NULL!	#NULL!	#NULL!	#NULL!	#NULL!
5469	2	1	2	1	2	5	2	Nursing	2	2	2	2	2	2	2	2	2	2	2	1	1	2	2	2	2	2	2	#NULL!	#NULL!	#NULL!	0	#NULL!	#NULL!	#NULL!	#NULL!	#NULL!	#NULL!	#NULL!	#NULL!	#NULL!	#NULL!	#NULL!	#NULL!	#NULL!	#NULL!	#NULL!	#NULL!	#NULL!	#NULL!
5470	2	1	1	1	2	4	3	Nursing	2	2	2	2	2	2	2	2	2	2	2	1	1	1	2	2	2	2	2	#NULL!	#NULL!	#NULL!	0	#NULL!	#NULL!	#NULL!	#NULL!	#NULL!	#NULL!	#NULL!	#NULL!	#NULL!	#NULL!	#NULL!	#NULL!	#NULL!	#NULL!	#NULL!	#NULL!	#NULL!	#NULL!
5471	2	2	2	2	1	2	3	Nursing	1	1	2	2	2	2	2	2	2	2	1	2	2	1	2	2	2	2	1	3	2	3	0	#NULL!	#NULL!	#NULL!	#NULL!	#NULL!	#NULL!	#NULL!	#NULL!	#NULL!	#NULL!	#NULL!	#NULL!	#NULL!	#NULL!	#NULL!	#NULL!	#NULL!	#NULL!
5473	2	1	2	1	1	3	1	Nursing	1	1	2	2	2	2	2	2	2	2	1	1	1	2	1	2	2	2	2	#NULL!	#NULL!	#NULL!	0	#NULL!	#NULL!	#NULL!	#NULL!	#NULL!	#NULL!	#NULL!	#NULL!	#NULL!	#NULL!	#NULL!	#NULL!	#NULL!	#NULL!	#NULL!	#NULL!	#NULL!	#NULL!
5474	2	2	2	2	2	5	1	Nursing	2	1	2	2	2	2	1	2	2	1	2	1	1	1	2	2	1	2	1	2	1	5	0	#NULL!	#NULL!	#NULL!	#NULL!	#NULL!	#NULL!	#NULL!	#NULL!	#NULL!	#NULL!	#NULL!	#NULL!	#NULL!	#NULL!	#NULL!	#NULL!	#NULL!	#NULL!
5475	2	1	1	1	2	5	2	Nursing	2	2	2	1	2	2	2	2	2	2	2	1	2	2	2	2	2	2	3	3	2	2	0	#NULL!	#NULL!	#NULL!	#NULL!	#NULL!	#NULL!	#NULL!	#NULL!	#NULL!	#NULL!	#NULL!	#NULL!	#NULL!	#NULL!	#NULL!	#NULL!	#NULL!	#NULL!
5476	2	1	1	1	1	5	1	Nursing	2	2	2	2	2	2	2	2	2	2	2	1	1	1	2	2	2	2	2	#NULL!	#NULL!	#NULL!	0	#NULL!	#NULL!	#NULL!	#NULL!	#NULL!	#NULL!	#NULL!	#NULL!	#NULL!	#NULL!	#NULL!	#NULL!	#NULL!	#NULL!	#NULL!	#NULL!	#NULL!	#NULL!
5477	2	1	2	2	1	5	2	Nursing	4	2	2	2	2	2	2	2	2	2	2	2	1	2	2	2	2	2	2	#NULL!	#NULL!	#NULL!	0	#NULL!	#NULL!	#NULL!	#NULL!	#NULL!	#NULL!	#NULL!	#NULL!	#NULL!	#NULL!	#NULL!	#NULL!	#NULL!	#NULL!	#NULL!	#NULL!	#NULL!	#NULL!
5478	2	1	1	1	1	4	2	Nursing	1	1	2	2	2	2	2	2	2	2	1	2	2	2	2	2	2	2	3	3	2	3	0	#NULL!	#NULL!	#NULL!	#NULL!	#NULL!	#NULL!	#NULL!	#NULL!	#NULL!	#NULL!	#NULL!	#NULL!	#NULL!	#NULL!	#NULL!	#NULL!	#NULL!	#NULL!
5479	2	1	1	1	2	5	2	Nursing	1	2	2	2	2	2	2	2	2	2	2	1	2	2	2	2	2	2	1	3	2	3	0	#NULL!	#NULL!	#NULL!	#NULL!	#NULL!	#NULL!	#NULL!	#NULL!	#NULL!	#NULL!	#NULL!	#NULL!	#NULL!	#NULL!	#NULL!	#NULL!	#NULL!	#NULL!
5480	2	1	2	1	1	5	3	Nursing	2	2	2	2	2	2	2	2	2	2	2	2	2	2	2	2	2	2	2	#NULL!	#NULL!	#NULL!	0	#NULL!	#NULL!	#NULL!	#NULL!	#NULL!	#NULL!	#NULL!	#NULL!	#NULL!	#NULL!	#NULL!	#NULL!	#NULL!	#NULL!	#NULL!	#NULL!	#NULL!	#NULL!
5481	2	1	1	1	1	4	1	Nursing	2	2	2	2	2	2	2	2	2	1	2	1	1	1	2	2	2	2	3	3	2	3	0	#NULL!	#NULL!	#NULL!	#NULL!	#NULL!	#NULL!	#NULL!	#NULL!	#NULL!	#NULL!	#NULL!	#NULL!	#NULL!	#NULL!	#NULL!	#NULL!	#NULL!	#NULL!
5482	2	1	2	1	1	5	2	Nursing	2	1	2	2	2	2	2	2	2	1	2	1	2	1	2	2	2	2	2	#NULL!	#NULL!	#NULL!	0	#NULL!	#NULL!	#NULL!	#NULL!	#NULL!	#NULL!	#NULL!	#NULL!	#NULL!	#NULL!	#NULL!	#NULL!	#NULL!	#NULL!	#NULL!	#NULL!	#NULL!	#NULL!
5483	2	2	1	1	1	3	1	Medicine	4	1	2	2	2	2	2	2	2	1	2	1	1	1	1	2	2	2	1	3	2	3	0	#NULL!	#NULL!	#NULL!	#NULL!	#NULL!	#NULL!	#NULL!	#NULL!	#NULL!	#NULL!	#NULL!	#NULL!	#NULL!	#NULL!	#NULL!	#NULL!	#NULL!	#NULL!
5484	2	1	2	1	1	5	3	Others	2	2	2	2	2	2	2	2	2	2	2	2	2	2	2	2	2	2	3	3	2	3	0	#NULL!	#NULL!	#NULL!	#NULL!	#NULL!	#NULL!	#NULL!	#NULL!	#NULL!	#NULL!	#NULL!	#NULL!	#NULL!	#NULL!	#NULL!	#NULL!	#NULL!	#NULL!
5486	2	4	1	2	2	5	3	Nursing	5	2	2	2	2	2	2	2	2	2	2	2	2	2	2	2	2	2	1	3	2	4	0	#NULL!	#NULL!	#NULL!	#NULL!	#NULL!	#NULL!	#NULL!	#NULL!	#NULL!	#NULL!	#NULL!	#NULL!	#NULL!	#NULL!	#NULL!	#NULL!	#NULL!	#NULL!
5487	2	1	2	1	1	4	2	Nursing	2	1	2	2	2	2	2	2	2	2	1	1	2	2	2	2	2	2	3	3	2	2	0	#NULL!	#NULL!	#NULL!	#NULL!	#NULL!	#NULL!	#NULL!	#NULL!	#NULL!	#NULL!	#NULL!	#NULL!	#NULL!	#NULL!	#NULL!	#NULL!	#NULL!	#NULL!
5488	2	2	1	2	2	5	1	Nursing	4	1	2	2	2	2	2	2	2	2	2	1	1	1	1	2	1	2	1	3	2	3	0	#NULL!	#NULL!	#NULL!	#NULL!	#NULL!	#NULL!	#NULL!	#NULL!	#NULL!	#NULL!	#NULL!	#NULL!	#NULL!	#NULL!	#NULL!	#NULL!	#NULL!	#NULL!
5490	2	2	2	1	1	5	1	Medicine	2	1	2	2	2	2	2	2	2	2	1	1	1	1	2	2	2	2	3	1	2	3	0	#NULL!	#NULL!	#NULL!	#NULL!	#NULL!	#NULL!	#NULL!	#NULL!	#NULL!	#NULL!	#NULL!	#NULL!	#NULL!	#NULL!	#NULL!	#NULL!	#NULL!	#NULL!
5492	2	2	1	1	2	5	1	Nursing	1	1	2	2	2	2	2	2	2	2	1	1	2	1	2	2	2	2	2	#NULL!	#NULL!	#NULL!	0	#NULL!	#NULL!	#NULL!	#NULL!	#NULL!	#NULL!	#NULL!	#NULL!	#NULL!	#NULL!	#NULL!	#NULL!	#NULL!	#NULL!	#NULL!	#NULL!	#NULL!	#NULL!
5493	2	1	2	1	1	5	1	Nursing	2	2	2	2	2	2	2	2	2	2	2	2	2	2	2	2	2	2	2	#NULL!	#NULL!	#NULL!	0	#NULL!	#NULL!	#NULL!	#NULL!	#NULL!	#NULL!	#NULL!	#NULL!	#NULL!	#NULL!	#NULL!	#NULL!	#NULL!	#NULL!	#NULL!	#NULL!	#NULL!	#NULL!
5496	2	1	2	1	1	4	2	Nursing	2	1	2	2	2	2	2	2	2	2	1	2	2	1	2	2	2	2	2	#NULL!	#NULL!	#NULL!	0	#NULL!	#NULL!	#NULL!	#NULL!	#NULL!	#NULL!	#NULL!	#NULL!	#NULL!	#NULL!	#NULL!	#NULL!	#NULL!	#NULL!	#NULL!	#NULL!	#NULL!	#NULL!
5497	2	1	2	1	1	4	3	Pharmacy	1	1	2	2	2	2	2	2	2	2	2	1	1	1	2	2	2	2	1	3	2	4	0	#NULL!	#NULL!	#NULL!	#NULL!	#NULL!	#NULL!	#NULL!	#NULL!	#NULL!	#NULL!	#NULL!	#NULL!	#NULL!	#NULL!	#NULL!	#NULL!	#NULL!	#NULL!
5498	2	1	1	1	2	5	3	Nursing	2	1	2	2	2	2	2	2	2	2	2	2	2	1	2	2	2	2	3	3	2	2	0	#NULL!	#NULL!	#NULL!	#NULL!	#NULL!	#NULL!	#NULL!	#NULL!	#NULL!	#NULL!	#NULL!	#NULL!	#NULL!	#NULL!	#NULL!	#NULL!	#NULL!	#NULL!
5499	2	2	1	1	1	4	2	Nursing	2	2	2	2	2	2	2	2	2	2	2	1	1	1	2	2	2	2	2	#NULL!	#NULL!	#NULL!	0	#NULL!	#NULL!	#NULL!	#NULL!	#NULL!	#NULL!	#NULL!	#NULL!	#NULL!	#NULL!	#NULL!	#NULL!	#NULL!	#NULL!	#NULL!	#NULL!	#NULL!	#NULL!
5500	2	1	2	1	1	4	2	Nursing	2	2	2	2	2	2	2	2	2	2	2	2	2	2	2	2	2	2	3	3	2	3	0	#NULL!	#NULL!	#NULL!	#NULL!	#NULL!	#NULL!	#NULL!	#NULL!	#NULL!	#NULL!	#NULL!	#NULL!	#NULL!	#NULL!	#NULL!	#NULL!	#NULL!	#NULL!
5501	2	1	1	1	1	5	2	Nursing	2	2	2	2	2	2	2	2	1	2	1	2	2	2	2	2	2	2	2	#NULL!	#NULL!	#NULL!	0	#NULL!	#NULL!	#NULL!	#NULL!	#NULL!	#NULL!	#NULL!	#NULL!	#NULL!	#NULL!	#NULL!	#NULL!	#NULL!	#NULL!	#NULL!	#NULL!	#NULL!	#NULL!
5502	2	1	1	1	2	5	1	Nursing	2	2	2	2	2	2	2	2	2	2	1	1	1	1	1	1	2	2	2	#NULL!	#NULL!	#NULL!	0	#NULL!	#NULL!	#NULL!	#NULL!	#NULL!	#NULL!	#NULL!	#NULL!	#NULL!	#NULL!	#NULL!	#NULL!	#NULL!	#NULL!	#NULL!	#NULL!	#NULL!	#NULL!
5503	2	1	2	1	1	5	1	Nursing	2	2	2	2	2	2	2	2	2	1	2	1	1	1	2	2	1	2	1	3	2	3	0	#NULL!	#NULL!	#NULL!	#NULL!	#NULL!	#NULL!	#NULL!	#NULL!	#NULL!	#NULL!	#NULL!	#NULL!	#NULL!	#NULL!	#NULL!	#NULL!	#NULL!	#NULL!
5504	2	1	1	1	2	5	3	Nursing	2	1	2	2	2	2	2	2	2	2	1	1	1	1	2	2	2	2	1	2	2	4	0	#NULL!	#NULL!	#NULL!	#NULL!	#NULL!	#NULL!	#NULL!	#NULL!	#NULL!	#NULL!	#NULL!	#NULL!	#NULL!	#NULL!	#NULL!	#NULL!	#NULL!	#NULL!
5505	2	1	1	1	1	5	2	Nursing	2	2	2	2	1	2	2	2	2	2	2	2	2	2	1	2	2	2	2	#NULL!	#NULL!	#NULL!	0	#NULL!	#NULL!	#NULL!	#NULL!	#NULL!	#NULL!	#NULL!	#NULL!	#NULL!	#NULL!	#NULL!	#NULL!	#NULL!	#NULL!	#NULL!	#NULL!	#NULL!	#NULL!
5507	2	1	2	1	1	3	2	Nursing	2	2	2	2	2	2	2	2	2	1	1	1	1	1	2	1	2	2	2	#NULL!	#NULL!	#NULL!	0	#NULL!	#NULL!	#NULL!	#NULL!	#NULL!	#NULL!	#NULL!	#NULL!	#NULL!	#NULL!	#NULL!	#NULL!	#NULL!	#NULL!	#NULL!	#NULL!	#NULL!	#NULL!
5508	2	1	1	1	2	4	3	Nursing	4	1	2	2	2	2	2	2	2	2	1	2	2	2	2	2	2	2	2	#NULL!	#NULL!	#NULL!	0	#NULL!	#NULL!	#NULL!	#NULL!	#NULL!	#NULL!	#NULL!	#NULL!	#NULL!	#NULL!	#NULL!	#NULL!	#NULL!	#NULL!	#NULL!	#NULL!	#NULL!	#NULL!
5509	2	1	1	1	1	4	3	Nursing	2	1	2	2	2	2	2	2	2	2	2	2	2	2	2	2	2	2	2	#NULL!	#NULL!	#NULL!	0	#NULL!	#NULL!	#NULL!	#NULL!	#NULL!	#NULL!	#NULL!	#NULL!	#NULL!	#NULL!	#NULL!	#NULL!	#NULL!	#NULL!	#NULL!	#NULL!	#NULL!	#NULL!
5511	2	1	1	1	2	5	3	Nursing	3	2	2	2	2	2	2	2	2	2	2	2	2	2	2	2	2	2	3	3	2	2	0	#NULL!	#NULL!	#NULL!	#NULL!	#NULL!	#NULL!	#NULL!	#NULL!	#NULL!	#NULL!	#NULL!	#NULL!	#NULL!	#NULL!	#NULL!	#NULL!	#NULL!	#NULL!
5514	2	1	2	1	2	5	1	Nursing	3	2	2	2	2	2	2	2	2	1	2	1	1	2	1	2	2	2	1	3	2	3	0	#NULL!	#NULL!	#NULL!	#NULL!	#NULL!	#NULL!	#NULL!	#NULL!	#NULL!	#NULL!	#NULL!	#NULL!	#NULL!	#NULL!	#NULL!	#NULL!	#NULL!	#NULL!
5515	2	1	2	1	1	5	2	Nursing	2	1	2	2	2	2	2	2	2	2	1	2	2	2	2	2	2	2	2	#NULL!	#NULL!	#NULL!	0	#NULL!	#NULL!	#NULL!	#NULL!	#NULL!	#NULL!	#NULL!	#NULL!	#NULL!	#NULL!	#NULL!	#NULL!	#NULL!	#NULL!	#NULL!	#NULL!	#NULL!	#NULL!
5517	2	1	2	1	1	5	2	Nursing	2	2	2	2	2	2	2	2	2	1	2	1	1	2	2	2	2	2	2	#NULL!	#NULL!	#NULL!	0	#NULL!	#NULL!	#NULL!	#NULL!	#NULL!	#NULL!	#NULL!	#NULL!	#NULL!	#NULL!	#NULL!	#NULL!	#NULL!	#NULL!	#NULL!	#NULL!	#NULL!	#NULL!
5518	2	1	2	1	1	5	2	Nursing	2	1	2	2	2	2	2	2	2	2	2	1	1	1	2	2	1	2	1	3	2	3	0	#NULL!	#NULL!	#NULL!	#NULL!	#NULL!	#NULL!	#NULL!	#NULL!	#NULL!	#NULL!	#NULL!	#NULL!	#NULL!	#NULL!	#NULL!	#NULL!	#NULL!	#NULL!
5519	2	1	1	1	2	5	3	Nursing	2	1	2	2	2	2	2	2	2	2	1	2	2	2	2	2	2	2	2	#NULL!	#NULL!	#NULL!	0	#NULL!	#NULL!	#NULL!	#NULL!	#NULL!	#NULL!	#NULL!	#NULL!	#NULL!	#NULL!	#NULL!	#NULL!	#NULL!	#NULL!	#NULL!	#NULL!	#NULL!	#NULL!
5520	2	3	1	2	1	1	3	Nursing	1	2	2	2	2	2	2	2	2	2	2	2	2	2	2	2	2	2	1	3	2	3	0	#NULL!	#NULL!	#NULL!	#NULL!	#NULL!	#NULL!	#NULL!	#NULL!	#NULL!	#NULL!	#NULL!	#NULL!	#NULL!	#NULL!	#NULL!	#NULL!	#NULL!	#NULL!
5521	2	2	1	1	1	4	1	Nursing	4	2	2	2	2	2	2	2	2	2	2	2	2	2	2	2	2	2	1	3	2	2	0	#NULL!	#NULL!	#NULL!	#NULL!	#NULL!	#NULL!	#NULL!	#NULL!	#NULL!	#NULL!	#NULL!	#NULL!	#NULL!	#NULL!	#NULL!	#NULL!	#NULL!	#NULL!
5523	2	1	1	1	2	5	3	Others	1	2	2	2	2	2	2	2	2	1	2	2	2	2	2	2	2	2	2	#NULL!	#NULL!	#NULL!	0	#NULL!	#NULL!	#NULL!	#NULL!	#NULL!	#NULL!	#NULL!	#NULL!	#NULL!	#NULL!	#NULL!	#NULL!	#NULL!	#NULL!	#NULL!	#NULL!	#NULL!	#NULL!
5525	2	2	2	2	1	2	2	Medicine	2	2	2	2	2	2	2	2	2	2	1	2	2	2	2	2	2	2	2	#NULL!	#NULL!	#NULL!	0	#NULL!	#NULL!	#NULL!	#NULL!	#NULL!	#NULL!	#NULL!	#NULL!	#NULL!	#NULL!	#NULL!	#NULL!	#NULL!	#NULL!	#NULL!	#NULL!	#NULL!	#NULL!
5526	2	1	1	1	1	5	3	Nursing	2	2	2	1	1	2	2	2	1	2	2	1	1	1	2	2	2	2	1	3	2	3	0	#NULL!	#NULL!	#NULL!	#NULL!	#NULL!	#NULL!	#NULL!	#NULL!	#NULL!	#NULL!	#NULL!	#NULL!	#NULL!	#NULL!	#NULL!	#NULL!	#NULL!	#NULL!
5527	2	1	2	1	1	5	2	Medicine	1	1	2	2	2	2	2	2	2	2	1	2	1	2	2	2	2	2	3	1	2	2	0	#NULL!	#NULL!	#NULL!	#NULL!	#NULL!	#NULL!	#NULL!	#NULL!	#NULL!	#NULL!	#NULL!	#NULL!	#NULL!	#NULL!	#NULL!	#NULL!	#NULL!	#NULL!
5528	2	1	1	1	2	5	1	Nursing	2	1	2	2	2	2	2	2	2	2	1	2	1	2	2	2	2	2	3	3	2	3	0	#NULL!	#NULL!	#NULL!	#NULL!	#NULL!	#NULL!	#NULL!	#NULL!	#NULL!	#NULL!	#NULL!	#NULL!	#NULL!	#NULL!	#NULL!	#NULL!	#NULL!	#NULL!
5529	2	2	1	1	1	5	1	Medicine	2	2	2	2	2	2	2	1	2	2	2	1	2	1	2	2	2	2	2	#NULL!	#NULL!	#NULL!	0	#NULL!	#NULL!	#NULL!	#NULL!	#NULL!	#NULL!	#NULL!	#NULL!	#NULL!	#NULL!	#NULL!	#NULL!	#NULL!	#NULL!	#NULL!	#NULL!	#NULL!	#NULL!
5531	2	1	1	1	2	5	1	Nursing	2	2	2	2	2	2	2	2	2	2	1	1	1	1	1	2	2	2	2	#NULL!	#NULL!	#NULL!	0	#NULL!	#NULL!	#NULL!	#NULL!	#NULL!	#NULL!	#NULL!	#NULL!	#NULL!	#NULL!	#NULL!	#NULL!	#NULL!	#NULL!	#NULL!	#NULL!	#NULL!	#NULL!
5536	2	1	2	1	1	5	1	Others	3	2	2	2	2	2	2	2	2	2	1	1	1	1	2	2	2	2	3	3	2	3	0	#NULL!	#NULL!	#NULL!	#NULL!	#NULL!	#NULL!	#NULL!	#NULL!	#NULL!	#NULL!	#NULL!	#NULL!	#NULL!	#NULL!	#NULL!	#NULL!	#NULL!	#NULL!
5538	2	2	2	1	1	5	3	Health and rehabilitation sciences "Physiotherapy"	3	1	2	2	2	2	2	2	2	1	1	1	1	1	1	1	1	2	1	3	2	4	0	#NULL!	#NULL!	#NULL!	#NULL!	#NULL!	#NULL!	#NULL!	#NULL!	#NULL!	#NULL!	#NULL!	#NULL!	#NULL!	#NULL!	#NULL!	#NULL!	#NULL!	#NULL!
5540	2	1	1	1	1	5	1	Nursing	2	2	2	2	2	2	2	2	2	2	2	1	1	1	1	2	2	2	2	#NULL!	#NULL!	#NULL!	0	#NULL!	#NULL!	#NULL!	#NULL!	#NULL!	#NULL!	#NULL!	#NULL!	#NULL!	#NULL!	#NULL!	#NULL!	#NULL!	#NULL!	#NULL!	#NULL!	#NULL!	#NULL!
5544	2	3	1	1	1	2	4	Administrative	1	2	2	2	2	2	2	2	2	2	2	2	2	2	2	2	2	2	2	#NULL!	#NULL!	#NULL!	0	#NULL!	#NULL!	#NULL!	#NULL!	#NULL!	#NULL!	#NULL!	#NULL!	#NULL!	#NULL!	#NULL!	#NULL!	#NULL!	#NULL!	#NULL!	#NULL!	#NULL!	#NULL!
5545	2	2	2	2	1	3	3	Medicine	1	2	2	2	1	2	2	2	2	2	2	2	2	2	1	2	2	2	1	3	2	3	0	#NULL!	#NULL!	#NULL!	#NULL!	#NULL!	#NULL!	#NULL!	#NULL!	#NULL!	#NULL!	#NULL!	#NULL!	#NULL!	#NULL!	#NULL!	#NULL!	#NULL!	#NULL!
5548	2	3	1	1	1	5	1	Nursing	3	2	2	2	2	2	2	2	2	2	2	1	1	1	2	2	2	2	1	2	2	2	0	#NULL!	#NULL!	#NULL!	#NULL!	#NULL!	#NULL!	#NULL!	#NULL!	#NULL!	#NULL!	#NULL!	#NULL!	#NULL!	#NULL!	#NULL!	#NULL!	#NULL!	#NULL!
5549	2	2	2	1	1	5	3	Pharmacy	4	1	2	2	2	2	2	2	2	2	2	2	2	2	2	2	2	2	2	#NULL!	#NULL!	#NULL!	0	#NULL!	#NULL!	#NULL!	#NULL!	#NULL!	#NULL!	#NULL!	#NULL!	#NULL!	#NULL!	#NULL!	#NULL!	#NULL!	#NULL!	#NULL!	#NULL!	#NULL!	#NULL!
5550	2	1	1	1	2	5	3	Dentistry	2	2	2	2	2	2	2	2	2	2	2	2	2	2	2	2	2	2	1	3	2	2	0	#NULL!	#NULL!	#NULL!	#NULL!	#NULL!	#NULL!	#NULL!	#NULL!	#NULL!	#NULL!	#NULL!	#NULL!	#NULL!	#NULL!	#NULL!	#NULL!	#NULL!	#NULL!
5556	2	2	1	1	1	5	2	Medicine	2	1	2	2	2	2	2	2	2	2	1	2	2	2	2	2	2	2	3	3	2	3	0	#NULL!	#NULL!	#NULL!	#NULL!	#NULL!	#NULL!	#NULL!	#NULL!	#NULL!	#NULL!	#NULL!	#NULL!	#NULL!	#NULL!	#NULL!	#NULL!	#NULL!	#NULL!
5562	2	1	2	1	1	5	1	Dentistry	2	2	2	2	2	2	2	2	2	2	2	2	1	2	1	2	2	2	3	3	2	3	0	#NULL!	#NULL!	#NULL!	#NULL!	#NULL!	#NULL!	#NULL!	#NULL!	#NULL!	#NULL!	#NULL!	#NULL!	#NULL!	#NULL!	#NULL!	#NULL!	#NULL!	#NULL!
5563	2	2	2	1	1	5	3	Dentistry	2	1	2	2	2	2	2	2	2	2	1	1	1	1	2	2	2	2	2	#NULL!	#NULL!	#NULL!	0	#NULL!	#NULL!	#NULL!	#NULL!	#NULL!	#NULL!	#NULL!	#NULL!	#NULL!	#NULL!	#NULL!	#NULL!	#NULL!	#NULL!	#NULL!	#NULL!	#NULL!	#NULL!
5565	2	2	2	1	1	5	3	Others	2	2	2	1	2	2	2	2	2	2	1	2	2	2	1	2	2	2	3	3	2	3	0	#NULL!	#NULL!	#NULL!	#NULL!	#NULL!	#NULL!	#NULL!	#NULL!	#NULL!	#NULL!	#NULL!	#NULL!	#NULL!	#NULL!	#NULL!	#NULL!	#NULL!	#NULL!
5566	2	2	2	1	1	5	3	Others	2	2	2	2	2	2	2	2	2	2	2	2	2	2	2	2	2	2	1	3	2	3	0	#NULL!	#NULL!	#NULL!	#NULL!	#NULL!	#NULL!	#NULL!	#NULL!	#NULL!	#NULL!	#NULL!	#NULL!	#NULL!	#NULL!	#NULL!	#NULL!	#NULL!	#NULL!
5567	2	2	2	1	1	4	3	Others	2	1	2	2	2	2	2	2	2	1	1	1	1	2	2	2	1	2	3	3	2	2	0	#NULL!	#NULL!	#NULL!	#NULL!	#NULL!	#NULL!	#NULL!	#NULL!	#NULL!	#NULL!	#NULL!	#NULL!	#NULL!	#NULL!	#NULL!	#NULL!	#NULL!	#NULL!
5570	2	2	2	1	1	5	3	Others	2	1	2	2	2	2	2	2	2	2	2	2	1	1	2	2	2	2	1	3	2	2	0	#NULL!	#NULL!	#NULL!	#NULL!	#NULL!	#NULL!	#NULL!	#NULL!	#NULL!	#NULL!	#NULL!	#NULL!	#NULL!	#NULL!	#NULL!	#NULL!	#NULL!	#NULL!
5573	2	2	2	1	1	5	2	Others	1	2	2	2	2	2	2	1	2	2	2	1	1	2	2	2	2	2	1	3	2	3	0	#NULL!	#NULL!	#NULL!	#NULL!	#NULL!	#NULL!	#NULL!	#NULL!	#NULL!	#NULL!	#NULL!	#NULL!	#NULL!	#NULL!	#NULL!	#NULL!	#NULL!	#NULL!
5577	2	2	1	2	1	5	4	Medicine	5	1	2	2	2	2	2	2	2	2	1	2	2	2	1	2	2	2	3	3	2	3	0	#NULL!	#NULL!	#NULL!	#NULL!	#NULL!	#NULL!	#NULL!	#NULL!	#NULL!	#NULL!	#NULL!	#NULL!	#NULL!	#NULL!	#NULL!	#NULL!	#NULL!	#NULL!
5578	2	2	2	1	1	5	2	Medicine	2	1	2	2	2	2	2	2	2	2	2	1	1	1	2	2	2	2	2	#NULL!	#NULL!	#NULL!	0	#NULL!	#NULL!	#NULL!	#NULL!	#NULL!	#NULL!	#NULL!	#NULL!	#NULL!	#NULL!	#NULL!	#NULL!	#NULL!	#NULL!	#NULL!	#NULL!	#NULL!	#NULL!
5579	2	2	1	1	2	5	3	Medicine	2	2	2	2	2	2	2	2	2	2	2	1	1	1	2	2	2	2	1	3	2	4	0	#NULL!	#NULL!	#NULL!	#NULL!	#NULL!	#NULL!	#NULL!	#NULL!	#NULL!	#NULL!	#NULL!	#NULL!	#NULL!	#NULL!	#NULL!	#NULL!	#NULL!	#NULL!
5581	2	2	1	1	1	5	4	Medicine	3	2	2	2	2	2	2	2	2	2	2	2	2	2	2	2	2	2	3	3	2	2	0	#NULL!	#NULL!	#NULL!	#NULL!	#NULL!	#NULL!	#NULL!	#NULL!	#NULL!	#NULL!	#NULL!	#NULL!	#NULL!	#NULL!	#NULL!	#NULL!	#NULL!	#NULL!
5584	2	1	1	1	2	5	1	Nursing	2	1	2	2	2	2	2	2	2	2	1	2	2	2	2	2	2	2	2	#NULL!	#NULL!	#NULL!	0	#NULL!	#NULL!	#NULL!	#NULL!	#NULL!	#NULL!	#NULL!	#NULL!	#NULL!	#NULL!	#NULL!	#NULL!	#NULL!	#NULL!	#NULL!	#NULL!	#NULL!	#NULL!
5585	2	1	1	1	1	5	3	Nursing	2	2	2	2	2	2	2	2	2	2	2	2	1	1	2	2	2	2	2	#NULL!	#NULL!	#NULL!	0	#NULL!	#NULL!	#NULL!	#NULL!	#NULL!	#NULL!	#NULL!	#NULL!	#NULL!	#NULL!	#NULL!	#NULL!	#NULL!	#NULL!	#NULL!	#NULL!	#NULL!	#NULL!
5586	2	2	1	1	1	5	2	Dentistry	1	1	2	2	2	2	2	2	2	2	1	2	2	2	2	2	2	2	2	#NULL!	#NULL!	#NULL!	0	#NULL!	#NULL!	#NULL!	#NULL!	#NULL!	#NULL!	#NULL!	#NULL!	#NULL!	#NULL!	#NULL!	#NULL!	#NULL!	#NULL!	#NULL!	#NULL!	#NULL!	#NULL!
5593	2	2	2	1	1	5	3	Pharmacy	2	2	2	1	2	2	2	2	2	2	2	1	1	2	2	2	2	2	1	2	2	3	0	#NULL!	#NULL!	#NULL!	#NULL!	#NULL!	#NULL!	#NULL!	#NULL!	#NULL!	#NULL!	#NULL!	#NULL!	#NULL!	#NULL!	#NULL!	#NULL!	#NULL!	#NULL!
5594	2	2	1	1	1	5	2	Administrative	1	1	2	2	2	2	2	2	2	2	1	2	2	2	2	2	2	2	2	#NULL!	#NULL!	#NULL!	0	#NULL!	#NULL!	#NULL!	#NULL!	#NULL!	#NULL!	#NULL!	#NULL!	#NULL!	#NULL!	#NULL!	#NULL!	#NULL!	#NULL!	#NULL!	#NULL!	#NULL!	#NULL!
5595	2	3	1	2	1	3	1	Nursing	4	2	2	2	2	2	2	2	2	2	2	2	1	2	2	2	2	2	1	3	2	3	0	#NULL!	#NULL!	#NULL!	#NULL!	#NULL!	#NULL!	#NULL!	#NULL!	#NULL!	#NULL!	#NULL!	#NULL!	#NULL!	#NULL!	#NULL!	#NULL!	#NULL!	#NULL!
5596	2	1	2	1	2	5	3	Nursing	4	1	2	2	2	2	2	2	2	2	2	2	2	2	2	2	2	2	2	#NULL!	#NULL!	#NULL!	0	#NULL!	#NULL!	#NULL!	#NULL!	#NULL!	#NULL!	#NULL!	#NULL!	#NULL!	#NULL!	#NULL!	#NULL!	#NULL!	#NULL!	#NULL!	#NULL!	#NULL!	#NULL!
5597	2	1	2	2	2	3	2	Nursing	2	2	2	2	2	2	2	2	2	2	1	1	1	1	2	2	2	2	1	3	2	4	0	#NULL!	#NULL!	#NULL!	#NULL!	#NULL!	#NULL!	#NULL!	#NULL!	#NULL!	#NULL!	#NULL!	#NULL!	#NULL!	#NULL!	#NULL!	#NULL!	#NULL!	#NULL!
5598	2	2	2	1	1	5	2	Health and rehabilitation sciences "Physiotherapy"	3	1	2	2	2	2	2	2	2	2	2	1	1	2	2	2	2	2	1	1	2	4	0	#NULL!	#NULL!	#NULL!	#NULL!	#NULL!	#NULL!	#NULL!	#NULL!	#NULL!	#NULL!	#NULL!	#NULL!	#NULL!	#NULL!	#NULL!	#NULL!	#NULL!	#NULL!
5601	2	1	1	1	1	5	1	Nursing	2	1	2	2	2	2	2	2	2	2	2	1	1	1	2	2	2	2	2	#NULL!	#NULL!	#NULL!	0	#NULL!	#NULL!	#NULL!	#NULL!	#NULL!	#NULL!	#NULL!	#NULL!	#NULL!	#NULL!	#NULL!	#NULL!	#NULL!	#NULL!	#NULL!	#NULL!	#NULL!	#NULL!
5602	2	2	2	1	1	5	2	Others	1	2	2	2	2	2	2	2	2	2	2	2	2	2	2	2	2	2	3	3	2	3	0	#NULL!	#NULL!	#NULL!	#NULL!	#NULL!	#NULL!	#NULL!	#NULL!	#NULL!	#NULL!	#NULL!	#NULL!	#NULL!	#NULL!	#NULL!	#NULL!	#NULL!	#NULL!
5609	2	2	2	2	3	4	3	Nursing	1	2	2	2	2	2	2	2	2	2	2	2	1	1	2	2	2	2	2	#NULL!	#NULL!	#NULL!	0	#NULL!	#NULL!	#NULL!	#NULL!	#NULL!	#NULL!	#NULL!	#NULL!	#NULL!	#NULL!	#NULL!	#NULL!	#NULL!	#NULL!	#NULL!	#NULL!	#NULL!	#NULL!
5612	2	2	1	1	2	5	3	Nursing	1	2	2	2	2	2	2	2	2	2	2	2	2	2	2	2	2	2	2	#NULL!	#NULL!	#NULL!	0	#NULL!	#NULL!	#NULL!	#NULL!	#NULL!	#NULL!	#NULL!	#NULL!	#NULL!	#NULL!	#NULL!	#NULL!	#NULL!	#NULL!	#NULL!	#NULL!	#NULL!	#NULL!
5613	2	2	2	1	1	5	3	Nursing	1	2	2	2	2	2	2	2	2	2	2	1	1	1	2	2	2	2	2	#NULL!	#NULL!	#NULL!	0	#NULL!	#NULL!	#NULL!	#NULL!	#NULL!	#NULL!	#NULL!	#NULL!	#NULL!	#NULL!	#NULL!	#NULL!	#NULL!	#NULL!	#NULL!	#NULL!	#NULL!	#NULL!
5614	2	1	1	1	1	4	2	Medicine	2	2	2	2	2	2	2	2	2	2	2	2	2	2	2	2	2	2	1	1	2	3	0	#NULL!	#NULL!	#NULL!	#NULL!	#NULL!	#NULL!	#NULL!	#NULL!	#NULL!	#NULL!	#NULL!	#NULL!	#NULL!	#NULL!	#NULL!	#NULL!	#NULL!	#NULL!
5621	2	3	1	2	2	5	4	Pharmacy	1	2	2	2	2	2	2	2	2	2	2	2	2	2	2	2	2	2	1	1	2	3	0	#NULL!	#NULL!	#NULL!	#NULL!	#NULL!	#NULL!	#NULL!	#NULL!	#NULL!	#NULL!	#NULL!	#NULL!	#NULL!	#NULL!	#NULL!	#NULL!	#NULL!	#NULL!
5622	2	2	1	3	2	2	3	Administrative	1	1	2	2	2	2	2	2	2	2	1	2	2	2	2	2	2	2	2	#NULL!	#NULL!	#NULL!	0	#NULL!	#NULL!	#NULL!	#NULL!	#NULL!	#NULL!	#NULL!	#NULL!	#NULL!	#NULL!	#NULL!	#NULL!	#NULL!	#NULL!	#NULL!	#NULL!	#NULL!	#NULL!
5625	2	2	2	2	1	2	3	Pharmacy	1	2	2	2	2	2	2	2	2	2	2	2	2	2	2	2	2	2	2	#NULL!	#NULL!	#NULL!	0	#NULL!	#NULL!	#NULL!	#NULL!	#NULL!	#NULL!	#NULL!	#NULL!	#NULL!	#NULL!	#NULL!	#NULL!	#NULL!	#NULL!	#NULL!	#NULL!	#NULL!	#NULL!
5629	2	2	2	1	1	2	1	Pharmacy	1	1	2	1	2	2	2	2	1	1	1	1	1	1	2	2	2	2	3	3	2	3	0	#NULL!	#NULL!	#NULL!	#NULL!	#NULL!	#NULL!	#NULL!	#NULL!	#NULL!	#NULL!	#NULL!	#NULL!	#NULL!	#NULL!	#NULL!	#NULL!	#NULL!	#NULL!
5632	2	2	1	1	1	5	3	Medicine	1	1	2	2	2	2	2	2	2	2	1	2	2	2	2	2	2	2	2	#NULL!	#NULL!	#NULL!	0	#NULL!	#NULL!	#NULL!	#NULL!	#NULL!	#NULL!	#NULL!	#NULL!	#NULL!	#NULL!	#NULL!	#NULL!	#NULL!	#NULL!	#NULL!	#NULL!	#NULL!	#NULL!
5633	2	1	1	1	1	5	1	Medicine	2	2	2	2	2	2	2	2	2	2	2	1	2	2	2	2	2	2	2	#NULL!	#NULL!	#NULL!	0	#NULL!	#NULL!	#NULL!	#NULL!	#NULL!	#NULL!	#NULL!	#NULL!	#NULL!	#NULL!	#NULL!	#NULL!	#NULL!	#NULL!	#NULL!	#NULL!	#NULL!	#NULL!
5634	2	4	1	2	1	4	3	Nursing	4	1	2	2	2	2	2	2	2	2	1	1	2	2	2	2	2	2	3	3	2	3	0	#NULL!	#NULL!	#NULL!	#NULL!	#NULL!	#NULL!	#NULL!	#NULL!	#NULL!	#NULL!	#NULL!	#NULL!	#NULL!	#NULL!	#NULL!	#NULL!	#NULL!	#NULL!
5637	2	1	1	1	1	5	1	Medicine	2	2	2	2	2	2	2	2	2	2	2	1	1	2	2	2	2	2	1	3	2	2	0	#NULL!	#NULL!	#NULL!	#NULL!	#NULL!	#NULL!	#NULL!	#NULL!	#NULL!	#NULL!	#NULL!	#NULL!	#NULL!	#NULL!	#NULL!	#NULL!	#NULL!	#NULL!
5638	2	4	2	2	1	3	2	Nursing	3	2	2	1	1	2	2	2	2	2	2	1	2	1	2	2	2	2	2	#NULL!	#NULL!	#NULL!	0	#NULL!	#NULL!	#NULL!	#NULL!	#NULL!	#NULL!	#NULL!	#NULL!	#NULL!	#NULL!	#NULL!	#NULL!	#NULL!	#NULL!	#NULL!	#NULL!	#NULL!	#NULL!
5639	2	2	1	1	1	1	4	Nursing	4	2	2	2	2	2	2	2	2	2	1	1	1	1	2	2	2	2	3	3	2	4	0	#NULL!	#NULL!	#NULL!	#NULL!	#NULL!	#NULL!	#NULL!	#NULL!	#NULL!	#NULL!	#NULL!	#NULL!	#NULL!	#NULL!	#NULL!	#NULL!	#NULL!	#NULL!
5640	2	2	1	1	1	5	2	Medicine	2	2	2	2	2	2	2	2	2	2	2	1	1	2	2	2	2	2	1	3	2	4	0	#NULL!	#NULL!	#NULL!	#NULL!	#NULL!	#NULL!	#NULL!	#NULL!	#NULL!	#NULL!	#NULL!	#NULL!	#NULL!	#NULL!	#NULL!	#NULL!	#NULL!	#NULL!
5641	2	3	2	1	1	5	3	Pharmacy	1	2	2	2	2	2	2	2	2	2	2	1	1	1	2	2	2	2	1	3	2	4	0	#NULL!	#NULL!	#NULL!	#NULL!	#NULL!	#NULL!	#NULL!	#NULL!	#NULL!	#NULL!	#NULL!	#NULL!	#NULL!	#NULL!	#NULL!	#NULL!	#NULL!	#NULL!
5643	2	3	1	3	1	1	3	Medicine	4	2	2	2	2	2	2	2	2	2	2	2	1	1	2	2	2	2	2	#NULL!	#NULL!	#NULL!	0	#NULL!	#NULL!	#NULL!	#NULL!	#NULL!	#NULL!	#NULL!	#NULL!	#NULL!	#NULL!	#NULL!	#NULL!	#NULL!	#NULL!	#NULL!	#NULL!	#NULL!	#NULL!
5648	2	2	1	1	1	5	3	Dentistry	2	2	2	2	2	2	2	2	2	2	2	1	1	1	2	2	2	2	2	#NULL!	#NULL!	#NULL!	0	#NULL!	#NULL!	#NULL!	#NULL!	#NULL!	#NULL!	#NULL!	#NULL!	#NULL!	#NULL!	#NULL!	#NULL!	#NULL!	#NULL!	#NULL!	#NULL!	#NULL!	#NULL!
5649	2	1	1	1	1	4	4	Dentistry	2	2	2	2	2	2	2	2	2	2	1	1	1	1	1	2	2	2	3	3	2	4	0	#NULL!	#NULL!	#NULL!	#NULL!	#NULL!	#NULL!	#NULL!	#NULL!	#NULL!	#NULL!	#NULL!	#NULL!	#NULL!	#NULL!	#NULL!	#NULL!	#NULL!	#NULL!
5650	2	1	2	1	1	5	2	Dentistry	2	2	2	2	2	2	2	2	2	2	2	2	2	2	2	2	2	2	1	3	2	3	0	#NULL!	#NULL!	#NULL!	#NULL!	#NULL!	#NULL!	#NULL!	#NULL!	#NULL!	#NULL!	#NULL!	#NULL!	#NULL!	#NULL!	#NULL!	#NULL!	#NULL!	#NULL!
5652	2	2	2	2	1	2	2	Others	2	1	2	2	1	2	2	2	2	2	2	1	1	1	2	2	2	2	1	3	2	3	0	#NULL!	#NULL!	#NULL!	#NULL!	#NULL!	#NULL!	#NULL!	#NULL!	#NULL!	#NULL!	#NULL!	#NULL!	#NULL!	#NULL!	#NULL!	#NULL!	#NULL!	#NULL!
5654	2	1	2	1	1	5	2	Dentistry	2	2	2	1	2	2	2	2	2	2	2	1	2	2	2	2	2	2	2	#NULL!	#NULL!	#NULL!	0	#NULL!	#NULL!	#NULL!	#NULL!	#NULL!	#NULL!	#NULL!	#NULL!	#NULL!	#NULL!	#NULL!	#NULL!	#NULL!	#NULL!	#NULL!	#NULL!	#NULL!	#NULL!
5656	2	1	2	1	1	5	3	Pharmacy	2	1	2	2	2	2	2	2	2	2	1	1	1	1	2	2	2	2	2	#NULL!	#NULL!	#NULL!	0	#NULL!	#NULL!	#NULL!	#NULL!	#NULL!	#NULL!	#NULL!	#NULL!	#NULL!	#NULL!	#NULL!	#NULL!	#NULL!	#NULL!	#NULL!	#NULL!	#NULL!	#NULL!
5661	2	1	2	1	1	5	3	Pharmacy	2	1	2	1	2	2	2	2	2	2	2	1	1	2	2	2	2	2	2	#NULL!	#NULL!	#NULL!	0	#NULL!	#NULL!	#NULL!	#NULL!	#NULL!	#NULL!	#NULL!	#NULL!	#NULL!	#NULL!	#NULL!	#NULL!	#NULL!	#NULL!	#NULL!	#NULL!	#NULL!	#NULL!
5662	2	1	2	1	1	4	2	Pharmacy	2	1	2	2	2	2	2	2	2	2	1	1	1	2	2	2	2	2	1	3	1	4	0	#NULL!	#NULL!	#NULL!	#NULL!	#NULL!	#NULL!	#NULL!	#NULL!	#NULL!	#NULL!	#NULL!	#NULL!	#NULL!	#NULL!	#NULL!	#NULL!	#NULL!	#NULL!
5663	2	2	1	2	1	1	1	Medicine	2	2	2	2	2	2	2	2	2	2	2	1	2	2	2	2	2	2	1	3	2	4	0	#NULL!	#NULL!	#NULL!	#NULL!	#NULL!	#NULL!	#NULL!	#NULL!	#NULL!	#NULL!	#NULL!	#NULL!	#NULL!	#NULL!	#NULL!	#NULL!	#NULL!	#NULL!
5664	2	1	1	1	2	5	3	Medicine	1	2	2	2	2	2	2	2	2	2	2	2	2	1	2	2	2	2	2	#NULL!	#NULL!	#NULL!	0	#NULL!	#NULL!	#NULL!	#NULL!	#NULL!	#NULL!	#NULL!	#NULL!	#NULL!	#NULL!	#NULL!	#NULL!	#NULL!	#NULL!	#NULL!	#NULL!	#NULL!	#NULL!
5668	2	1	2	1	2	5	2	Medicine	2	2	2	2	2	2	2	2	2	2	1	2	1	1	2	2	2	2	1	3	2	3	0	#NULL!	#NULL!	#NULL!	#NULL!	#NULL!	#NULL!	#NULL!	#NULL!	#NULL!	#NULL!	#NULL!	#NULL!	#NULL!	#NULL!	#NULL!	#NULL!	#NULL!	#NULL!
5669	2	3	2	2	1	2	3	Nursing	1	1	2	1	2	2	2	2	2	2	1	1	1	2	2	2	2	2	1	3	2	2	0	#NULL!	#NULL!	#NULL!	#NULL!	#NULL!	#NULL!	#NULL!	#NULL!	#NULL!	#NULL!	#NULL!	#NULL!	#NULL!	#NULL!	#NULL!	#NULL!	#NULL!	#NULL!
5671	2	1	2	1	1	5	4	Medicine	2	2	2	1	2	2	2	2	2	2	1	2	2	1	2	2	2	2	2	#NULL!	#NULL!	#NULL!	0	#NULL!	#NULL!	#NULL!	#NULL!	#NULL!	#NULL!	#NULL!	#NULL!	#NULL!	#NULL!	#NULL!	#NULL!	#NULL!	#NULL!	#NULL!	#NULL!	#NULL!	#NULL!
5679	2	2	1	1	1	5	3	Medicine	4	2	2	2	2	2	2	2	2	2	1	1	1	1	2	2	2	2	1	3	2	4	0	#NULL!	#NULL!	#NULL!	#NULL!	#NULL!	#NULL!	#NULL!	#NULL!	#NULL!	#NULL!	#NULL!	#NULL!	#NULL!	#NULL!	#NULL!	#NULL!	#NULL!	#NULL!
5685	2	2	1	1	1	5	3	Dentistry	4	2	2	2	2	2	2	2	2	2	2	2	1	2	2	2	2	2	1	2	2	3	0	#NULL!	#NULL!	#NULL!	#NULL!	#NULL!	#NULL!	#NULL!	#NULL!	#NULL!	#NULL!	#NULL!	#NULL!	#NULL!	#NULL!	#NULL!	#NULL!	#NULL!	#NULL!
5686	2	1	2	1	1	5	1	Medicine	2	1	2	2	2	2	2	2	2	2	2	1	1	1	2	2	2	2	2	#NULL!	#NULL!	#NULL!	0	#NULL!	#NULL!	#NULL!	#NULL!	#NULL!	#NULL!	#NULL!	#NULL!	#NULL!	#NULL!	#NULL!	#NULL!	#NULL!	#NULL!	#NULL!	#NULL!	#NULL!	#NULL!
5688	2	1	2	2	1	5	2	Medicine	1	1	2	2	2	2	2	2	2	1	2	1	1	2	1	2	1	2	1	3	2	3	0	#NULL!	#NULL!	#NULL!	#NULL!	#NULL!	#NULL!	#NULL!	#NULL!	#NULL!	#NULL!	#NULL!	#NULL!	#NULL!	#NULL!	#NULL!	#NULL!	#NULL!	#NULL!
5689	2	1	1	1	1	5	3	Medicine	2	1	2	2	2	2	2	2	2	2	2	1	1	1	2	2	2	2	1	3	2	4	0	#NULL!	#NULL!	#NULL!	#NULL!	#NULL!	#NULL!	#NULL!	#NULL!	#NULL!	#NULL!	#NULL!	#NULL!	#NULL!	#NULL!	#NULL!	#NULL!	#NULL!	#NULL!
5694	2	1	2	1	1	5	2	Medicine	2	1	2	2	2	2	2	2	2	2	1	2	2	2	2	2	2	2	1	1	2	2	0	#NULL!	#NULL!	#NULL!	#NULL!	#NULL!	#NULL!	#NULL!	#NULL!	#NULL!	#NULL!	#NULL!	#NULL!	#NULL!	#NULL!	#NULL!	#NULL!	#NULL!	#NULL!
5696	2	1	2	1	1	5	3	Medicine	2	1	2	2	1	2	2	2	2	2	1	1	1	2	1	2	2	2	1	3	2	3	0	#NULL!	#NULL!	#NULL!	#NULL!	#NULL!	#NULL!	#NULL!	#NULL!	#NULL!	#NULL!	#NULL!	#NULL!	#NULL!	#NULL!	#NULL!	#NULL!	#NULL!	#NULL!
5702	2	4	2	1	1	5	1	Pharmacy	3	2	1	2	2	2	2	2	2	2	1	2	1	2	2	2	2	2	3	3	2	3	0	#NULL!	#NULL!	#NULL!	#NULL!	#NULL!	#NULL!	#NULL!	#NULL!	#NULL!	#NULL!	#NULL!	#NULL!	#NULL!	#NULL!	#NULL!	#NULL!	#NULL!	#NULL!
5703	2	4	2	2	1	4	2	Pharmacy	1	1	2	2	2	2	2	2	2	2	1	1	1	1	2	2	2	2	1	3	2	2	0	#NULL!	#NULL!	#NULL!	#NULL!	#NULL!	#NULL!	#NULL!	#NULL!	#NULL!	#NULL!	#NULL!	#NULL!	#NULL!	#NULL!	#NULL!	#NULL!	#NULL!	#NULL!
5704	2	1	2	1	1	5	1	Medicine	2	2	2	2	2	2	2	2	2	2	2	1	2	2	1	2	2	2	2	#NULL!	#NULL!	#NULL!	0	#NULL!	#NULL!	#NULL!	#NULL!	#NULL!	#NULL!	#NULL!	#NULL!	#NULL!	#NULL!	#NULL!	#NULL!	#NULL!	#NULL!	#NULL!	#NULL!	#NULL!	#NULL!
5705	2	1	2	1	1	5	1	Pharmacy	1	1	2	2	2	2	2	2	2	2	2	1	1	2	2	2	2	2	3	3	2	2	0	#NULL!	#NULL!	#NULL!	#NULL!	#NULL!	#NULL!	#NULL!	#NULL!	#NULL!	#NULL!	#NULL!	#NULL!	#NULL!	#NULL!	#NULL!	#NULL!	#NULL!	#NULL!
5706	2	4	1	2	2	5	1	Pharmacy	4	2	2	2	2	2	2	2	2	2	2	2	2	2	2	2	2	2	2	#NULL!	#NULL!	#NULL!	0	#NULL!	#NULL!	#NULL!	#NULL!	#NULL!	#NULL!	#NULL!	#NULL!	#NULL!	#NULL!	#NULL!	#NULL!	#NULL!	#NULL!	#NULL!	#NULL!	#NULL!	#NULL!
5708	2	2	2	2	1	3	3	Pharmacy	3	2	2	2	2	2	2	2	2	2	1	1	2	1	2	2	2	2	1	2	2	4	0	#NULL!	#NULL!	#NULL!	#NULL!	#NULL!	#NULL!	#NULL!	#NULL!	#NULL!	#NULL!	#NULL!	#NULL!	#NULL!	#NULL!	#NULL!	#NULL!	#NULL!	#NULL!
5709	2	2	2	1	2	5	3	Pharmacy	1	1	2	2	2	2	2	2	2	2	1	1	1	1	2	2	2	2	2	#NULL!	#NULL!	#NULL!	0	#NULL!	#NULL!	#NULL!	#NULL!	#NULL!	#NULL!	#NULL!	#NULL!	#NULL!	#NULL!	#NULL!	#NULL!	#NULL!	#NULL!	#NULL!	#NULL!	#NULL!	#NULL!
5711	2	2	2	2	1	3	1	Pharmacy	1	2	2	2	2	2	2	2	2	2	2	2	2	2	2	2	2	2	1	1	2	3	0	#NULL!	#NULL!	#NULL!	#NULL!	#NULL!	#NULL!	#NULL!	#NULL!	#NULL!	#NULL!	#NULL!	#NULL!	#NULL!	#NULL!	#NULL!	#NULL!	#NULL!	#NULL!
5713	2	3	2	1	1	5	3	Pharmacy	3	2	2	2	2	2	2	2	2	2	2	2	1	2	2	2	2	2	1	3	2	4	0	#NULL!	#NULL!	#NULL!	#NULL!	#NULL!	#NULL!	#NULL!	#NULL!	#NULL!	#NULL!	#NULL!	#NULL!	#NULL!	#NULL!	#NULL!	#NULL!	#NULL!	#NULL!
5718	2	3	2	2	2	2	1	Pharmacy	1	2	2	2	2	2	2	2	2	2	2	1	1	1	2	2	2	2	2	#NULL!	#NULL!	#NULL!	0	#NULL!	#NULL!	#NULL!	#NULL!	#NULL!	#NULL!	#NULL!	#NULL!	#NULL!	#NULL!	#NULL!	#NULL!	#NULL!	#NULL!	#NULL!	#NULL!	#NULL!	#NULL!
5720	2	2	2	2	1	3	3	Pharmacy	1	1	2	2	2	2	2	2	2	2	2	1	2	2	2	2	2	2	2	#NULL!	#NULL!	#NULL!	0	#NULL!	#NULL!	#NULL!	#NULL!	#NULL!	#NULL!	#NULL!	#NULL!	#NULL!	#NULL!	#NULL!	#NULL!	#NULL!	#NULL!	#NULL!	#NULL!	#NULL!	#NULL!
5721	2	2	2	1	2	5	2	Pharmacy	2	2	2	2	2	2	2	2	2	2	1	1	1	2	2	2	2	2	3	3	2	3	0	#NULL!	#NULL!	#NULL!	#NULL!	#NULL!	#NULL!	#NULL!	#NULL!	#NULL!	#NULL!	#NULL!	#NULL!	#NULL!	#NULL!	#NULL!	#NULL!	#NULL!	#NULL!
5723	2	2	2	1	1	5	3	Pharmacy	1	2	2	2	2	2	2	2	2	2	1	2	1	2	2	2	2	2	1	3	2	3	0	#NULL!	#NULL!	#NULL!	#NULL!	#NULL!	#NULL!	#NULL!	#NULL!	#NULL!	#NULL!	#NULL!	#NULL!	#NULL!	#NULL!	#NULL!	#NULL!	#NULL!	#NULL!
5724	2	1	1	1	1	5	2	Medicine	2	2	2	2	1	2	2	2	2	2	2	1	1	2	2	2	2	2	3	3	2	2	0	#NULL!	#NULL!	#NULL!	#NULL!	#NULL!	#NULL!	#NULL!	#NULL!	#NULL!	#NULL!	#NULL!	#NULL!	#NULL!	#NULL!	#NULL!	#NULL!	#NULL!	#NULL!
5726	2	1	1	1	1	4	3	Medicine	2	2	2	2	2	2	2	2	2	2	2	1	1	1	2	2	2	2	2	#NULL!	#NULL!	#NULL!	0	#NULL!	#NULL!	#NULL!	#NULL!	#NULL!	#NULL!	#NULL!	#NULL!	#NULL!	#NULL!	#NULL!	#NULL!	#NULL!	#NULL!	#NULL!	#NULL!	#NULL!	#NULL!
5728	2	1	1	1	1	5	2	Medicine	2	1	2	2	2	2	2	2	2	2	2	1	1	1	1	2	2	2	1	3	2	4	0	#NULL!	#NULL!	#NULL!	#NULL!	#NULL!	#NULL!	#NULL!	#NULL!	#NULL!	#NULL!	#NULL!	#NULL!	#NULL!	#NULL!	#NULL!	#NULL!	#NULL!	#NULL!
5730	2	1	1	1	1	5	3	Medicine	2	2	2	2	2	2	2	2	2	2	2	1	1	2	2	2	2	2	3	1	2	2	0	#NULL!	#NULL!	#NULL!	#NULL!	#NULL!	#NULL!	#NULL!	#NULL!	#NULL!	#NULL!	#NULL!	#NULL!	#NULL!	#NULL!	#NULL!	#NULL!	#NULL!	#NULL!
5732	2	2	2	1	2	5	2	Pharmacy	1	2	2	2	2	2	2	2	2	2	2	2	2	2	2	2	2	2	1	3	2	3	0	#NULL!	#NULL!	#NULL!	#NULL!	#NULL!	#NULL!	#NULL!	#NULL!	#NULL!	#NULL!	#NULL!	#NULL!	#NULL!	#NULL!	#NULL!	#NULL!	#NULL!	#NULL!
5736	2	3	2	2	1	4	3	Pharmacy	1	1	2	2	2	2	2	2	2	2	2	1	2	1	2	2	2	2	3	1	2	3	0	#NULL!	#NULL!	#NULL!	#NULL!	#NULL!	#NULL!	#NULL!	#NULL!	#NULL!	#NULL!	#NULL!	#NULL!	#NULL!	#NULL!	#NULL!	#NULL!	#NULL!	#NULL!
5737	2	2	2	1	1	5	1	Pharmacy	4	1	2	2	2	2	2	2	2	2	2	1	1	1	2	2	2	2	1	3	2	3	0	#NULL!	#NULL!	#NULL!	#NULL!	#NULL!	#NULL!	#NULL!	#NULL!	#NULL!	#NULL!	#NULL!	#NULL!	#NULL!	#NULL!	#NULL!	#NULL!	#NULL!	#NULL!
5738	2	3	1	2	1	2	3	Dentistry	1	1	2	1	2	2	2	2	2	2	2	2	2	2	2	2	2	2	1	3	2	4	0	#NULL!	#NULL!	#NULL!	#NULL!	#NULL!	#NULL!	#NULL!	#NULL!	#NULL!	#NULL!	#NULL!	#NULL!	#NULL!	#NULL!	#NULL!	#NULL!	#NULL!	#NULL!
5740	2	1	2	1	2	5	2	Medicine	2	1	2	2	2	2	2	2	2	2	1	2	2	2	2	2	2	2	3	3	2	3	0	#NULL!	#NULL!	#NULL!	#NULL!	#NULL!	#NULL!	#NULL!	#NULL!	#NULL!	#NULL!	#NULL!	#NULL!	#NULL!	#NULL!	#NULL!	#NULL!	#NULL!	#NULL!
5744	2	1	1	1	1	5	3	Medicine	2	1	2	2	2	2	2	2	2	1	2	1	1	1	1	2	2	2	1	3	2	4	0	#NULL!	#NULL!	#NULL!	#NULL!	#NULL!	#NULL!	#NULL!	#NULL!	#NULL!	#NULL!	#NULL!	#NULL!	#NULL!	#NULL!	#NULL!	#NULL!	#NULL!	#NULL!
5745	2	1	2	1	1	5	2	Medicine	2	1	2	2	2	2	2	2	2	2	1	1	1	1	2	2	2	2	2	#NULL!	#NULL!	#NULL!	0	#NULL!	#NULL!	#NULL!	#NULL!	#NULL!	#NULL!	#NULL!	#NULL!	#NULL!	#NULL!	#NULL!	#NULL!	#NULL!	#NULL!	#NULL!	#NULL!	#NULL!	#NULL!
5754	2	1	1	1	1	5	1	Nursing	1	1	2	2	2	2	2	2	2	2	2	1	1	1	2	2	2	2	1	3	2	3	0	#NULL!	#NULL!	#NULL!	#NULL!	#NULL!	#NULL!	#NULL!	#NULL!	#NULL!	#NULL!	#NULL!	#NULL!	#NULL!	#NULL!	#NULL!	#NULL!	#NULL!	#NULL!
5757	2	3	2	2	1	4	2	Others	1	1	2	1	2	2	2	2	2	2	1	1	2	2	2	2	2	2	1	3	2	2	0	#NULL!	#NULL!	#NULL!	#NULL!	#NULL!	#NULL!	#NULL!	#NULL!	#NULL!	#NULL!	#NULL!	#NULL!	#NULL!	#NULL!	#NULL!	#NULL!	#NULL!	#NULL!
5758	2	1	2	1	1	4	3	Medicine	2	1	2	2	2	2	2	2	2	2	2	1	1	2	1	2	2	2	3	1	2	4	0	#NULL!	#NULL!	#NULL!	#NULL!	#NULL!	#NULL!	#NULL!	#NULL!	#NULL!	#NULL!	#NULL!	#NULL!	#NULL!	#NULL!	#NULL!	#NULL!	#NULL!	#NULL!
5761	2	1	1	1	1	5	3	Medicine	1	2	2	2	2	2	2	2	2	2	2	2	2	2	2	2	2	2	2	#NULL!	#NULL!	#NULL!	0	#NULL!	#NULL!	#NULL!	#NULL!	#NULL!	#NULL!	#NULL!	#NULL!	#NULL!	#NULL!	#NULL!	#NULL!	#NULL!	#NULL!	#NULL!	#NULL!	#NULL!	#NULL!
5764	2	3	1	2	1	2	3	Nursing	1	2	2	2	2	2	2	2	2	2	2	1	1	1	2	2	2	2	2	#NULL!	#NULL!	#NULL!	0	#NULL!	#NULL!	#NULL!	#NULL!	#NULL!	#NULL!	#NULL!	#NULL!	#NULL!	#NULL!	#NULL!	#NULL!	#NULL!	#NULL!	#NULL!	#NULL!	#NULL!	#NULL!
5766	2	1	2	1	2	5	3	Pharmacy	1	2	2	2	2	2	2	2	2	2	1	2	1	2	2	2	2	2	3	3	2	3	0	#NULL!	#NULL!	#NULL!	#NULL!	#NULL!	#NULL!	#NULL!	#NULL!	#NULL!	#NULL!	#NULL!	#NULL!	#NULL!	#NULL!	#NULL!	#NULL!	#NULL!	#NULL!
5767	2	2	2	1	1	4	2	Nursing	1	2	2	2	2	2	2	2	2	2	2	2	2	2	2	2	2	2	1	2	2	2	0	#NULL!	#NULL!	#NULL!	#NULL!	#NULL!	#NULL!	#NULL!	#NULL!	#NULL!	#NULL!	#NULL!	#NULL!	#NULL!	#NULL!	#NULL!	#NULL!	#NULL!	#NULL!
5769	2	1	2	1	1	5	3	Medicine	2	1	2	2	2	2	2	2	2	2	2	1	1	1	2	2	2	2	3	3	2	2	0	#NULL!	#NULL!	#NULL!	#NULL!	#NULL!	#NULL!	#NULL!	#NULL!	#NULL!	#NULL!	#NULL!	#NULL!	#NULL!	#NULL!	#NULL!	#NULL!	#NULL!	#NULL!
5771	2	1	2	1	1	5	4	Medicine	2	2	2	2	2	2	2	2	2	2	1	2	2	2	2	2	2	2	2	#NULL!	#NULL!	#NULL!	0	#NULL!	#NULL!	#NULL!	#NULL!	#NULL!	#NULL!	#NULL!	#NULL!	#NULL!	#NULL!	#NULL!	#NULL!	#NULL!	#NULL!	#NULL!	#NULL!	#NULL!	#NULL!
5772	2	1	2	1	1	5	4	Medicine	1	2	2	2	2	2	2	2	2	2	2	2	2	2	2	2	2	2	1	3	2	3	0	#NULL!	#NULL!	#NULL!	#NULL!	#NULL!	#NULL!	#NULL!	#NULL!	#NULL!	#NULL!	#NULL!	#NULL!	#NULL!	#NULL!	#NULL!	#NULL!	#NULL!	#NULL!
5774	2	1	2	1	2	5	3	Medicine	2	1	2	2	2	2	2	2	2	2	1	2	2	2	2	2	2	2	3	3	2	3	0	#NULL!	#NULL!	#NULL!	#NULL!	#NULL!	#NULL!	#NULL!	#NULL!	#NULL!	#NULL!	#NULL!	#NULL!	#NULL!	#NULL!	#NULL!	#NULL!	#NULL!	#NULL!
5777	2	1	1	1	1	5	4	Dentistry	1	1	2	2	2	2	2	2	2	2	2	2	1	1	2	2	2	2	2	#NULL!	#NULL!	#NULL!	0	#NULL!	#NULL!	#NULL!	#NULL!	#NULL!	#NULL!	#NULL!	#NULL!	#NULL!	#NULL!	#NULL!	#NULL!	#NULL!	#NULL!	#NULL!	#NULL!	#NULL!	#NULL!
5778	2	1	2	1	1	5	4	Medicine	2	2	2	2	2	2	2	2	2	2	2	1	1	2	2	2	2	2	2	#NULL!	#NULL!	#NULL!	0	#NULL!	#NULL!	#NULL!	#NULL!	#NULL!	#NULL!	#NULL!	#NULL!	#NULL!	#NULL!	#NULL!	#NULL!	#NULL!	#NULL!	#NULL!	#NULL!	#NULL!	#NULL!
5779	2	3	2	2	1	4	3	Pharmacy	1	1	2	2	2	2	2	2	2	2	1	2	2	2	2	2	2	2	3	3	2	2	0	#NULL!	#NULL!	#NULL!	#NULL!	#NULL!	#NULL!	#NULL!	#NULL!	#NULL!	#NULL!	#NULL!	#NULL!	#NULL!	#NULL!	#NULL!	#NULL!	#NULL!	#NULL!
5781	2	2	2	1	1	5	3	Medicine	2	1	2	2	2	2	2	2	2	2	1	1	1	1	2	2	2	2	3	3	2	3	0	#NULL!	#NULL!	#NULL!	#NULL!	#NULL!	#NULL!	#NULL!	#NULL!	#NULL!	#NULL!	#NULL!	#NULL!	#NULL!	#NULL!	#NULL!	#NULL!	#NULL!	#NULL!
5785	2	2	1	1	1	5	1	Medicine	2	1	1	2	2	2	2	2	2	2	2	2	2	2	2	2	2	2	1	3	2	3	0	#NULL!	#NULL!	#NULL!	#NULL!	#NULL!	#NULL!	#NULL!	#NULL!	#NULL!	#NULL!	#NULL!	#NULL!	#NULL!	#NULL!	#NULL!	#NULL!	#NULL!	#NULL!
5787	2	2	1	1	1	5	1	Medicine	1	1	2	2	2	2	2	2	2	2	2	1	1	1	2	2	2	2	1	1	2	4	0	#NULL!	#NULL!	#NULL!	#NULL!	#NULL!	#NULL!	#NULL!	#NULL!	#NULL!	#NULL!	#NULL!	#NULL!	#NULL!	#NULL!	#NULL!	#NULL!	#NULL!	#NULL!
5788	2	2	1	1	1	5	3	Medicine	2	2	2	2	2	2	2	2	2	2	2	1	1	2	2	2	2	2	1	3	1	5	0	#NULL!	#NULL!	#NULL!	#NULL!	#NULL!	#NULL!	#NULL!	#NULL!	#NULL!	#NULL!	#NULL!	#NULL!	#NULL!	#NULL!	#NULL!	#NULL!	#NULL!	#NULL!
5789	2	2	1	2	1	2	3	Medicine	2	2	2	2	2	2	2	2	2	2	1	1	1	2	2	2	2	2	2	#NULL!	#NULL!	#NULL!	0	#NULL!	#NULL!	#NULL!	#NULL!	#NULL!	#NULL!	#NULL!	#NULL!	#NULL!	#NULL!	#NULL!	#NULL!	#NULL!	#NULL!	#NULL!	#NULL!	#NULL!	#NULL!
5792	2	2	2	1	1	5	3	Medicine	2	1	2	2	2	2	2	2	2	2	2	1	1	1	2	2	1	2	3	3	2	4	0	#NULL!	#NULL!	#NULL!	#NULL!	#NULL!	#NULL!	#NULL!	#NULL!	#NULL!	#NULL!	#NULL!	#NULL!	#NULL!	#NULL!	#NULL!	#NULL!	#NULL!	#NULL!
5794	2	1	2	1	1	5	4	Medicine	2	1	2	2	2	2	2	2	2	2	2	1	1	1	2	2	2	2	2	#NULL!	#NULL!	#NULL!	0	#NULL!	#NULL!	#NULL!	#NULL!	#NULL!	#NULL!	#NULL!	#NULL!	#NULL!	#NULL!	#NULL!	#NULL!	#NULL!	#NULL!	#NULL!	#NULL!	#NULL!	#NULL!
5795	2	2	2	1	1	5	1	Medicine	2	1	2	2	2	2	2	2	2	2	2	1	1	2	2	2	2	2	3	3	2	3	0	#NULL!	#NULL!	#NULL!	#NULL!	#NULL!	#NULL!	#NULL!	#NULL!	#NULL!	#NULL!	#NULL!	#NULL!	#NULL!	#NULL!	#NULL!	#NULL!	#NULL!	#NULL!
5796	2	2	2	1	1	5	3	Medicine	2	2	2	2	2	2	2	2	2	2	2	2	2	2	2	2	2	2	3	3	2	3	0	#NULL!	#NULL!	#NULL!	#NULL!	#NULL!	#NULL!	#NULL!	#NULL!	#NULL!	#NULL!	#NULL!	#NULL!	#NULL!	#NULL!	#NULL!	#NULL!	#NULL!	#NULL!
5797	2	2	1	1	1	5	1	Medicine	2	1	2	2	2	2	2	2	2	2	1	1	1	2	2	2	2	2	3	3	2	3	0	#NULL!	#NULL!	#NULL!	#NULL!	#NULL!	#NULL!	#NULL!	#NULL!	#NULL!	#NULL!	#NULL!	#NULL!	#NULL!	#NULL!	#NULL!	#NULL!	#NULL!	#NULL!
5798	2	1	1	1	2	5	3	Medicine	2	1	2	2	2	2	1	2	2	2	2	2	1	1	2	2	2	2	1	3	2	3	0	#NULL!	#NULL!	#NULL!	#NULL!	#NULL!	#NULL!	#NULL!	#NULL!	#NULL!	#NULL!	#NULL!	#NULL!	#NULL!	#NULL!	#NULL!	#NULL!	#NULL!	#NULL!
5802	2	2	1	1	1	5	3	Medicine	2	1	2	2	2	2	2	2	2	2	1	2	2	2	2	2	2	2	2	#NULL!	#NULL!	#NULL!	0	#NULL!	#NULL!	#NULL!	#NULL!	#NULL!	#NULL!	#NULL!	#NULL!	#NULL!	#NULL!	#NULL!	#NULL!	#NULL!	#NULL!	#NULL!	#NULL!	#NULL!	#NULL!
5803	2	2	2	1	1	5	2	Medicine	1	2	2	2	2	2	2	2	2	1	2	1	1	2	1	2	1	2	1	3	2	4	0	#NULL!	#NULL!	#NULL!	#NULL!	#NULL!	#NULL!	#NULL!	#NULL!	#NULL!	#NULL!	#NULL!	#NULL!	#NULL!	#NULL!	#NULL!	#NULL!	#NULL!	#NULL!
5805	2	2	1	1	1	5	3	Medicine	2	2	2	2	2	2	2	2	2	2	2	1	2	2	2	2	2	2	1	3	2	2	0	#NULL!	#NULL!	#NULL!	#NULL!	#NULL!	#NULL!	#NULL!	#NULL!	#NULL!	#NULL!	#NULL!	#NULL!	#NULL!	#NULL!	#NULL!	#NULL!	#NULL!	#NULL!
5806	2	2	1	1	2	5	3	Medicine	2	1	2	2	2	2	2	2	2	2	2	2	1	2	2	2	2	2	2	#NULL!	#NULL!	#NULL!	0	#NULL!	#NULL!	#NULL!	#NULL!	#NULL!	#NULL!	#NULL!	#NULL!	#NULL!	#NULL!	#NULL!	#NULL!	#NULL!	#NULL!	#NULL!	#NULL!	#NULL!	#NULL!
5812	2	2	1	1	1	5	1	Medicine	2	1	2	2	2	2	2	2	2	2	1	1	1	2	2	2	2	2	3	3	2	3	0	#NULL!	#NULL!	#NULL!	#NULL!	#NULL!	#NULL!	#NULL!	#NULL!	#NULL!	#NULL!	#NULL!	#NULL!	#NULL!	#NULL!	#NULL!	#NULL!	#NULL!	#NULL!
5814	2	2	1	1	1	5	2	Medicine	2	2	2	2	2	2	2	2	2	2	1	1	1	1	2	2	2	2	2	#NULL!	#NULL!	#NULL!	0	#NULL!	#NULL!	#NULL!	#NULL!	#NULL!	#NULL!	#NULL!	#NULL!	#NULL!	#NULL!	#NULL!	#NULL!	#NULL!	#NULL!	#NULL!	#NULL!	#NULL!	#NULL!
5817	2	2	1	1	1	5	1	Medicine	2	2	2	2	2	2	2	2	2	2	2	2	1	2	2	2	2	2	1	3	2	4	0	#NULL!	#NULL!	#NULL!	#NULL!	#NULL!	#NULL!	#NULL!	#NULL!	#NULL!	#NULL!	#NULL!	#NULL!	#NULL!	#NULL!	#NULL!	#NULL!	#NULL!	#NULL!
5819	2	2	1	1	2	5	1	Medicine	2	2	2	2	2	2	2	2	2	2	1	1	1	1	2	2	2	2	1	3	2	3	0	#NULL!	#NULL!	#NULL!	#NULL!	#NULL!	#NULL!	#NULL!	#NULL!	#NULL!	#NULL!	#NULL!	#NULL!	#NULL!	#NULL!	#NULL!	#NULL!	#NULL!	#NULL!
5820	2	3	1	1	2	3	1	Nursing	3	2	2	2	2	2	2	2	2	2	2	1	1	2	2	2	2	2	3	3	2	3	0	#NULL!	#NULL!	#NULL!	#NULL!	#NULL!	#NULL!	#NULL!	#NULL!	#NULL!	#NULL!	#NULL!	#NULL!	#NULL!	#NULL!	#NULL!	#NULL!	#NULL!	#NULL!
5821	2	2	2	1	1	5	3	Nursing	1	1	2	2	2	2	2	2	2	2	2	2	2	1	2	2	2	2	1	3	2	2	0	#NULL!	#NULL!	#NULL!	#NULL!	#NULL!	#NULL!	#NULL!	#NULL!	#NULL!	#NULL!	#NULL!	#NULL!	#NULL!	#NULL!	#NULL!	#NULL!	#NULL!	#NULL!
5822	2	2	1	2	3	2	3	Dentistry	1	2	2	2	2	2	2	2	2	2	2	2	2	2	2	2	2	2	3	3	2	3	0	#NULL!	#NULL!	#NULL!	#NULL!	#NULL!	#NULL!	#NULL!	#NULL!	#NULL!	#NULL!	#NULL!	#NULL!	#NULL!	#NULL!	#NULL!	#NULL!	#NULL!	#NULL!
5823	2	1	1	1	1	3	3	Medicine	1	1	2	2	2	2	2	2	2	2	2	1	2	2	2	2	2	2	2	#NULL!	#NULL!	#NULL!	0	#NULL!	#NULL!	#NULL!	#NULL!	#NULL!	#NULL!	#NULL!	#NULL!	#NULL!	#NULL!	#NULL!	#NULL!	#NULL!	#NULL!	#NULL!	#NULL!	#NULL!	#NULL!
5824	2	2	1	1	1	5	3	Medicine	2	1	2	2	2	2	2	2	2	2	1	1	1	1	1	2	2	2	2	#NULL!	#NULL!	#NULL!	0	#NULL!	#NULL!	#NULL!	#NULL!	#NULL!	#NULL!	#NULL!	#NULL!	#NULL!	#NULL!	#NULL!	#NULL!	#NULL!	#NULL!	#NULL!	#NULL!	#NULL!	#NULL!
5828	2	1	1	1	1	5	3	Medicine	2	1	2	2	2	2	2	2	2	2	1	2	2	2	2	2	2	2	3	3	2	2	0	#NULL!	#NULL!	#NULL!	#NULL!	#NULL!	#NULL!	#NULL!	#NULL!	#NULL!	#NULL!	#NULL!	#NULL!	#NULL!	#NULL!	#NULL!	#NULL!	#NULL!	#NULL!
5829	2	2	2	1	1	4	2	Pharmacy	2	2	2	1	1	2	2	2	2	2	1	1	1	1	1	2	1	2	1	3	2	3	0	#NULL!	#NULL!	#NULL!	#NULL!	#NULL!	#NULL!	#NULL!	#NULL!	#NULL!	#NULL!	#NULL!	#NULL!	#NULL!	#NULL!	#NULL!	#NULL!	#NULL!	#NULL!
5830	2	1	1	1	1	5	2	Medicine	2	2	2	2	2	2	2	2	2	2	2	1	1	1	2	2	2	2	3	2	2	2	0	#NULL!	#NULL!	#NULL!	#NULL!	#NULL!	#NULL!	#NULL!	#NULL!	#NULL!	#NULL!	#NULL!	#NULL!	#NULL!	#NULL!	#NULL!	#NULL!	#NULL!	#NULL!
5833	2	2	1	1	2	3	3	Medicine	2	2	2	2	2	2	2	2	2	2	2	2	2	2	2	2	2	2	2	#NULL!	#NULL!	#NULL!	0	#NULL!	#NULL!	#NULL!	#NULL!	#NULL!	#NULL!	#NULL!	#NULL!	#NULL!	#NULL!	#NULL!	#NULL!	#NULL!	#NULL!	#NULL!	#NULL!	#NULL!	#NULL!
5834	2	1	1	1	1	5	3	Medicine	1	2	2	2	2	2	2	2	2	2	2	2	2	2	2	2	2	2	1	3	2	3	0	#NULL!	#NULL!	#NULL!	#NULL!	#NULL!	#NULL!	#NULL!	#NULL!	#NULL!	#NULL!	#NULL!	#NULL!	#NULL!	#NULL!	#NULL!	#NULL!	#NULL!	#NULL!
5841	2	2	1	1	2	5	3	Medicine	2	1	2	2	2	2	2	2	2	2	2	2	2	2	2	2	2	2	1	3	2	3	0	#NULL!	#NULL!	#NULL!	#NULL!	#NULL!	#NULL!	#NULL!	#NULL!	#NULL!	#NULL!	#NULL!	#NULL!	#NULL!	#NULL!	#NULL!	#NULL!	#NULL!	#NULL!
5843	2	1	2	1	4	5	1	Medicine	2	2	2	2	2	2	2	2	2	2	1	1	1	1	1	2	2	2	3	3	2	2	0	#NULL!	#NULL!	#NULL!	#NULL!	#NULL!	#NULL!	#NULL!	#NULL!	#NULL!	#NULL!	#NULL!	#NULL!	#NULL!	#NULL!	#NULL!	#NULL!	#NULL!	#NULL!
2	1	1	2	1	1	5	4	Medicine	2	2	2	2	2	2	2	2	2	2	2	2	2	2	2	2	2	1	2	#NULL!	#NULL!	#NULL!	1	1	1	2	1	2	1	2	1	2	2	2	2	2	1	2	2	2	1
7	3	2	1	1	1	5	1	Others	2	2	2	2	2	2	2	2	2	2	2	2	2	2	2	2	2	1	2	#NULL!	#NULL!	#NULL!	1	1	2	2	2	2	2	2	2	1	2	2	2	2	2	2	2	2	2
14	3	2	2	1	1	3	4	Medicine	1	2	2	2	2	2	2	2	2	2	2	1	2	2	2	2	2	1	1	3	2	2	1	1	2	2	1	2	2	2	2	2	2	2	1	2	2	2	2	2	2
15	3	2	1	1	1	5	2	Medicine	5	1	2	2	2	2	2	2	2	2	2	2	2	2	2	2	2	2	3	3	2	2	1	2	#NULL!	#NULL!	#NULL!	#NULL!	#NULL!	#NULL!	#NULL!	1	2	2	2	2	2	2	2	2	1
25	3	2	1	1	1	5	3	Others	1	2	2	2	2	2	2	2	2	2	2	2	2	2	2	2	2	2	2	#NULL!	#NULL!	#NULL!	1	2	#NULL!	#NULL!	#NULL!	#NULL!	#NULL!	#NULL!	#NULL!	2	2	1	2	2	2	2	2	2	1
33	2	1	2	2	2	2	4	Dentistry	2	1	2	2	2	2	2	2	2	2	1	2	2	2	2	2	2	1	1	3	2	2	1	1	2	1	2	1	2	2	2	1	2	2	2	2	2	2	2	1	2
39	4	2	2	1	1	1	3	Medicine	4	2	2	2	2	2	2	2	2	2	2	1	2	2	2	2	2	1	1	3	2	3	1	1	1	2	2	2	2	2	2	1	2	2	2	2	2	2	2	1	1
47	4	3	1	1	1	5	3	Medicine	1	1	2	2	2	2	2	2	2	2	1	1	2	2	2	2	2	1	1	3	2	2	1	1	2	2	2	1	2	2	2	1	2	2	2	2	2	2	2	2	2
54	3	2	2	1	1	2	2	Medicine	1	1	2	2	2	2	2	2	2	2	1	2	2	2	2	2	2	1	3	3	2	2	1	2	#NULL!	#NULL!	#NULL!	#NULL!	#NULL!	#NULL!	#NULL!	2	2	2	2	1	2	2	2	2	1
59	3	2	2	1	1	5	3	Others	1	1	2	2	2	2	2	2	2	2	2	2	2	2	2	2	2	2	3	3	2	2	1	1	1	2	2	2	2	1	2	1	1	2	2	1	2	2	2	2	1
61	3	3	2	2	1	3	3	Medicine	1	2	2	2	2	2	2	2	2	2	2	1	2	2	2	2	2	2	2	#NULL!	#NULL!	#NULL!	1	1	1	2	2	2	2	2	2	2	2	2	2	2	1	2	2	2	1
65	4	2	2	1	1	3	2	Medicine	1	1	2	2	2	2	2	2	2	2	2	1	1	2	2	2	2	1	1	3	2	2	1	2	#NULL!	#NULL!	#NULL!	#NULL!	#NULL!	#NULL!	#NULL!	1	2	2	2	2	2	2	2	2	1
69	3	3	1	2	1	5	3	Nursing	1	2	2	2	2	2	2	2	2	2	2	2	2	2	2	2	2	2	2	#NULL!	#NULL!	#NULL!	1	2	#NULL!	#NULL!	#NULL!	#NULL!	#NULL!	#NULL!	#NULL!	2	2	2	2	1	2	2	2	2	2
71	3	4	1	2	1	5	2	Nursing	1	2	2	2	2	2	2	2	2	2	2	2	2	2	2	2	2	2	2	#NULL!	#NULL!	#NULL!	1	1	1	2	2	2	2	2	2	1	2	2	2	2	2	2	2	2	2
72	3	2	2	1	1	5	2	Nursing	1	2	2	2	2	2	2	2	2	2	2	2	2	2	2	2	2	1	2	#NULL!	#NULL!	#NULL!	1	2	#NULL!	#NULL!	#NULL!	#NULL!	#NULL!	#NULL!	#NULL!	1	2	2	2	2	2	2	2	2	2
73	4	4	2	2	1	4	4	Others	1	2	2	2	2	2	2	2	2	2	2	2	2	2	2	2	2	2	2	#NULL!	#NULL!	#NULL!	1	1	2	1	2	2	2	1	2	1	2	2	2	2	2	2	2	2	1
75	3	4	1	2	2	5	1	Nursing	1	2	2	2	2	2	2	2	2	2	2	2	2	2	2	2	2	2	2	#NULL!	#NULL!	#NULL!	1	2	#NULL!	#NULL!	#NULL!	#NULL!	#NULL!	#NULL!	#NULL!	2	2	1	2	2	2	2	2	2	1
79	3	4	2	2	1	4	1	Nursing	1	2	2	2	2	2	2	2	2	1	2	2	2	2	2	2	2	2	2	#NULL!	#NULL!	#NULL!	1	1	1	2	2	2	2	2	2	2	2	1	2	2	2	2	2	2	1
87	3	3	1	1	1	5	3	Medicine	1	1	2	2	2	2	2	2	2	2	1	2	2	2	2	2	2	2	2	#NULL!	#NULL!	#NULL!	1	1	1	2	2	2	2	2	2	1	2	2	2	2	2	2	2	2	1
90	2	1	2	1	1	5	3	Others	2	1	2	2	2	2	2	2	2	2	2	1	1	1	2	2	2	1	2	#NULL!	#NULL!	#NULL!	1	2	#NULL!	#NULL!	#NULL!	#NULL!	#NULL!	#NULL!	#NULL!	2	2	2	2	2	1	2	2	1	1
95	2	3	2	1	1	5	3	Pharmacy	4	2	2	2	2	2	2	2	2	2	1	1	2	2	2	2	2	1	1	1	2	3	1	1	1	1	2	2	2	1	2	2	2	1	2	2	2	2	2	2	1
96	2	1	2	1	1	5	3	Others	1	1	2	2	2	2	2	2	2	2	1	2	2	2	2	2	2	3	2	#NULL!	#NULL!	#NULL!	1	2	#NULL!	#NULL!	#NULL!	#NULL!	#NULL!	#NULL!	#NULL!	2	2	2	2	2	2	1	2	2	2
98	1	3	2	2	1	3	3	Medicine	1	1	2	2	2	2	2	2	2	2	2	1	1	2	2	2	2	1	1	3	2	3	1	1	1	2	2	2	2	2	2	1	2	2	2	2	2	2	2	1	1
100	2	3	2	1	1	3	3	Medicine	1	2	2	2	2	2	2	2	2	2	1	1	2	2	2	2	2	2	1	3	2	3	1	1	2	1	2	2	2	1	2	1	2	2	2	2	2	2	2	2	2
104	4	1	1	1	1	4	3	Others	1	2	2	2	2	2	2	2	2	2	2	1	2	2	2	2	2	1	2	#NULL!	#NULL!	#NULL!	1	1	1	1	2	2	2	1	2	2	1	2	2	2	2	1	2	2	1
105	2	3	2	2	1	4	3	Medicine	4	2	2	2	2	2	2	2	2	2	2	1	1	2	2	2	2	1	1	3	2	4	1	1	1	2	2	2	2	1	2	2	2	2	2	2	2	2	2	2	2
115	1	2	1	1	1	2	3	Others	1	2	2	2	2	2	1	2	2	2	2	2	1	2	2	2	3	1	1	3	2	4	1	1	2	1	1	2	1	2	2	2	1	2	2	2	2	2	2	2	1
116	3	3	1	1	1	1	1	Medicine	5	1	2	2	2	2	2	2	2	2	1	2	2	2	2	2	2	1	2	#NULL!	#NULL!	#NULL!	1	1	1	2	2	2	2	2	2	1	2	2	2	2	2	2	2	2	2
117	2	3	2	2	1	3	3	Medicine	4	1	2	2	2	2	2	2	2	2	1	2	1	2	2	2	2	1	1	3	2	3	1	1	2	1	2	1	2	1	2	2	2	1	2	2	2	2	2	2	2
121	2	2	2	1	4	4	2	Pharmacy	1	1	2	2	2	2	2	2	2	2	1	1	2	2	2	2	2	2	2	#NULL!	#NULL!	#NULL!	1	2	#NULL!	#NULL!	#NULL!	#NULL!	#NULL!	#NULL!	#NULL!	2	1	2	2	2	2	2	2	2	1
122	3	3	2	2	1	2	3	Medicine	5	2	2	2	2	2	2	2	2	2	2	2	2	2	2	2	2	2	2	#NULL!	#NULL!	#NULL!	1	2	#NULL!	#NULL!	#NULL!	#NULL!	#NULL!	#NULL!	#NULL!	2	2	2	2	2	2	2	2	2	2
126	3	2	2	2	1	3	2	Nursing	3	1	2	2	2	2	2	2	2	2	1	2	2	2	2	2	2	1	1	3	2	3	1	2	#NULL!	#NULL!	#NULL!	#NULL!	#NULL!	#NULL!	#NULL!	2	2	2	2	1	2	2	2	2	1
128	3	3	2	2	1	3	3	Nursing	3	2	2	2	2	2	2	2	2	1	2	1	2	2	2	2	2	1	2	#NULL!	#NULL!	#NULL!	1	1	1	2	2	2	2	1	2	2	2	2	2	1	2	2	2	1	2
131	2	2	2	1	1	5	3	Health and rehabilitation sciences "Physiotherapy"	1	2	2	2	2	2	2	2	2	2	2	2	2	2	2	2	2	1	3	3	2	2	1	2	#NULL!	#NULL!	#NULL!	#NULL!	#NULL!	#NULL!	#NULL!	2	2	1	2	2	2	2	2	2	1
147	2	3	2	1	1	5	4	Medicine	1	1	2	2	2	2	2	2	2	2	2	1	1	2	2	2	2	2	2	#NULL!	#NULL!	#NULL!	1	1	1	2	2	2	2	2	2	2	1	2	2	2	2	2	2	2	1
149	3	2	2	2	1	5	1	Nursing	3	2	2	2	2	2	2	2	2	2	2	2	2	2	2	2	2	2	1	3	2	3	1	2	#NULL!	#NULL!	#NULL!	#NULL!	#NULL!	#NULL!	#NULL!	2	2	2	2	1	2	2	2	2	2
155	4	2	1	1	1	2	2	Others	3	1	2	1	2	2	2	2	2	2	1	2	1	1	1	2	1	2	2	#NULL!	#NULL!	#NULL!	1	1	2	2	1	2	2	2	2	2	1	2	2	2	2	1	2	2	1
158	2	1	2	1	2	5	4	Medicine	2	1	2	2	2	2	2	2	2	2	2	1	1	2	2	2	3	2	2	#NULL!	#NULL!	#NULL!	1	2	#NULL!	#NULL!	#NULL!	#NULL!	#NULL!	#NULL!	#NULL!	2	2	2	2	2	2	1	2	2	2
162	3	2	1	1	1	5	2	Nursing	3	2	2	2	2	2	2	2	2	2	1	2	2	2	2	2	2	2	2	#NULL!	#NULL!	#NULL!	1	1	1	2	2	2	2	2	2	2	2	2	2	2	2	2	2	2	2
170	2	1	2	1	1	5	3	Medicine	1	2	2	2	2	2	2	2	2	2	2	1	1	2	2	2	2	3	1	3	2	2	1	1	1	1	2	1	2	2	2	2	2	1	2	2	2	2	2	2	2
174	4	4	2	2	2	4	4	Administrative	4	2	1	2	2	2	2	2	2	2	1	2	2	2	2	2	2	1	1	3	1	2	1	1	1	2	2	2	2	2	2	2	1	1	2	2	2	2	2	2	2
177	2	2	2	1	1	5	4	Medicine	1	1	2	2	2	2	2	2	2	2	1	2	2	2	2	2	2	3	3	3	2	3	1	2	#NULL!	#NULL!	#NULL!	#NULL!	#NULL!	#NULL!	#NULL!	2	1	2	2	2	2	2	2	2	1
180	2	4	1	2	1	2	4	Medicine	5	2	2	2	2	2	1	2	2	2	2	1	2	2	2	2	2	1	3	3	1	5	1	1	1	2	2	2	2	2	2	2	1	2	2	2	2	2	2	2	1
183	3	2	2	1	1	5	2	Others	2	1	2	2	2	2	2	2	2	2	1	2	2	2	2	2	2	3	2	#NULL!	#NULL!	#NULL!	1	1	1	2	2	2	2	1	2	2	2	2	2	1	2	2	2	2	1
186	2	2	1	1	1	4	3	Medicine	1	2	2	2	2	2	2	2	2	2	2	2	2	2	2	2	2	2	2	#NULL!	#NULL!	#NULL!	1	1	1	1	2	2	2	2	2	1	2	2	2	2	2	2	2	2	2
191	3	1	2	1	1	1	1	Others	1	2	2	2	2	2	2	2	2	2	2	2	2	2	2	2	2	2	2	#NULL!	#NULL!	#NULL!	1	2	#NULL!	#NULL!	#NULL!	#NULL!	#NULL!	#NULL!	#NULL!	2	2	1	2	2	2	2	2	2	2
203	3	3	2	2	1	2	1	Others	3	2	2	2	2	2	2	2	2	2	2	2	2	2	2	2	2	2	2	#NULL!	#NULL!	#NULL!	1	2	#NULL!	#NULL!	#NULL!	#NULL!	#NULL!	#NULL!	#NULL!	2	1	2	2	2	2	2	2	2	1
207	3	4	2	2	1	5	1	Others	3	2	2	2	2	2	2	2	2	2	2	1	2	2	2	2	2	2	2	#NULL!	#NULL!	#NULL!	1	2	#NULL!	#NULL!	#NULL!	#NULL!	#NULL!	#NULL!	#NULL!	2	2	2	2	1	2	2	2	2	2
210	3	1	2	1	1	5	1	Others	2	2	2	2	2	2	2	2	2	2	2	2	2	2	2	2	2	2	2	#NULL!	#NULL!	#NULL!	1	2	#NULL!	#NULL!	#NULL!	#NULL!	#NULL!	#NULL!	#NULL!	2	2	2	2	1	2	2	2	2	2
211	2	2	1	1	2	5	4	Medicine	1	2	2	2	2	2	2	2	2	2	2	2	2	2	2	2	2	2	2	#NULL!	#NULL!	#NULL!	1	1	2	2	2	1	2	2	2	2	2	2	2	1	2	2	2	2	1
219	3	2	1	1	1	5	3	Medicine	1	1	2	2	2	2	2	2	2	2	2	2	2	2	2	2	2	2	2	#NULL!	#NULL!	#NULL!	1	2	#NULL!	#NULL!	#NULL!	#NULL!	#NULL!	#NULL!	#NULL!	1	2	2	2	2	2	2	2	2	2
225	2	2	2	1	1	5	4	Pharmacy	4	2	2	2	2	2	2	2	2	2	2	1	1	2	2	2	2	1	1	3	2	3	1	1	2	2	2	2	2	2	1	2	2	1	2	2	2	2	2	2	2
226	3	2	2	1	1	2	3	Medicine	1	1	2	2	2	2	2	2	2	2	1	1	2	2	2	2	2	2	2	#NULL!	#NULL!	#NULL!	1	1	1	2	2	2	2	2	2	2	1	2	2	2	2	2	2	2	2
232	3	2	1	1	1	5	3	Medicine	1	2	2	2	2	2	2	2	2	2	2	2	2	2	2	2	2	1	3	3	2	2	1	1	2	2	2	2	2	2	2	1	2	2	2	2	2	2	2	1	2
237	2	2	1	1	1	5	3	Pharmacy	4	1	2	2	2	2	2	2	2	2	1	2	2	2	2	2	2	1	1	3	2	2	1	1	1	2	2	1	2	1	2	2	2	1	2	2	2	2	2	1	2
239	2	3	2	2	1	5	3	Pharmacy	4	1	2	2	2	2	2	2	2	2	1	2	2	2	2	2	2	1	1	3	2	3	1	2	#NULL!	#NULL!	#NULL!	#NULL!	#NULL!	#NULL!	#NULL!	2	2	1	2	2	2	2	2	1	2
253	2	3	1	1	1	3	4	Pharmacy	1	1	2	2	2	2	2	2	2	2	1	2	2	2	2	2	2	1	1	3	1	5	1	1	2	1	2	2	2	2	2	2	1	2	2	2	2	2	2	2	1
262	2	3	2	2	2	3	3	Medicine	4	1	2	2	2	2	2	2	2	2	1	2	2	2	2	2	2	1	1	2	2	3	1	1	2	1	1	1	1	1	2	1	2	2	2	2	2	2	2	2	1
263	2	3	1	1	1	4	3	Medicine	4	1	2	2	2	2	2	2	2	2	1	2	2	2	2	2	2	3	2	#NULL!	#NULL!	#NULL!	1	1	1	1	1	2	1	1	2	2	2	2	2	2	2	1	2	2	1
265	4	3	1	2	2	1	3	Medicine	3	1	2	2	2	2	2	2	2	2	1	1	2	2	2	2	2	3	2	#NULL!	#NULL!	#NULL!	1	2	#NULL!	#NULL!	#NULL!	#NULL!	#NULL!	#NULL!	#NULL!	2	2	1	2	2	2	2	2	1	2
272	4	4	2	2	2	4	3	Medicine	4	2	2	2	2	2	2	2	2	1	2	1	2	2	2	2	2	1	1	3	2	2	1	1	1	2	2	2	2	2	2	2	2	1	2	2	2	2	2	1	2
278	2	3	1	1	2	3	3	Nursing	1	1	2	2	2	2	2	2	2	2	1	2	2	2	2	2	2	1	2	#NULL!	#NULL!	#NULL!	1	1	1	1	2	2	2	2	2	2	1	2	2	2	2	2	2	2	2
282	2	2	2	1	1	5	3	Pharmacy	1	1	2	2	2	2	2	2	2	2	2	2	2	2	2	2	2	1	3	3	2	3	1	1	1	1	2	2	2	1	2	2	2	2	1	2	2	2	2	2	1
283	2	2	2	2	2	2	3	Medicine	1	1	2	2	2	2	2	2	2	2	1	2	2	2	2	2	2	2	2	#NULL!	#NULL!	#NULL!	1	1	1	2	2	2	2	2	2	2	1	2	2	2	2	2	2	1	1
284	2	3	1	2	1	3	3	Medicine	2	1	2	2	2	2	2	2	2	2	1	2	2	2	2	2	2	2	1	3	2	3	1	1	1	1	1	1	1	1	2	2	1	2	2	2	2	2	2	2	1
287	2	4	1	2	1	4	4	Medicine	5	2	1	2	2	2	1	2	2	1	1	2	2	2	2	2	2	1	2	#NULL!	#NULL!	#NULL!	1	2	#NULL!	#NULL!	#NULL!	#NULL!	#NULL!	#NULL!	#NULL!	1	2	2	2	2	2	2	2	2	2
306	3	3	1	2	1	4	2	Others	1	1	2	2	2	2	2	2	2	2	1	1	2	2	2	2	2	1	1	3	2	2	1	1	1	2	2	2	2	1	2	2	2	2	2	2	2	2	1	1	1
309	2	2	1	1	1	4	3	Pharmacy	1	1	2	2	2	2	2	2	2	2	1	2	2	2	2	2	2	1	1	3	1	5	1	1	1	2	1	2	1	2	1	2	2	2	2	2	2	2	1	2	2
312	3	2	2	1	1	5	1	Nursing	3	1	2	2	2	2	2	2	2	2	2	2	2	2	2	2	2	2	2	#NULL!	#NULL!	#NULL!	1	2	#NULL!	#NULL!	#NULL!	#NULL!	#NULL!	#NULL!	#NULL!	2	1	2	2	1	2	2	2	2	1
313	2	2	2	1	2	5	4	Medicine	1	1	2	2	2	2	2	2	2	2	1	2	2	2	1	2	2	1	1	3	1	5	1	1	1	1	1	1	1	1	1	2	1	2	2	2	2	2	2	2	1
314	2	3	1	2	1	3	3	Pharmacy	4	1	2	2	2	2	2	2	2	2	1	2	2	2	2	2	2	1	2	#NULL!	#NULL!	#NULL!	1	2	#NULL!	#NULL!	#NULL!	#NULL!	#NULL!	#NULL!	#NULL!	2	1	2	2	2	2	2	2	1	2
318	2	3	1	2	2	3	3	Medicine	1	1	2	2	2	2	2	2	2	2	1	2	2	2	2	2	3	1	1	1	2	3	1	2	#NULL!	#NULL!	#NULL!	#NULL!	#NULL!	#NULL!	#NULL!	1	2	2	2	2	2	2	2	1	1
322	4	2	1	1	1	5	3	Medicine	4	2	2	2	2	2	2	2	2	2	1	1	1	1	1	2	2	1	3	3	2	2	1	2	#NULL!	#NULL!	#NULL!	#NULL!	#NULL!	#NULL!	#NULL!	2	1	2	2	2	2	2	2	2	1
328	4	2	2	1	2	3	3	Dentistry	2	1	2	2	2	2	2	2	2	2	1	2	2	2	2	2	2	1	3	3	2	2	1	1	1	2	1	2	2	1	2	1	2	2	2	2	2	2	2	2	1
333	3	2	1	1	2	1	1	Nursing	1	2	2	2	2	2	2	2	2	2	2	2	2	2	2	2	2	2	1	1	2	4	1	1	1	2	2	2	2	2	2	1	1	1	2	1	2	2	2	2	1
344	4	2	2	1	1	5	3	Medicine	2	2	2	2	2	2	2	2	2	2	1	1	1	2	2	2	1	2	2	#NULL!	#NULL!	#NULL!	1	1	1	2	1	1	2	1	2	2	1	2	2	2	2	2	2	1	1
361	4	2	2	1	1	4	3	Medicine	1	2	2	2	1	2	2	2	2	2	2	1	2	2	2	2	2	1	1	3	2	2	1	1	2	2	2	2	2	2	2	2	2	2	1	2	2	2	2	2	2
365	2	2	1	2	1	3	3	Pharmacy	1	1	2	2	2	2	2	2	2	2	1	2	2	2	2	2	2	1	1	1	2	2	1	1	1	1	1	2	1	2	2	1	2	2	2	2	2	2	2	2	1
367	2	3	2	1	1	2	3	Medicine	4	1	2	2	2	2	2	2	2	2	1	2	2	2	2	2	2	2	2	#NULL!	#NULL!	#NULL!	1	1	1	1	1	1	1	1	1	1	2	2	2	2	2	2	2	1	2
371	2	3	2	2	2	3	4	Medicine	4	1	2	2	2	2	2	2	2	2	1	2	2	2	2	2	2	1	2	#NULL!	#NULL!	#NULL!	1	1	1	1	2	1	1	1	2	2	2	1	2	2	2	2	2	2	1
373	2	4	1	2	1	5	4	Medicine	5	2	1	2	2	1	1	2	2	1	1	2	2	2	2	2	2	1	1	3	1	5	1	1	1	1	2	2	2	2	1	1	2	2	2	2	2	2	2	1	2
374	2	3	1	2	1	4	4	Medicine	5	1	2	2	2	2	2	2	2	2	1	2	2	2	2	2	2	1	2	#NULL!	#NULL!	#NULL!	1	1	1	1	1	1	1	1	2	1	2	2	2	2	2	2	2	1	2
375	2	4	2	2	2	5	4	Medicine	5	2	1	2	2	2	1	2	2	1	1	2	2	2	2	2	2	2	2	#NULL!	#NULL!	#NULL!	1	2	#NULL!	#NULL!	#NULL!	#NULL!	#NULL!	#NULL!	#NULL!	1	2	2	2	2	2	2	2	1	2
376	2	4	1	3	1	4	4	Medicine	5	2	2	2	2	2	2	2	1	1	1	2	2	2	2	2	2	2	2	#NULL!	#NULL!	#NULL!	1	1	1	1	1	1	1	1	2	1	2	2	2	2	2	2	2	1	2
385	2	1	2	1	1	5	3	Others	1	1	2	2	2	2	2	2	2	2	1	2	2	2	2	2	2	1	1	3	2	2	1	2	#NULL!	#NULL!	#NULL!	#NULL!	#NULL!	#NULL!	#NULL!	2	2	2	2	2	2	1	2	2	1
386	2	1	2	1	2	5	3	Medicine	1	2	2	2	2	2	2	2	2	2	2	2	1	1	2	2	2	1	3	3	2	4	1	2	#NULL!	#NULL!	#NULL!	#NULL!	#NULL!	#NULL!	#NULL!	2	2	2	2	2	2	1	2	2	1
398	3	1	2	1	1	5	3	Others	2	2	2	2	2	2	2	2	2	2	2	2	2	2	2	2	2	2	2	#NULL!	#NULL!	#NULL!	1	2	#NULL!	#NULL!	#NULL!	#NULL!	#NULL!	#NULL!	#NULL!	2	2	2	2	1	2	2	2	2	2
415	2	3	2	2	1	3	4	Medicine	1	1	2	2	2	2	2	2	2	2	1	2	2	2	2	2	2	2	2	#NULL!	#NULL!	#NULL!	1	1	1	2	2	2	2	1	2	2	1	2	2	2	2	2	2	1	2
435	2	3	2	2	1	4	3	Medicine	1	1	2	2	2	2	2	2	2	2	1	2	2	2	2	2	2	3	2	#NULL!	#NULL!	#NULL!	1	2	#NULL!	#NULL!	#NULL!	#NULL!	#NULL!	#NULL!	#NULL!	1	2	2	2	2	2	2	2	2	1
436	2	1	1	1	1	4	3	Medicine	2	1	2	2	2	2	2	2	2	2	1	2	2	2	2	2	2	1	1	3	2	2	1	1	2	2	1	2	1	1	1	1	2	2	2	2	2	2	2	1	2
437	2	2	1	1	1	4	4	Medicine	2	1	2	2	2	2	2	2	2	2	1	2	2	2	2	2	2	2	1	3	2	3	1	1	2	2	1	2	2	2	2	1	2	2	2	2	2	2	2	2	1
442	2	1	1	1	1	5	4	Medicine	2	1	2	2	2	2	2	2	2	2	1	2	2	2	2	2	2	1	1	3	2	3	1	1	2	1	1	2	2	2	1	2	2	2	2	2	2	2	1	2	1
443	2	2	2	2	1	4	4	Medicine	1	1	2	2	2	2	2	2	2	2	1	2	2	2	2	2	2	3	1	2	2	4	1	1	1	1	1	1	1	1	2	2	2	2	2	2	2	2	1	1	2
445	2	2	2	1	1	3	3	Medicine	2	1	2	2	2	2	2	2	2	2	1	2	2	2	2	2	2	2	2	#NULL!	#NULL!	#NULL!	1	2	#NULL!	#NULL!	#NULL!	#NULL!	#NULL!	#NULL!	#NULL!	2	1	2	2	2	2	2	2	1	2
448	2	4	2	3	2	4	4	Medicine	5	2	1	2	2	2	2	2	2	1	1	2	2	2	2	2	2	1	1	3	1	5	1	2	#NULL!	#NULL!	#NULL!	#NULL!	#NULL!	#NULL!	#NULL!	1	2	2	2	2	2	2	2	2	1
453	2	2	1	1	1	3	3	Medicine	4	2	2	2	2	2	2	2	2	1	2	1	1	2	2	2	2	3	3	3	2	2	1	1	1	1	2	2	2	2	1	1	2	2	2	2	2	2	2	2	1
454	2	4	1	2	1	5	4	Medicine	5	2	1	2	2	2	2	2	2	1	1	2	2	2	2	2	3	1	1	3	1	6	1	1	1	1	2	2	2	2	1	1	2	2	2	2	2	2	2	2	2
461	1	4	2	2	1	5	3	Health and rehabilitation sciences "Physiotherapy"	1	2	1	2	2	1	2	2	2	2	1	2	2	2	2	2	2	1	1	1	2	4	1	1	1	2	2	2	2	2	2	2	1	2	2	2	2	2	2	2	2
474	1	2	1	1	1	1	3	Nursing	3	1	2	2	2	2	2	2	2	2	1	2	2	2	2	2	1	1	1	1	2	2	1	1	1	2	2	2	2	2	2	1	2	2	2	2	2	2	2	2	1
480	1	1	1	1	1	1	2	Health and rehabilitation sciences "Physiotherapy"	1	1	2	2	2	2	2	2	2	2	2	1	2	1	2	2	1	1	1	3	2	2	1	1	1	2	2	2	2	2	2	1	2	2	2	2	2	2	2	2	1
493	1	3	1	1	1	1	4	Dentistry	5	1	2	2	2	2	2	2	2	2	1	2	2	2	2	2	2	2	2	#NULL!	#NULL!	#NULL!	1	1	1	2	2	2	2	2	2	2	1	2	2	2	2	2	2	1	2
497	4	2	2	1	1	5	2	Medicine	1	1	2	2	2	2	2	2	2	2	1	2	1	2	2	2	2	2	1	1	2	3	1	1	1	1	1	2	2	1	2	2	2	2	2	1	2	2	2	1	2
506	2	1	2	1	1	4	3	Medicine	2	1	2	2	2	2	2	2	2	2	1	2	2	2	2	2	2	2	2	#NULL!	#NULL!	#NULL!	1	2	#NULL!	#NULL!	#NULL!	#NULL!	#NULL!	#NULL!	#NULL!	1	2	2	2	2	2	2	2	2	1
509	2	4	1	2	1	4	3	Medicine	5	2	2	2	2	1	2	2	2	2	1	2	2	2	2	2	3	1	1	3	2	4	1	1	1	1	2	1	2	2	2	1	2	2	2	2	2	2	2	2	1
518	1	3	2	1	1	1	1	Nursing	3	1	2	2	2	2	2	2	2	2	2	2	1	1	2	2	1	3	1	3	2	3	1	1	1	2	2	2	2	2	2	1	2	2	2	2	2	2	2	2	1
522	4	1	1	1	1	4	3	Medicine	1	2	2	1	2	2	1	2	2	2	1	2	2	2	2	2	2	2	1	3	2	2	1	2	#NULL!	#NULL!	#NULL!	#NULL!	#NULL!	#NULL!	#NULL!	2	2	2	2	2	2	2	1	2	1
525	2	3	1	1	1	4	3	Medicine	1	1	2	2	2	2	2	2	2	2	2	2	1	2	2	2	3	3	3	1	2	2	1	1	1	1	1	1	1	1	1	1	2	2	2	2	2	2	2	1	2
549	3	1	1	1	1	2	1	Others	2	2	2	2	2	2	2	2	2	2	2	2	2	2	2	2	2	2	2	#NULL!	#NULL!	#NULL!	1	2	#NULL!	#NULL!	#NULL!	#NULL!	#NULL!	#NULL!	#NULL!	2	2	2	2	2	2	2	2	2	2
553	3	1	2	1	1	5	1	Others	2	2	2	2	2	2	2	2	2	2	2	2	2	2	2	2	2	2	2	#NULL!	#NULL!	#NULL!	1	2	#NULL!	#NULL!	#NULL!	#NULL!	#NULL!	#NULL!	#NULL!	2	2	2	2	2	2	2	2	2	2
567	2	4	1	2	1	4	4	Medicine	5	2	1	2	2	2	2	1	1	1	1	2	2	2	2	2	2	1	1	1	2	4	1	2	#NULL!	#NULL!	#NULL!	#NULL!	#NULL!	#NULL!	#NULL!	1	2	2	2	2	2	2	2	1	2
568	2	4	2	2	2	3	3	Medicine	4	2	2	1	1	2	2	2	2	2	1	2	2	2	2	2	2	2	2	#NULL!	#NULL!	#NULL!	1	1	1	1	1	1	1	2	2	1	2	2	2	2	2	2	2	2	1
597	4	3	2	2	1	5	1	Administrative	1	2	2	2	2	2	2	2	2	1	2	1	1	2	2	2	2	1	1	3	2	3	1	2	#NULL!	#NULL!	#NULL!	#NULL!	#NULL!	#NULL!	#NULL!	2	2	2	1	2	2	2	2	2	2
614	4	3	2	2	1	4	3	Medicine	4	1	2	2	2	2	2	2	2	2	1	2	2	2	2	2	2	1	2	#NULL!	#NULL!	#NULL!	1	1	1	2	2	2	2	2	2	2	1	1	2	2	2	2	2	1	1
618	4	1	2	1	1	3	2	Nursing	1	1	2	2	2	2	2	2	2	2	2	1	2	2	2	2	1	1	1	3	2	4	1	2	#NULL!	#NULL!	#NULL!	#NULL!	#NULL!	#NULL!	#NULL!	1	2	1	2	2	2	2	2	2	2
623	4	2	2	1	1	3	3	Pharmacy	1	2	2	2	2	2	2	1	2	2	2	1	2	2	2	2	3	1	1	3	2	2	1	1	1	1	2	2	2	2	2	2	2	1	2	2	2	2	2	2	1
631	4	1	1	1	1	4	3	Medicine	1	1	2	2	2	2	2	2	2	2	1	2	2	2	2	2	2	1	1	3	1	2	1	2	#NULL!	#NULL!	#NULL!	#NULL!	#NULL!	#NULL!	#NULL!	2	2	2	1	2	2	2	2	1	2
634	4	2	2	1	1	3	3	Medicine	1	2	2	2	2	2	2	1	2	2	2	1	2	2	2	2	2	1	1	3	2	2	1	1	1	2	2	2	2	2	2	2	1	2	2	2	2	2	2	2	2
638	4	4	2	2	1	5	1	Medicine	4	2	2	2	2	2	1	2	2	2	2	1	2	1	2	2	1	1	1	3	1	5	1	1	1	2	2	2	2	1	1	2	1	1	2	2	2	2	2	2	2
642	4	3	2	2	1	5	1	Medicine	1	2	2	2	2	2	2	1	2	2	2	1	2	2	2	2	2	1	1	3	1	3	1	1	1	2	2	2	2	2	2	1	2	2	2	2	2	2	2	2	2
646	4	4	2	2	1	4	3	Pharmacy	1	2	1	2	2	2	1	2	2	2	1	2	2	2	2	2	2	1	1	3	2	4	1	1	1	1	2	2	2	1	1	2	2	1	2	2	2	2	2	2	1
651	4	2	2	2	1	4	3	Medicine	1	1	2	2	2	2	2	2	2	2	2	1	2	2	2	2	2	1	1	3	2	3	1	1	1	2	2	2	2	2	2	2	2	2	1	2	2	2	2	2	2
654	4	3	2	1	1	3	1	Medicine	4	1	2	2	2	2	2	2	2	2	2	1	2	2	2	2	2	1	1	3	2	2	1	1	1	2	2	2	2	2	2	1	2	2	2	2	2	2	2	2	2
660	4	1	2	1	1	1	3	Pharmacy	1	1	2	2	2	2	2	2	2	2	2	2	2	1	1	2	2	2	1	3	2	3	1	1	1	2	2	2	2	2	1	2	2	1	2	2	2	2	2	2	1
662	4	3	2	2	1	5	3	Pharmacy	1	2	2	2	2	2	2	2	2	1	1	2	2	2	2	2	2	1	1	3	2	2	1	2	#NULL!	#NULL!	#NULL!	#NULL!	#NULL!	#NULL!	#NULL!	2	2	1	2	2	2	2	2	1	2
678	2	2	2	1	1	3	3	Medicine	2	1	2	2	2	2	2	2	2	2	1	2	2	2	2	2	2	3	2	#NULL!	#NULL!	#NULL!	1	1	1	1	2	2	2	2	2	1	2	2	2	2	2	2	2	2	2
711	2	2	1	1	1	2	4	Medicine	2	1	2	2	2	2	2	2	2	2	1	2	2	2	2	2	2	2	2	#NULL!	#NULL!	#NULL!	1	2	#NULL!	#NULL!	#NULL!	#NULL!	#NULL!	#NULL!	#NULL!	1	2	2	2	2	2	2	2	1	2
737	4	2	2	1	1	2	2	Medicine	1	2	2	2	2	2	2	2	2	1	2	1	2	2	2	2	2	2	2	#NULL!	#NULL!	#NULL!	1	2	#NULL!	#NULL!	#NULL!	#NULL!	#NULL!	#NULL!	#NULL!	2	2	1	2	2	2	2	2	2	2
740	4	3	2	1	1	3	1	Medicine	4	1	2	2	2	2	2	2	2	2	2	1	2	2	2	2	2	1	1	2	1	4	1	1	2	2	2	2	2	1	2	1	1	2	2	2	2	2	2	2	1
743	4	3	2	2	1	3	1	Medicine	1	1	2	2	2	2	2	2	2	2	1	2	2	2	2	2	2	1	1	3	2	3	1	1	1	2	2	2	2	2	2	1	2	2	2	2	2	2	2	2	2
744	4	3	2	2	1	5	3	Administrative	1	1	2	2	2	2	2	2	2	2	1	2	2	2	2	2	2	1	1	2	2	2	1	2	#NULL!	#NULL!	#NULL!	#NULL!	#NULL!	#NULL!	#NULL!	1	2	2	2	2	2	2	2	2	2
745	4	2	1	2	1	3	3	Medicine	1	1	2	2	2	2	2	2	2	2	2	1	2	2	2	2	3	1	2	#NULL!	#NULL!	#NULL!	1	1	1	2	2	2	2	2	2	2	1	2	2	2	2	2	2	2	2
747	4	2	2	2	1	3	2	Medicine	4	1	2	2	2	2	2	2	2	2	2	1	1	2	2	2	2	1	1	3	1	4	1	1	2	2	2	2	2	2	1	1	1	2	2	2	2	2	2	2	2
749	4	4	2	2	1	4	3	Pharmacy	1	2	2	2	2	1	1	2	2	2	1	2	2	2	2	2	2	1	1	3	2	4	1	1	1	2	1	2	2	1	1	2	2	2	2	2	2	2	1	2	1
751	4	3	2	2	1	3	4	Dentistry	5	1	2	2	2	2	2	2	2	2	1	2	2	2	2	2	2	1	1	3	2	3	1	1	2	2	2	2	2	2	1	2	1	2	2	2	1	2	2	2	1
754	4	3	2	2	2	3	3	Medicine	1	2	2	2	2	2	2	2	2	1	1	2	2	2	2	2	2	1	1	3	1	3	1	1	2	2	2	2	2	2	1	2	1	2	2	2	2	2	2	2	2
755	4	4	2	2	1	4	3	Others	5	2	1	2	2	2	2	2	2	2	1	2	2	2	2	2	2	1	1	3	2	3	1	1	1	2	2	2	2	2	1	1	2	2	2	2	2	2	2	1	2
756	4	3	2	2	2	4	1	Nursing	1	2	2	2	2	2	2	1	2	2	2	1	1	1	2	2	1	1	1	3	1	5	1	1	1	2	2	2	2	2	2	1	2	2	2	2	2	2	2	1	2
759	4	4	2	2	2	3	3	Medicine	1	1	2	2	2	1	1	2	2	2	1	2	2	2	2	2	2	2	2	#NULL!	#NULL!	#NULL!	1	2	#NULL!	#NULL!	#NULL!	#NULL!	#NULL!	#NULL!	#NULL!	2	2	1	2	2	2	2	2	2	1
764	2	1	1	1	4	5	3	Medicine	2	1	2	2	2	2	2	2	2	2	1	2	2	2	2	2	2	1	2	#NULL!	#NULL!	#NULL!	1	1	2	2	2	1	2	2	2	1	2	2	2	2	2	2	2	2	1
766	4	2	1	1	1	5	4	Medicine	1	1	2	2	2	2	2	2	2	2	2	1	2	1	2	2	2	1	1	3	2	2	1	2	#NULL!	#NULL!	#NULL!	#NULL!	#NULL!	#NULL!	#NULL!	1	1	2	2	2	2	2	2	2	1
769	4	4	2	2	2	3	1	Nursing	1	2	2	2	2	2	2	2	2	2	2	2	2	2	2	2	2	1	1	3	2	4	1	2	#NULL!	#NULL!	#NULL!	#NULL!	#NULL!	#NULL!	#NULL!	2	2	2	2	2	2	1	2	2	2
772	4	4	2	2	1	5	1	Medicine	4	2	2	2	2	2	2	2	2	1	1	2	2	2	2	2	2	1	1	3	1	3	1	1	1	2	2	2	2	2	2	1	2	2	2	2	2	2	2	1	2
775	4	2	2	2	1	2	3	Pharmacy	4	2	2	2	2	2	2	2	2	1	1	2	2	2	2	2	3	1	1	3	2	3	1	1	1	2	2	2	2	2	2	1	2	2	2	2	2	2	2	2	1
777	4	4	2	2	1	5	2	Medicine	1	2	2	2	2	2	1	2	2	2	2	1	2	2	2	2	2	1	1	3	1	4	1	2	#NULL!	#NULL!	#NULL!	#NULL!	#NULL!	#NULL!	#NULL!	2	2	1	2	2	2	2	2	1	2
779	4	1	2	2	1	3	1	Others	1	1	2	2	2	2	2	2	2	2	2	1	2	2	2	2	2	1	1	3	2	2	1	1	2	2	2	2	2	2	1	1	2	2	2	2	2	2	2	2	1
782	4	4	2	2	2	5	2	Pharmacy	2	2	2	2	2	2	2	1	2	2	1	2	2	2	2	2	2	1	3	3	2	2	1	2	#NULL!	#NULL!	#NULL!	#NULL!	#NULL!	#NULL!	#NULL!	2	2	2	1	2	2	2	2	1	2
785	4	1	2	1	2	4	1	Pharmacy	1	2	2	2	2	2	2	2	2	1	2	1	2	2	2	2	2	2	2	#NULL!	#NULL!	#NULL!	1	2	#NULL!	#NULL!	#NULL!	#NULL!	#NULL!	#NULL!	#NULL!	1	1	2	2	2	2	2	2	2	2
791	4	3	2	1	2	3	2	Nursing	1	2	2	2	2	2	2	2	2	2	2	2	2	2	2	2	2	1	1	3	1	5	1	2	#NULL!	#NULL!	#NULL!	#NULL!	#NULL!	#NULL!	#NULL!	1	2	2	2	2	2	2	2	2	2
798	2	4	1	2	1	4	4	Medicine	1	2	1	2	2	2	2	2	2	2	1	2	2	2	2	2	2	2	1	3	2	4	1	2	#NULL!	#NULL!	#NULL!	#NULL!	#NULL!	#NULL!	#NULL!	1	2	2	2	2	2	2	2	1	2
805	2	4	2	2	1	5	3	Pharmacy	4	2	2	2	2	2	2	2	1	2	2	1	2	2	2	2	3	1	1	3	2	3	1	1	1	1	2	2	2	2	2	2	1	2	2	2	2	2	2	1	2
812	1	3	2	1	1	1	3	Nursing	3	1	2	2	2	2	2	2	2	2	1	2	2	2	2	2	2	1	1	3	2	4	1	1	1	2	2	2	2	2	2	2	1	2	2	2	2	2	2	1	2
823	2	2	1	1	1	3	4	Medicine	1	1	2	2	2	2	2	2	2	2	1	2	2	2	2	2	2	2	2	#NULL!	#NULL!	#NULL!	1	2	#NULL!	#NULL!	#NULL!	#NULL!	#NULL!	#NULL!	#NULL!	1	2	2	2	2	2	2	2	1	2
826	2	3	2	2	1	3	3	Nursing	1	1	2	2	2	2	2	2	2	2	2	2	2	2	2	2	2	1	1	3	2	2	1	1	1	1	1	2	2	2	2	1	2	2	2	2	2	2	2	1	2
841	1	2	2	2	1	1	3	Nursing	3	1	2	2	2	2	2	2	2	2	1	2	2	2	2	2	2	2	2	#NULL!	#NULL!	#NULL!	1	1	1	2	2	2	2	2	2	2	1	2	2	2	2	2	2	2	2
845	2	3	1	2	2	2	4	Medicine	4	1	2	2	2	2	2	2	2	2	1	2	2	2	2	2	2	2	1	3	2	2	1	1	1	2	1	2	1	2	2	1	2	2	2	2	2	2	2	2	1
865	4	2	2	1	1	3	3	Nursing	1	2	2	2	2	2	2	2	2	2	2	2	2	2	2	2	2	3	1	3	1	4	1	2	#NULL!	#NULL!	#NULL!	#NULL!	#NULL!	#NULL!	#NULL!	2	2	1	2	2	2	2	2	2	2
887	2	3	1	1	1	4	4	Medicine	4	1	2	2	2	2	2	2	2	2	1	2	2	2	2	2	2	3	2	#NULL!	#NULL!	#NULL!	1	1	1	1	1	1	1	1	2	1	2	2	2	2	2	2	2	1	2
889	4	2	2	2	1	3	1	Administrative	4	2	2	2	2	2	2	2	2	1	2	1	2	2	2	2	2	1	1	3	2	3	1	1	1	2	2	2	2	2	1	1	2	1	2	2	2	2	2	1	2
890	4	4	2	2	1	5	2	Medicine	5	2	2	2	2	1	2	2	2	2	2	1	2	2	2	2	2	1	1	3	1	5	1	1	1	2	2	2	2	2	2	2	1	2	2	2	2	2	2	2	1
891	4	2	1	2	1	3	2	Medicine	4	1	2	2	2	2	2	2	2	2	1	1	2	2	2	2	1	1	1	2	2	4	1	1	1	2	2	2	2	1	2	2	2	2	2	2	2	1	2	2	2
892	4	3	2	2	1	4	1	Medicine	4	2	2	2	2	2	1	2	2	2	2	1	2	1	2	2	2	1	1	3	2	3	1	1	1	2	1	2	2	1	2	2	2	1	2	2	2	2	2	2	1
893	4	2	2	2	1	3	2	Pharmacy	1	1	2	2	2	2	2	2	2	2	1	2	2	2	2	2	2	1	1	3	2	2	1	1	1	2	2	2	2	2	2	2	2	1	2	2	2	2	2	2	1
894	4	2	1	1	2	3	1	Medicine	1	2	2	2	2	2	2	2	2	1	2	1	1	1	2	2	1	1	1	1	1	3	1	2	#NULL!	#NULL!	#NULL!	#NULL!	#NULL!	#NULL!	#NULL!	2	1	2	2	2	2	2	1	2	1
895	4	3	2	2	2	3	1	Medicine	1	2	2	1	2	2	2	2	2	1	2	1	2	2	2	2	2	1	1	3	1	5	1	1	1	2	2	2	2	2	2	1	2	2	2	2	2	2	2	2	1
896	4	3	1	2	2	3	1	Medicine	1	2	2	2	2	1	2	2	2	2	1	2	2	2	2	2	2	1	1	3	1	3	1	2	#NULL!	#NULL!	#NULL!	#NULL!	#NULL!	#NULL!	#NULL!	2	2	1	2	2	2	2	2	2	2
897	4	4	1	2	1	4	3	Dentistry	5	1	2	2	2	2	2	2	2	2	2	2	2	1	2	2	2	1	1	3	1	3	1	1	1	1	2	2	2	2	2	1	2	2	2	2	2	2	2	2	2
898	4	2	1	1	2	3	1	Medicine	1	2	2	2	2	2	2	2	2	1	2	1	2	2	2	2	1	2	1	3	2	2	1	1	1	2	2	2	2	2	2	1	2	2	1	2	2	2	2	2	1
899	4	3	2	2	1	3	1	Medicine	1	2	2	2	2	2	2	2	2	1	2	1	1	2	2	2	2	2	1	3	1	5	1	1	1	2	2	2	2	2	2	2	1	2	2	2	2	2	2	1	2
900	4	1	2	1	2	5	2	Nursing	2	1	2	2	2	2	2	2	2	2	2	1	2	2	2	2	2	1	2	#NULL!	#NULL!	#NULL!	1	1	2	1	2	2	2	2	2	2	2	2	2	2	2	2	1	2	2
901	4	1	2	1	1	5	1	Nursing	2	1	2	2	2	2	2	2	2	2	2	2	1	2	2	2	2	1	2	#NULL!	#NULL!	#NULL!	1	1	1	2	2	1	2	2	2	1	1	2	1	2	2	2	2	2	2
902	4	3	2	2	1	4	1	Nursing	1	2	1	2	2	2	2	1	2	2	1	2	2	2	2	2	2	1	1	3	2	3	1	2	#NULL!	#NULL!	#NULL!	#NULL!	#NULL!	#NULL!	#NULL!	1	1	1	2	2	2	2	2	2	1
904	4	4	2	2	1	3	2	Nursing	1	2	1	2	2	2	2	2	2	2	1	2	2	2	2	2	2	1	1	2	2	2	1	1	1	2	2	2	2	2	2	2	2	1	2	2	2	2	2	2	1
905	4	4	2	2	2	4	1	Nursing	1	2	2	2	2	2	2	1	2	1	2	1	2	2	2	2	2	1	1	3	1	3	1	1	1	2	2	2	2	2	2	2	2	2	1	2	2	2	2	2	1
906	4	4	2	2	1	5	3	Administrative	4	2	1	2	2	2	2	2	2	1	1	2	2	2	2	2	2	1	1	3	2	2	1	1	1	2	2	2	2	2	2	1	2	2	2	2	2	2	2	2	2
907	4	2	1	1	1	1	3	Dentistry	1	1	2	2	2	2	2	2	2	2	1	2	2	2	2	2	2	1	1	1	2	4	1	1	1	2	2	2	2	2	2	2	2	1	2	2	2	2	2	1	2
908	4	4	2	2	1	5	1	Nursing	1	2	1	2	2	2	2	2	2	1	2	1	2	2	2	2	1	1	1	2	2	3	1	1	1	2	2	2	2	2	2	1	2	2	2	2	2	2	2	2	1
910	4	3	2	2	1	4	2	Nursing	1	1	2	2	2	2	2	2	2	2	1	2	2	2	2	2	2	1	1	2	2	2	1	1	1	2	2	2	2	2	2	2	2	1	2	2	2	2	2	2	1
911	4	3	2	2	2	4	1	Others	2	2	2	2	2	2	2	2	2	1	1	2	2	2	2	2	2	1	1	2	2	3	1	1	2	2	2	2	2	2	1	2	1	2	2	2	2	2	2	2	2
912	4	2	1	2	1	5	3	Dentistry	2	1	2	2	2	2	2	2	2	2	1	2	2	2	2	2	1	1	2	#NULL!	#NULL!	#NULL!	1	2	#NULL!	#NULL!	#NULL!	#NULL!	#NULL!	#NULL!	#NULL!	2	2	1	2	2	2	2	2	1	2
913	4	2	2	1	1	1	3	Medicine	1	1	2	2	2	2	2	2	2	2	1	1	2	2	2	2	2	1	1	2	2	2	1	1	1	2	2	2	2	2	2	2	2	1	2	2	2	2	2	2	1
914	4	3	2	2	2	4	2	Medicine	1	1	2	2	2	2	2	2	2	2	1	2	2	2	2	2	1	1	1	2	2	3	1	1	1	2	2	2	2	2	2	1	2	1	2	2	2	2	2	2	1
916	4	3	2	2	1	5	3	Medicine	4	2	2	2	2	2	2	1	2	2	1	2	2	2	2	2	2	1	1	3	2	3	1	1	1	2	2	2	2	2	2	1	2	2	2	2	2	2	2	1	2
918	2	4	1	2	1	3	3	Medicine	5	2	2	1	2	2	2	2	1	2	1	2	2	2	2	2	1	2	1	3	2	4	1	1	1	1	2	2	2	2	2	1	2	2	2	2	2	2	2	1	2
919	4	3	2	2	2	4	1	Nursing	1	1	2	2	2	2	2	2	2	2	2	1	2	2	2	2	2	1	1	3	1	5	1	1	1	2	2	2	2	2	2	1	2	2	2	2	2	2	2	2	2
920	4	3	2	2	1	5	1	Administrative	1	1	2	2	2	2	2	2	2	2	1	2	2	2	2	2	2	2	2	#NULL!	#NULL!	#NULL!	1	1	2	2	2	2	2	2	1	1	2	2	2	2	2	2	2	2	2
922	4	3	2	2	1	5	2	Others	4	2	2	2	2	2	2	2	2	1	2	1	2	2	2	2	2	1	1	1	2	3	1	1	1	2	2	2	2	2	2	1	1	2	2	2	2	2	2	2	1
924	4	1	1	1	1	5	2	Medicine	1	1	2	2	2	2	2	2	2	2	1	2	2	2	1	2	2	2	2	#NULL!	#NULL!	#NULL!	1	1	2	2	2	2	2	2	1	1	1	1	2	2	2	2	2	1	1
926	4	3	2	2	1	4	1	Medicine	4	1	2	2	2	2	2	2	2	2	1	2	2	2	2	2	2	1	1	3	2	2	1	2	#NULL!	#NULL!	#NULL!	#NULL!	#NULL!	#NULL!	#NULL!	2	1	2	2	2	2	2	2	2	2
928	4	1	2	1	1	5	2	Nursing	1	1	2	2	2	2	2	2	2	2	2	1	1	1	2	2	2	1	2	#NULL!	#NULL!	#NULL!	1	2	#NULL!	#NULL!	#NULL!	#NULL!	#NULL!	#NULL!	#NULL!	1	2	2	2	2	2	2	2	1	2
929	1	2	1	1	1	1	3	Health and rehabilitation sciences "Physiotherapy"	1	1	2	2	2	2	2	2	2	2	1	2	2	2	2	2	2	1	1	3	2	3	1	1	2	1	2	2	2	2	2	2	1	2	2	2	2	2	2	2	2
930	4	2	2	1	1	3	2	Nursing	1	1	2	2	2	2	2	2	2	2	1	2	2	2	2	2	2	1	1	3	1	3	1	1	2	2	2	2	2	2	1	2	2	2	2	2	2	2	1	1	2
931	4	4	2	2	2	5	1	Medicine	1	2	2	2	1	2	1	1	2	2	1	2	2	2	2	2	2	1	1	2	2	3	1	2	#NULL!	#NULL!	#NULL!	#NULL!	#NULL!	#NULL!	#NULL!	2	1	2	2	2	2	2	2	2	2
933	4	4	2	2	2	3	2	Others	1	2	1	2	2	2	2	2	2	2	2	1	2	2	2	2	2	1	1	3	1	5	1	1	1	2	2	2	2	2	2	1	1	2	2	2	2	2	2	2	2
934	4	3	2	2	2	5	1	Nursing	1	2	2	2	2	2	2	2	2	1	1	2	2	2	2	2	2	1	1	3	2	3	1	1	1	2	2	2	2	2	2	2	2	2	2	2	2	2	1	2	2
936	4	4	1	2	2	2	1	Others	1	1	2	2	2	2	2	2	2	2	1	2	2	2	2	2	1	1	1	2	2	3	1	1	1	2	2	2	2	2	2	2	1	2	1	2	2	2	2	1	1
939	4	4	2	2	2	4	1	Nursing	1	2	2	2	2	2	2	2	2	1	2	1	2	2	2	2	2	1	1	3	1	4	1	2	#NULL!	#NULL!	#NULL!	#NULL!	#NULL!	#NULL!	#NULL!	2	1	2	2	2	2	2	2	2	2
941	4	4	2	2	2	3	2	Nursing	1	1	2	2	2	2	2	2	2	2	1	2	2	2	2	2	2	1	1	3	1	2	1	1	1	2	2	2	2	2	2	1	2	2	2	2	2	2	2	2	2
942	4	3	2	2	2	4	1	Medicine	1	1	2	2	2	2	2	2	2	2	1	2	2	2	2	2	2	1	1	2	1	3	1	1	2	2	2	2	2	2	1	2	2	1	2	2	2	2	2	2	1
943	4	2	1	1	1	4	3	Dentistry	1	1	2	2	2	2	2	2	2	2	2	1	1	1	2	2	1	1	1	3	2	2	1	1	2	1	2	2	2	2	2	2	2	2	2	2	1	2	2	2	1
944	4	2	2	2	1	4	2	Medicine	1	1	2	2	2	2	2	2	2	2	2	1	1	1	1	2	2	2	2	#NULL!	#NULL!	#NULL!	1	1	1	2	2	2	2	1	2	2	2	2	1	2	2	2	2	1	2
945	4	3	1	2	1	5	3	Medicine	4	1	2	2	2	2	2	2	2	2	1	2	2	2	2	2	3	1	1	3	2	2	1	1	2	2	2	2	2	2	1	2	1	2	2	2	2	2	2	1	2
946	4	3	2	2	1	5	1	Medicine	5	2	2	2	1	2	1	1	2	2	2	1	1	1	2	2	2	1	1	3	1	5	1	2	#NULL!	#NULL!	#NULL!	#NULL!	#NULL!	#NULL!	#NULL!	2	2	2	1	2	2	2	2	1	2
947	4	3	2	2	1	3	3	Dentistry	4	1	2	2	2	2	2	2	2	2	2	1	1	1	2	2	2	1	1	3	2	3	1	1	2	2	2	2	2	2	1	2	1	2	2	2	2	2	2	1	2
948	4	3	1	1	1	2	1	Dentistry	1	1	2	2	2	2	2	2	2	2	1	2	2	2	2	2	2	1	1	3	2	2	1	1	2	1	2	2	2	2	2	1	1	2	2	2	2	2	2	2	1
949	4	1	2	1	1	5	1	Nursing	1	2	2	2	2	2	2	2	2	1	2	1	1	1	2	2	2	2	2	#NULL!	#NULL!	#NULL!	1	1	1	2	2	2	2	2	2	1	1	2	2	2	2	2	2	2	1
950	4	3	2	2	1	4	3	Dentistry	1	1	2	2	2	2	2	2	2	2	2	1	1	1	2	2	1	1	2	#NULL!	#NULL!	#NULL!	1	1	1	2	2	2	2	2	2	1	2	2	2	2	2	2	2	2	1
951	4	1	2	1	1	5	2	Nursing	1	2	2	2	2	2	2	2	2	1	2	1	1	2	2	2	2	2	2	#NULL!	#NULL!	#NULL!	1	1	1	2	2	2	2	2	2	1	1	2	2	2	2	2	2	2	2
952	4	2	2	1	1	3	2	Dentistry	1	1	2	2	2	2	2	2	2	2	2	1	2	1	2	2	2	1	1	2	2	4	1	2	#NULL!	#NULL!	#NULL!	#NULL!	#NULL!	#NULL!	#NULL!	1	2	2	2	2	2	2	2	2	1
953	4	1	1	1	1	4	2	Medicine	1	1	2	2	2	2	2	2	2	2	2	1	1	2	2	2	1	1	1	3	2	2	1	1	2	2	2	2	2	2	1	2	2	1	2	2	2	2	2	1	2
954	4	1	1	1	1	5	1	Administrative	1	1	2	2	2	2	2	2	2	2	2	1	2	2	2	2	3	1	1	3	2	2	1	2	#NULL!	#NULL!	#NULL!	#NULL!	#NULL!	#NULL!	#NULL!	1	2	2	2	2	2	2	2	2	1
955	4	3	1	2	1	5	3	Medicine	4	2	2	2	2	2	2	2	2	1	2	1	2	2	2	2	2	1	1	2	2	3	1	1	1	2	2	2	2	2	2	1	2	2	2	2	2	2	2	2	2
957	2	1	1	1	1	5	4	Medicine	1	1	2	2	2	2	2	2	2	2	1	1	1	1	1	2	2	1	2	#NULL!	#NULL!	#NULL!	1	1	1	2	2	1	2	2	2	2	2	2	2	2	2	1	2	1	2
958	4	3	2	2	1	5	3	Medicine	4	1	2	2	2	2	2	2	2	2	2	1	2	2	2	2	2	1	1	1	1	3	1	1	1	2	2	2	2	2	2	1	1	2	1	2	2	2	2	1	2
959	4	4	2	2	1	5	3	Administrative	5	1	2	2	2	2	2	2	2	2	1	2	2	2	2	2	2	1	1	2	2	3	1	1	2	2	2	2	2	2	1	1	1	2	2	2	2	2	2	2	1
962	4	1	1	1	1	3	3	Medicine	1	2	2	2	2	2	2	2	2	1	1	2	2	2	2	2	2	1	1	3	2	3	1	1	2	2	2	2	2	2	1	2	1	2	2	2	2	2	2	1	2
963	4	2	2	2	1	2	3	Medicine	1	1	2	2	2	2	2	2	2	2	1	2	2	2	2	2	2	1	1	3	2	2	1	1	2	2	2	2	2	2	1	2	1	2	2	2	2	2	2	2	2
965	4	3	1	2	1	5	3	Others	5	1	2	2	2	2	2	2	2	2	1	2	2	2	2	2	2	1	1	3	2	2	1	1	1	2	2	2	2	2	2	1	2	2	2	2	2	2	2	2	1
968	4	1	2	1	1	4	3	Medicine	1	2	2	2	2	2	2	2	2	1	2	2	2	1	2	2	2	2	2	#NULL!	#NULL!	#NULL!	1	1	2	2	2	2	2	2	1	2	1	1	2	2	2	2	2	2	2
969	1	3	2	2	1	1	2	Administrative	3	1	2	2	2	2	2	2	2	2	1	2	2	2	2	2	1	2	2	#NULL!	#NULL!	#NULL!	1	1	1	2	2	2	2	2	2	2	1	2	2	2	2	2	2	2	2
970	4	3	2	2	1	5	1	Medicine	4	1	2	2	2	2	2	2	2	2	1	2	2	2	2	2	2	1	1	3	2	3	1	2	#NULL!	#NULL!	#NULL!	#NULL!	#NULL!	#NULL!	#NULL!	2	1	1	2	2	2	2	2	2	2
971	4	1	2	1	1	4	2	Medicine	1	1	2	2	2	2	2	2	2	2	2	1	2	2	2	2	2	1	1	1	2	3	1	2	#NULL!	#NULL!	#NULL!	#NULL!	#NULL!	#NULL!	#NULL!	1	1	1	2	2	2	2	2	2	2
972	4	4	2	2	1	4	3	Others	5	2	1	2	2	2	2	2	2	2	1	2	2	2	2	2	2	1	1	3	2	2	1	1	1	2	2	2	2	2	2	1	1	2	2	2	2	2	2	2	2
974	4	2	2	1	1	3	1	Others	1	2	2	2	2	2	2	2	2	1	2	1	2	2	2	2	2	1	2	#NULL!	#NULL!	#NULL!	1	1	1	2	2	2	2	1	2	2	2	1	2	2	2	2	2	2	2
975	4	2	2	2	1	3	2	Medicine	1	1	2	2	2	2	2	2	2	2	2	1	1	1	2	2	2	1	1	3	2	3	1	1	1	2	2	2	2	2	2	2	2	1	2	2	2	2	2	2	2
976	4	2	2	1	2	4	3	Medicine	1	2	2	2	2	2	2	2	2	1	1	2	2	2	2	2	2	2	1	3	2	2	1	1	1	2	2	2	2	2	2	1	2	2	2	2	2	1	2	1	2
978	4	2	1	2	1	4	1	Others	1	2	2	2	2	2	2	2	2	1	2	1	2	2	2	2	2	1	1	3	2	2	1	1	1	2	2	2	2	1	1	2	1	1	2	2	2	2	2	1	2
980	4	2	2	2	1	4	1	Medicine	1	2	1	2	2	2	2	2	2	2	2	1	2	2	2	2	2	1	2	#NULL!	#NULL!	#NULL!	1	1	1	2	2	2	2	2	2	1	1	2	2	2	2	2	2	1	2
981	4	2	2	1	1	2	2	Medicine	1	1	2	2	2	2	2	2	2	2	1	2	2	2	2	2	2	1	2	#NULL!	#NULL!	#NULL!	1	1	1	2	2	2	2	2	2	1	2	2	2	2	2	2	2	1	2
983	4	2	2	1	2	3	1	Medicine	1	1	2	2	2	2	2	2	2	2	1	2	2	2	2	2	2	2	1	3	2	2	1	2	#NULL!	#NULL!	#NULL!	#NULL!	#NULL!	#NULL!	#NULL!	1	2	2	2	2	2	2	2	2	1
984	4	1	2	1	2	3	1	Others	1	1	2	2	2	2	2	2	2	2	2	1	2	2	2	2	2	1	1	3	1	4	1	1	1	2	2	2	2	2	2	2	1	2	2	2	2	2	2	2	2
985	4	1	2	1	1	5	1	Medicine	1	1	2	2	2	2	2	2	2	2	1	2	2	2	2	2	2	2	2	#NULL!	#NULL!	#NULL!	1	1	2	2	2	2	2	2	1	2	2	1	2	2	2	2	2	1	2
987	4	4	1	2	2	4	4	Medicine	1	1	2	2	2	2	2	2	2	2	1	2	2	2	2	2	2	2	1	3	2	2	1	2	#NULL!	#NULL!	#NULL!	#NULL!	#NULL!	#NULL!	#NULL!	2	1	1	2	2	2	2	2	1	2
988	4	4	2	2	2	4	3	Medicine	4	2	2	2	2	2	2	2	2	1	2	1	2	2	2	2	2	1	1	3	2	3	1	1	1	2	2	2	2	2	2	2	1	2	1	2	2	2	2	1	2
990	4	2	1	1	1	2	2	Medicine	1	1	2	2	2	2	2	2	2	2	2	2	1	2	2	1	3	1	1	3	2	4	1	1	1	1	2	1	2	1	1	2	1	1	2	2	2	2	1	2	1
991	4	1	2	1	1	4	2	Nursing	1	1	2	2	2	2	2	2	2	2	2	1	2	1	2	2	2	1	2	#NULL!	#NULL!	#NULL!	1	1	2	2	2	2	2	1	2	2	2	2	2	2	2	2	1	2	1
993	4	4	1	2	2	5	1	Medicine	1	2	2	2	2	1	2	2	2	2	2	1	1	2	2	2	2	1	2	#NULL!	#NULL!	#NULL!	1	1	1	2	2	2	2	2	2	2	1	1	2	2	2	2	2	1	2
994	2	3	1	1	1	4	4	Medicine	4	1	2	2	2	2	2	2	2	2	1	2	2	2	2	2	2	2	2	#NULL!	#NULL!	#NULL!	1	2	#NULL!	#NULL!	#NULL!	#NULL!	#NULL!	#NULL!	#NULL!	1	2	2	2	2	2	2	2	1	2
1010	2	3	2	1	1	4	4	Medicine	4	1	2	2	2	2	2	2	2	2	1	2	2	2	2	2	2	1	1	3	2	3	1	1	1	1	1	2	1	2	2	1	2	2	2	2	2	2	2	1	2
1014	2	2	2	2	1	3	3	Medicine	2	1	2	2	2	2	2	2	2	2	1	2	2	2	2	2	2	2	1	1	2	3	1	1	1	1	2	2	1	1	1	1	2	2	2	2	2	2	2	2	2
1022	1	2	1	1	1	1	2	Medicine	2	1	2	2	2	2	2	2	2	2	1	2	2	2	2	2	2	3	1	2	2	3	1	1	2	1	1	1	2	2	2	1	2	2	2	2	2	2	2	2	2
1029	2	4	1	2	1	3	4	Medicine	5	1	2	2	2	2	2	2	2	2	1	2	2	2	2	2	2	2	1	3	2	2	1	1	1	2	2	2	2	1	1	1	2	2	2	2	2	2	2	2	1
1042	2	4	1	2	1	4	3	Medicine	5	2	2	2	2	1	2	2	2	2	1	2	2	2	2	2	2	2	2	#NULL!	#NULL!	#NULL!	1	2	#NULL!	#NULL!	#NULL!	#NULL!	#NULL!	#NULL!	#NULL!	1	2	2	2	2	2	2	2	1	2
1052	2	2	1	2	1	2	4	Pharmacy	4	2	2	2	2	2	2	2	2	2	2	2	2	2	2	2	2	1	2	#NULL!	#NULL!	#NULL!	1	1	1	2	1	1	2	1	2	2	2	1	2	2	2	2	2	2	2
1054	2	2	2	2	1	2	4	Pharmacy	4	1	2	2	2	2	2	2	2	2	1	1	2	2	2	2	2	1	1	1	2	4	1	1	1	2	2	2	2	2	2	1	2	2	2	2	2	2	2	2	1
1056	2	2	2	1	1	5	4	Medicine	2	1	2	2	2	2	2	2	2	2	2	1	2	2	2	2	2	1	1	1	2	3	1	1	1	1	1	1	1	1	2	1	2	2	1	2	2	2	2	2	2
1060	2	3	1	2	1	2	4	Pharmacy	1	1	2	2	2	2	2	2	2	2	1	1	2	2	2	2	1	1	1	3	2	3	1	1	2	2	2	2	2	1	1	2	2	1	2	2	2	2	2	2	2
1061	2	2	2	2	1	1	4	Pharmacy	1	1	2	2	2	2	2	2	2	2	2	1	1	1	2	2	2	2	1	3	2	2	1	2	#NULL!	#NULL!	#NULL!	#NULL!	#NULL!	#NULL!	#NULL!	1	2	2	2	2	2	2	2	2	1
1064	2	2	2	2	1	2	4	Pharmacy	1	1	2	2	2	2	2	2	2	2	1	2	2	2	2	2	2	2	2	#NULL!	#NULL!	#NULL!	1	2	#NULL!	#NULL!	#NULL!	#NULL!	#NULL!	#NULL!	#NULL!	1	2	2	2	2	2	2	2	2	1
1068	2	2	2	1	1	4	3	Pharmacy	1	2	2	2	2	2	2	2	2	2	1	1	2	1	1	2	2	2	2	#NULL!	#NULL!	#NULL!	1	1	2	1	2	2	2	2	2	2	1	2	2	2	2	2	2	1	2
1081	1	3	2	2	1	3	3	Medicine	5	1	2	2	2	2	2	2	2	2	1	2	2	2	2	2	2	2	3	3	2	3	1	1	1	2	2	2	2	2	2	2	1	2	2	2	2	2	2	1	2
1098	2	1	2	1	1	5	3	Medicine	3	1	2	2	2	2	2	2	2	2	2	1	1	1	2	2	2	2	1	3	2	3	1	1	2	2	2	1	2	2	2	2	2	2	2	2	2	1	2	2	2
1101	2	1	2	1	1	5	4	Dentistry	2	1	2	2	2	2	2	2	2	2	1	1	2	2	2	2	2	1	1	3	2	2	1	1	2	1	2	2	2	2	2	2	1	2	2	2	2	2	2	2	1
1136	1	4	2	3	2	2	3	Administrative	1	1	2	2	2	2	2	2	2	2	1	2	2	2	2	2	3	1	1	3	2	2	1	1	2	2	1	2	2	2	2	2	1	2	2	2	2	2	2	2	2
1145	1	4	2	3	2	4	3	Medicine	5	2	1	2	2	2	2	2	2	2	1	2	2	2	2	2	3	1	1	3	2	3	1	1	1	2	2	2	2	2	2	2	1	2	2	2	2	2	2	2	1
1147	2	4	2	2	1	4	3	Medicine	4	2	2	2	2	1	2	2	2	2	1	2	2	2	2	2	2	2	1	3	2	3	1	1	1	1	1	2	2	2	2	2	1	2	2	2	2	2	2	2	1
1148	2	4	1	2	1	4	4	Medicine	5	2	1	2	2	2	1	1	2	2	1	2	2	2	2	2	1	1	1	1	1	5	1	1	2	1	2	2	2	2	1	1	2	2	2	2	2	2	2	1	2
1149	2	4	2	2	1	3	4	Pharmacy	1	1	2	2	2	2	2	2	2	2	1	2	2	2	2	2	2	3	2	#NULL!	#NULL!	#NULL!	1	1	2	1	2	2	2	2	2	1	2	2	2	2	2	2	2	2	2
1151	4	2	2	1	1	2	3	Pharmacy	4	1	2	2	2	2	2	2	2	2	1	2	2	2	2	2	2	2	1	3	2	2	1	1	1	2	2	2	2	2	2	2	2	1	2	2	2	2	2	2	1
1152	2	2	2	1	1	2	3	Medicine	2	1	2	2	2	2	2	2	2	2	1	2	2	2	2	2	2	1	2	#NULL!	#NULL!	#NULL!	1	2	#NULL!	#NULL!	#NULL!	#NULL!	#NULL!	#NULL!	#NULL!	1	2	2	2	2	2	2	2	1	2
1156	2	2	2	2	1	4	3	Medicine	4	1	2	2	2	2	2	2	2	2	1	2	2	2	2	2	2	2	2	#NULL!	#NULL!	#NULL!	1	1	2	2	1	2	1	2	2	1	2	2	2	2	2	2	2	1	2
1158	2	4	1	1	2	3	3	Medicine	5	2	2	2	2	1	1	1	2	2	1	2	2	2	2	2	2	1	1	1	2	3	1	1	1	1	2	1	2	2	1	1	2	2	2	2	2	2	2	1	2
1159	2	3	2	1	2	4	3	Medicine	1	1	2	2	2	2	2	2	2	2	1	2	2	2	2	2	2	1	2	#NULL!	#NULL!	#NULL!	1	2	#NULL!	#NULL!	#NULL!	#NULL!	#NULL!	#NULL!	#NULL!	1	2	2	2	2	2	2	2	1	2
1168	1	4	2	3	1	4	2	Nursing	3	1	2	2	2	2	2	2	2	2	2	1	2	2	2	2	2	2	1	3	2	3	1	1	1	1	2	2	2	2	2	2	1	2	2	2	2	2	2	1	2
1169	2	4	1	2	1	4	3	Medicine	1	1	2	2	2	2	2	2	2	2	1	2	2	2	2	2	2	2	1	2	2	3	1	1	1	1	2	1	1	1	2	1	2	2	2	2	2	2	2	1	2
1177	3	2	1	1	1	1	1	Medicine	5	1	2	2	2	2	2	2	2	2	1	2	2	2	2	2	2	2	2	#NULL!	#NULL!	#NULL!	1	1	1	2	2	2	2	2	2	2	2	1	2	2	2	2	2	2	1
1178	3	2	1	2	2	3	3	Pharmacy	5	1	2	2	2	2	2	2	2	2	2	1	2	2	2	2	2	1	2	#NULL!	#NULL!	#NULL!	1	2	#NULL!	#NULL!	#NULL!	#NULL!	#NULL!	#NULL!	#NULL!	2	2	2	2	1	2	2	2	2	2
1183	2	4	2	2	1	4	4	Medicine	5	1	2	2	2	2	2	2	2	2	1	2	2	2	2	2	2	2	2	#NULL!	#NULL!	#NULL!	1	1	2	2	2	2	2	1	1	1	2	2	2	2	2	2	2	1	2
1194	1	3	2	1	1	1	3	Pharmacy	4	1	2	2	2	2	2	2	2	2	1	2	2	2	2	2	2	2	2	#NULL!	#NULL!	#NULL!	1	1	2	1	1	2	2	2	2	2	1	2	2	2	2	2	2	2	2
1199	2	4	1	2	1	4	3	Medicine	4	2	2	2	2	2	2	2	1	1	1	2	2	2	2	2	2	2	2	#NULL!	#NULL!	#NULL!	1	2	#NULL!	#NULL!	#NULL!	#NULL!	#NULL!	#NULL!	#NULL!	1	2	2	2	2	2	2	2	2	2
1202	2	1	1	1	3	5	3	Medicine	1	1	2	2	2	2	2	2	2	2	2	2	2	2	2	2	2	1	2	#NULL!	#NULL!	#NULL!	1	2	#NULL!	#NULL!	#NULL!	#NULL!	#NULL!	#NULL!	#NULL!	2	2	2	2	2	2	1	2	1	2
1209	2	1	2	1	1	2	3	Medicine	2	1	2	2	2	2	2	2	2	2	1	2	2	2	2	2	2	1	2	#NULL!	#NULL!	#NULL!	1	1	2	2	1	2	2	2	2	1	2	2	2	2	2	2	2	2	2
1211	2	2	1	1	1	4	3	Medicine	2	1	2	2	2	2	2	2	2	2	1	2	2	2	2	2	2	2	2	#NULL!	#NULL!	#NULL!	1	1	1	2	2	2	2	1	2	1	2	2	2	2	2	2	2	2	1
1213	2	3	1	1	1	3	3	Medicine	4	1	2	2	2	2	2	2	2	2	1	2	2	2	2	2	2	2	1	3	2	3	1	1	1	1	1	1	1	2	1	1	2	2	2	2	2	2	2	2	2
1214	2	1	1	1	1	3	4	Medicine	1	1	2	2	2	2	2	2	2	2	1	2	2	2	2	2	2	1	1	3	2	3	1	1	1	1	1	1	2	1	2	2	1	2	2	2	2	2	2	2	1
1223	1	4	2	2	1	4	3	Pharmacy	4	1	2	2	2	2	2	2	2	2	2	1	2	1	2	2	3	1	1	1	2	3	1	2	#NULL!	#NULL!	#NULL!	#NULL!	#NULL!	#NULL!	#NULL!	2	1	2	2	2	2	2	2	2	2
1224	1	2	1	1	2	1	1	Nursing	3	1	2	2	2	2	2	2	2	2	1	2	2	2	2	2	1	3	2	#NULL!	#NULL!	#NULL!	1	1	1	2	2	2	1	2	2	1	1	2	2	2	2	2	2	2	1
1226	1	3	1	1	1	1	3	Others	4	1	2	2	2	2	2	2	2	2	2	2	2	1	2	2	2	1	2	#NULL!	#NULL!	#NULL!	1	1	1	2	2	2	2	2	2	2	1	2	2	2	2	2	2	2	2
1228	1	3	2	1	2	1	4	Medicine	4	2	2	2	2	2	2	2	2	1	1	2	2	2	2	2	2	2	1	1	2	4	1	1	1	2	2	2	2	2	2	2	1	2	2	2	2	2	2	1	2
1233	4	2	1	1	2	2	3	Pharmacy	1	2	1	2	1	2	1	1	2	2	1	1	2	1	1	2	2	1	1	1	1	3	1	2	#NULL!	#NULL!	#NULL!	#NULL!	#NULL!	#NULL!	#NULL!	1	2	1	2	2	2	2	2	1	1
1240	2	2	1	1	1	3	3	Medicine	1	1	2	2	2	2	2	2	2	2	1	2	2	2	2	2	2	2	1	3	2	2	1	2	#NULL!	#NULL!	#NULL!	#NULL!	#NULL!	#NULL!	#NULL!	2	1	2	2	2	2	2	2	2	2
1242	2	2	1	1	1	4	3	Medicine	4	1	2	2	2	2	2	2	2	2	1	2	2	2	2	2	2	1	2	#NULL!	#NULL!	#NULL!	1	1	2	2	1	2	1	2	2	1	2	2	2	2	2	2	2	1	2
1248	1	4	1	2	1	1	4	Pharmacy	4	1	2	2	2	2	2	2	2	2	1	2	2	2	2	2	2	1	1	3	2	3	1	2	#NULL!	#NULL!	#NULL!	#NULL!	#NULL!	#NULL!	#NULL!	2	2	2	2	2	1	2	2	2	2
1254	1	2	2	2	1	2	2	Medicine	2	2	1	2	2	2	2	2	2	2	2	2	2	2	1	2	2	3	2	#NULL!	#NULL!	#NULL!	1	1	2	2	2	1	2	2	2	1	2	2	2	2	2	2	2	2	1
1258	2	3	2	2	1	4	3	Pharmacy	1	1	2	2	2	2	2	2	2	2	1	2	2	2	2	2	3	1	2	#NULL!	#NULL!	#NULL!	1	1	2	1	2	2	2	2	2	1	2	2	2	2	2	2	2	1	2
1259	1	4	1	2	1	4	4	Medicine	5	2	2	2	2	2	2	2	2	1	1	2	2	2	2	2	2	2	2	#NULL!	#NULL!	#NULL!	1	1	1	2	2	2	2	2	2	2	1	2	2	2	2	2	2	2	1
1262	1	4	2	3	1	1	3	Pharmacy	4	1	2	2	2	2	2	2	2	2	1	2	2	2	2	2	2	3	2	#NULL!	#NULL!	#NULL!	1	2	#NULL!	#NULL!	#NULL!	#NULL!	#NULL!	#NULL!	#NULL!	2	2	2	2	2	1	2	2	1	2
1263	1	4	1	2	1	5	4	Pharmacy	5	1	2	2	2	2	2	2	2	2	2	1	2	2	2	2	2	2	3	3	2	3	1	2	#NULL!	#NULL!	#NULL!	#NULL!	#NULL!	#NULL!	#NULL!	2	1	2	2	2	2	2	2	2	2
1267	2	2	1	2	1	2	4	Medicine	2	1	2	2	2	2	2	2	2	2	1	2	2	2	2	2	2	2	3	1	2	2	1	1	2	1	2	2	2	2	1	1	2	2	2	2	2	2	2	2	1
1268	2	3	2	3	1	4	3	Pharmacy	1	2	2	2	2	2	2	2	2	2	2	2	2	2	2	2	2	1	3	3	2	3	1	2	#NULL!	#NULL!	#NULL!	#NULL!	#NULL!	#NULL!	#NULL!	1	2	2	2	2	2	2	2	2	2
1270	2	3	2	1	1	5	3	Dentistry	1	2	2	2	2	2	2	2	2	2	2	2	2	2	2	2	2	1	1	3	2	3	1	2	#NULL!	#NULL!	#NULL!	#NULL!	#NULL!	#NULL!	#NULL!	1	2	2	2	2	2	2	2	2	2
1271	2	4	2	1	1	4	3	Medicine	5	1	2	2	2	2	2	2	2	2	1	2	2	2	2	2	2	2	3	3	1	5	1	1	1	2	1	1	2	1	2	1	2	2	2	2	2	2	2	2	2
1272	2	2	1	2	1	3	3	Medicine	1	1	2	2	2	2	2	2	2	2	1	2	2	2	2	2	2	2	1	1	2	2	1	1	1	2	2	2	2	2	1	1	2	2	2	2	2	2	2	2	2
1273	2	4	1	2	1	3	3	Medicine	4	1	2	2	2	2	2	2	2	2	1	2	2	2	2	2	1	2	1	3	2	2	1	1	1	2	2	2	2	1	2	1	2	2	2	2	2	2	2	2	1
1274	2	4	1	2	1	5	4	Medicine	5	2	1	2	2	2	1	1	2	2	1	2	2	2	2	2	3	2	2	#NULL!	#NULL!	#NULL!	1	2	#NULL!	#NULL!	#NULL!	#NULL!	#NULL!	#NULL!	#NULL!	1	2	2	2	2	2	2	2	2	2
1276	2	4	2	2	1	4	3	Pharmacy	1	2	2	2	2	2	1	2	2	1	1	2	2	2	2	2	2	1	1	3	2	2	1	1	1	2	2	2	2	2	2	1	2	2	2	2	2	2	2	1	2
1278	2	4	2	2	1	5	4	Medicine	5	2	2	2	2	2	2	2	1	2	1	2	2	2	2	2	2	2	1	3	2	4	1	1	2	1	2	1	2	1	2	1	2	2	2	2	2	2	2	1	2
1282	1	3	2	2	1	5	3	Dentistry	5	1	2	2	2	2	2	2	2	2	2	2	2	1	2	2	3	2	1	3	2	3	1	2	#NULL!	#NULL!	#NULL!	#NULL!	#NULL!	#NULL!	#NULL!	2	1	2	2	2	2	2	2	2	2
1283	2	2	2	1	1	3	3	Pharmacy	4	2	2	2	2	2	2	2	2	2	2	2	2	2	2	2	2	1	1	3	2	3	1	2	#NULL!	#NULL!	#NULL!	#NULL!	#NULL!	#NULL!	#NULL!	2	2	1	2	2	2	2	2	2	2
1286	2	1	2	1	1	5	3	Medicine	2	1	2	2	2	2	2	2	2	2	2	1	2	2	2	2	2	2	2	#NULL!	#NULL!	#NULL!	1	1	2	2	2	1	2	2	2	2	2	2	2	2	2	1	2	2	1
1296	2	3	2	2	1	4	3	Dentistry	1	2	2	2	2	2	2	2	2	2	2	2	2	2	2	2	2	1	1	3	2	2	1	2	#NULL!	#NULL!	#NULL!	#NULL!	#NULL!	#NULL!	#NULL!	2	2	1	2	2	2	2	2	2	2
1300	2	1	2	1	1	5	3	Medicine	1	1	2	2	2	2	2	2	2	2	2	2	2	2	2	2	2	1	1	3	2	2	1	2	#NULL!	#NULL!	#NULL!	#NULL!	#NULL!	#NULL!	#NULL!	2	2	2	2	2	2	1	2	1	1
1305	1	3	2	1	1	1	4	Nursing	3	1	2	2	2	2	2	2	2	2	1	2	2	2	2	2	2	3	1	3	2	2	1	1	1	2	2	2	2	2	2	1	2	2	2	2	2	2	2	2	1
1309	3	1	1	1	1	5	1	Medicine	2	2	2	2	2	2	2	2	2	2	2	2	2	2	2	2	2	1	2	#NULL!	#NULL!	#NULL!	1	2	#NULL!	#NULL!	#NULL!	#NULL!	#NULL!	#NULL!	#NULL!	2	2	2	2	1	2	2	2	2	2
1310	2	1	2	1	1	5	3	Medicine	3	1	2	2	2	2	2	2	2	2	2	1	2	2	2	2	2	1	2	#NULL!	#NULL!	#NULL!	1	1	2	2	2	1	2	2	2	2	2	2	2	2	2	1	2	1	2
1313	2	2	2	2	2	2	3	Medicine	1	1	2	2	2	2	2	2	2	2	1	2	2	2	2	2	2	1	1	3	2	3	1	2	#NULL!	#NULL!	#NULL!	#NULL!	#NULL!	#NULL!	#NULL!	1	2	2	2	2	2	2	2	1	2
1316	2	2	1	1	1	2	4	Medicine	2	1	2	2	2	2	2	2	2	2	1	2	2	2	2	2	2	2	1	2	2	2	1	2	#NULL!	#NULL!	#NULL!	#NULL!	#NULL!	#NULL!	#NULL!	1	2	2	2	2	2	2	2	2	1
1317	2	4	1	2	1	5	4	Medicine	5	2	1	2	2	1	1	1	2	2	1	2	2	2	2	2	2	1	1	3	1	5	1	1	2	1	2	2	2	2	1	1	2	2	2	2	2	2	2	2	1
1319	2	2	1	2	2	4	4	Medicine	4	1	2	2	2	2	2	2	2	2	1	2	2	2	2	2	2	1	1	3	2	2	1	1	2	2	1	2	1	2	2	1	2	2	2	2	2	2	2	1	2
1320	2	4	2	1	1	3	4	Medicine	5	2	2	2	1	2	2	2	2	2	1	2	2	2	2	2	2	2	2	#NULL!	#NULL!	#NULL!	1	2	#NULL!	#NULL!	#NULL!	#NULL!	#NULL!	#NULL!	#NULL!	1	2	2	2	2	2	2	2	2	2
1321	2	4	1	1	2	4	4	Medicine	5	1	2	2	2	2	2	2	2	2	1	2	2	2	2	2	2	2	1	3	1	5	1	2	#NULL!	#NULL!	#NULL!	#NULL!	#NULL!	#NULL!	#NULL!	2	1	2	2	2	2	2	2	1	2
1322	2	2	1	1	1	5	3	Medicine	2	1	2	2	2	2	2	2	2	2	2	2	1	2	2	2	2	1	1	3	2	2	1	1	2	1	1	2	2	2	1	1	2	2	2	2	2	2	2	2	2
1327	1	2	1	1	1	1	4	Medicine	2	1	2	2	2	2	2	2	2	2	1	2	2	2	2	2	2	2	1	1	2	3	1	1	2	2	2	1	2	2	2	1	2	2	2	2	2	2	2	2	2
1337	2	4	1	1	1	4	4	Medicine	5	2	2	2	2	1	2	2	2	2	1	2	2	2	2	2	2	2	2	#NULL!	#NULL!	#NULL!	1	2	#NULL!	#NULL!	#NULL!	#NULL!	#NULL!	#NULL!	#NULL!	1	2	2	2	2	2	2	2	1	2
1340	1	3	2	2	1	2	2	Others	3	1	2	2	2	2	2	2	2	2	2	1	1	1	2	2	2	1	1	1	2	3	1	2	#NULL!	#NULL!	#NULL!	#NULL!	#NULL!	#NULL!	#NULL!	1	2	2	2	2	1	2	2	2	1
1341	2	4	1	2	1	5	4	Medicine	5	1	2	2	2	2	2	2	2	2	1	2	2	2	2	2	2	1	1	3	2	2	1	2	#NULL!	#NULL!	#NULL!	#NULL!	#NULL!	#NULL!	#NULL!	1	2	2	2	2	2	2	2	1	2
1342	3	2	1	1	2	5	2	Others	2	1	2	2	2	2	2	2	2	2	1	2	2	2	2	2	2	2	2	#NULL!	#NULL!	#NULL!	1	1	2	2	2	1	2	2	2	2	2	1	2	2	2	2	2	2	1
1343	3	2	1	1	1	3	3	Medicine	2	1	2	2	2	2	2	2	2	2	2	2	2	2	2	2	2	2	2	#NULL!	#NULL!	#NULL!	1	1	1	2	2	2	2	2	2	1	2	2	2	2	2	2	2	1	2
1347	2	4	1	2	1	5	4	Medicine	1	1	2	2	2	2	2	2	2	2	1	2	2	2	2	2	2	1	2	#NULL!	#NULL!	#NULL!	1	1	1	1	2	2	2	2	2	1	2	2	2	2	2	2	2	1	2
1348	2	4	1	2	1	5	4	Medicine	5	1	2	2	2	2	2	2	2	2	1	2	2	2	2	2	2	2	1	3	2	2	1	2	#NULL!	#NULL!	#NULL!	#NULL!	#NULL!	#NULL!	#NULL!	1	2	2	2	2	2	2	2	2	2
1354	3	2	2	1	2	5	1	Others	3	1	2	2	2	2	2	2	2	2	1	2	2	2	2	2	2	2	2	#NULL!	#NULL!	#NULL!	1	2	#NULL!	#NULL!	#NULL!	#NULL!	#NULL!	#NULL!	#NULL!	2	2	2	2	1	2	2	2	1	2
1357	2	2	2	2	1	3	3	Dentistry	1	2	2	2	2	2	2	2	2	2	2	2	2	2	2	2	2	1	1	3	2	2	1	2	#NULL!	#NULL!	#NULL!	#NULL!	#NULL!	#NULL!	#NULL!	2	2	1	2	2	2	2	2	2	2
1358	3	2	1	1	1	4	2	Medicine	2	2	2	2	2	2	2	2	2	2	2	1	2	2	2	2	2	1	2	#NULL!	#NULL!	#NULL!	1	1	1	1	2	1	2	1	2	1	2	2	2	2	2	2	2	2	1
1359	2	4	2	1	1	5	4	Medicine	1	1	2	2	2	2	2	2	2	2	1	2	2	2	2	2	2	2	1	3	2	2	1	1	1	1	1	1	1	1	2	1	2	2	2	2	2	2	2	2	1
1360	2	2	1	1	1	3	4	Medicine	2	1	2	2	2	2	2	2	2	2	1	2	2	2	2	2	2	3	2	#NULL!	#NULL!	#NULL!	1	2	#NULL!	#NULL!	#NULL!	#NULL!	#NULL!	#NULL!	#NULL!	1	2	2	2	2	2	2	2	1	2
1364	2	3	1	2	1	4	4	Medicine	4	1	2	2	2	2	2	2	2	2	1	2	2	2	2	2	2	1	2	#NULL!	#NULL!	#NULL!	1	2	#NULL!	#NULL!	#NULL!	#NULL!	#NULL!	#NULL!	#NULL!	1	2	2	2	2	2	2	2	2	2
1365	2	1	2	1	1	5	4	Medicine	1	1	2	2	2	2	2	2	2	2	2	1	2	1	1	2	2	1	3	3	2	2	1	1	2	2	2	1	2	2	2	2	1	2	2	2	2	2	2	1	2
1369	2	4	2	3	1	3	4	Pharmacy	1	1	2	2	2	2	2	2	2	2	1	2	2	2	2	2	2	2	2	#NULL!	#NULL!	#NULL!	1	2	#NULL!	#NULL!	#NULL!	#NULL!	#NULL!	#NULL!	#NULL!	2	2	2	2	2	2	2	1	2	2
1374	2	1	2	1	1	5	2	Medicine	1	1	2	2	2	2	2	2	2	2	1	2	1	2	2	2	2	1	1	3	2	2	1	2	#NULL!	#NULL!	#NULL!	#NULL!	#NULL!	#NULL!	#NULL!	2	1	2	2	2	2	2	2	2	1
1375	3	2	2	1	1	3	4	Medicine	1	2	2	2	2	2	2	2	2	2	2	2	2	2	2	2	2	2	1	3	2	2	1	2	#NULL!	#NULL!	#NULL!	#NULL!	#NULL!	#NULL!	#NULL!	1	2	2	2	2	2	2	2	1	2
1386	2	3	1	1	1	5	3	Pharmacy	1	2	2	1	2	2	2	2	2	2	2	2	2	2	2	2	2	2	2	#NULL!	#NULL!	#NULL!	1	2	#NULL!	#NULL!	#NULL!	#NULL!	#NULL!	#NULL!	#NULL!	2	1	2	2	2	2	2	2	2	2
1405	3	1	2	1	1	5	4	Medicine	1	1	2	2	2	2	2	2	2	2	1	2	2	2	2	2	2	3	2	#NULL!	#NULL!	#NULL!	1	1	1	2	2	2	2	1	2	1	2	2	2	2	2	2	2	2	1
1408	2	3	1	1	1	2	3	Pharmacy	1	1	2	2	2	2	2	2	2	2	1	2	2	2	2	2	2	2	2	#NULL!	#NULL!	#NULL!	1	2	#NULL!	#NULL!	#NULL!	#NULL!	#NULL!	#NULL!	#NULL!	1	2	2	2	2	2	2	2	1	2
1409	3	2	2	1	1	5	2	Others	1	1	2	2	2	2	2	2	2	2	1	1	1	1	2	2	2	2	2	#NULL!	#NULL!	#NULL!	1	1	2	2	2	1	2	2	2	2	2	2	2	1	2	2	2	2	1
1411	2	2	1	1	1	5	4	Medicine	1	1	2	2	2	2	2	2	2	2	1	2	2	2	2	2	2	2	1	3	2	2	1	2	#NULL!	#NULL!	#NULL!	#NULL!	#NULL!	#NULL!	#NULL!	1	2	2	2	2	2	2	2	2	1
1412	2	4	2	2	1	5	4	Medicine	1	2	2	1	2	2	2	1	2	2	1	2	2	2	2	2	1	3	3	3	2	4	1	1	1	1	2	1	2	1	1	1	2	2	2	2	2	2	2	1	2
1414	2	4	2	1	1	5	4	Medicine	5	2	2	2	2	2	2	2	1	2	1	2	2	2	2	2	2	2	2	#NULL!	#NULL!	#NULL!	1	2	#NULL!	#NULL!	#NULL!	#NULL!	#NULL!	#NULL!	#NULL!	1	2	2	2	2	2	2	2	1	2
1415	2	3	2	2	2	4	4	Medicine	4	1	2	2	2	2	2	2	2	2	1	2	2	2	2	2	2	3	1	3	2	3	1	1	1	1	2	2	2	1	2	1	2	2	2	2	2	2	2	1	2
1416	2	4	2	2	1	4	4	Medicine	5	1	2	2	2	2	2	2	2	2	1	2	2	2	2	2	2	1	1	3	2	3	1	2	#NULL!	#NULL!	#NULL!	#NULL!	#NULL!	#NULL!	#NULL!	1	2	2	2	2	2	2	2	2	2
1417	1	1	1	1	1	1	2	Medicine	2	1	2	2	2	2	2	2	2	2	1	2	2	2	2	2	2	2	1	3	2	3	1	2	#NULL!	#NULL!	#NULL!	#NULL!	#NULL!	#NULL!	#NULL!	2	1	2	2	2	2	2	2	2	1
1418	2	3	2	2	1	4	4	Medicine	4	1	2	2	2	2	2	2	2	2	1	2	2	2	2	2	2	2	3	3	2	2	1	1	1	1	1	2	1	2	2	1	2	2	2	2	2	2	2	1	2
1421	1	2	2	1	1	5	4	Nursing	1	2	2	2	2	2	2	2	2	2	2	2	2	2	2	2	2	2	2	#NULL!	#NULL!	#NULL!	1	1	2	1	2	2	2	2	1	1	2	2	2	2	2	2	2	1	2
1425	3	4	2	3	1	5	3	Nursing	3	2	1	1	2	2	2	2	2	2	1	2	2	2	2	2	2	1	1	3	2	3	1	1	1	1	1	2	2	2	2	2	1	1	2	2	2	2	2	2	1
1427	4	2	1	1	1	5	3	Medicine	1	2	2	2	2	2	2	2	2	2	2	2	2	2	2	2	2	3	3	3	2	2	1	1	2	2	2	2	2	1	2	2	2	2	2	2	2	2	2	2	1
1429	4	2	1	1	1	4	2	Others	1	2	2	2	2	2	2	2	2	1	1	1	2	1	2	2	2	2	2	#NULL!	#NULL!	#NULL!	1	1	1	2	1	2	2	2	2	2	1	2	2	2	2	2	2	2	2
1430	2	3	2	1	2	4	3	Medicine	1	1	2	2	2	2	2	2	2	2	1	2	2	2	2	2	2	2	2	#NULL!	#NULL!	#NULL!	1	1	2	2	1	2	1	2	2	1	2	2	2	2	2	2	2	2	2
1431	2	2	1	1	1	3	3	Pharmacy	1	1	2	2	2	2	2	2	2	2	1	2	2	2	2	2	2	2	3	3	2	2	1	1	2	1	1	2	2	2	2	1	2	2	2	2	2	2	2	1	2
1432	2	2	1	1	1	3	3	Medicine	2	1	2	2	2	2	2	2	2	2	1	2	2	2	2	2	2	1	2	#NULL!	#NULL!	#NULL!	1	2	#NULL!	#NULL!	#NULL!	#NULL!	#NULL!	#NULL!	#NULL!	1	2	2	2	2	2	2	2	1	2
1437	3	1	2	1	1	3	1	Others	2	2	2	2	2	2	2	2	2	1	1	2	2	2	2	2	2	2	2	#NULL!	#NULL!	#NULL!	1	2	#NULL!	#NULL!	#NULL!	#NULL!	#NULL!	#NULL!	#NULL!	2	2	2	2	1	2	2	2	2	1
1440	2	2	2	2	1	2	3	Medicine	2	1	2	2	2	2	2	2	2	2	1	2	2	2	2	2	2	3	2	#NULL!	#NULL!	#NULL!	1	2	#NULL!	#NULL!	#NULL!	#NULL!	#NULL!	#NULL!	#NULL!	1	2	2	2	2	2	2	2	1	2
1442	2	4	1	2	1	5	4	Medicine	5	2	2	2	2	1	1	1	2	2	1	2	2	2	2	2	3	1	3	3	2	4	1	1	1	1	2	2	2	1	1	1	2	2	2	2	2	2	2	1	2
1451	2	4	2	2	1	4	3	Pharmacy	1	2	1	2	1	2	2	2	2	2	2	2	2	2	2	2	2	1	3	3	2	3	1	2	#NULL!	#NULL!	#NULL!	#NULL!	#NULL!	#NULL!	#NULL!	2	1	2	2	2	2	2	2	2	2
1452	2	2	2	2	1	4	2	Medicine	2	1	2	2	2	2	2	2	2	2	1	2	2	2	2	2	2	1	1	3	2	3	1	2	#NULL!	#NULL!	#NULL!	#NULL!	#NULL!	#NULL!	#NULL!	1	2	2	2	2	2	2	2	2	1
1459	1	4	2	2	2	4	3	Dentistry	5	1	2	2	2	2	2	2	2	2	1	2	2	2	2	2	2	1	1	3	2	4	1	2	#NULL!	#NULL!	#NULL!	#NULL!	#NULL!	#NULL!	#NULL!	2	2	2	2	2	1	2	2	2	2
1463	1	3	2	1	1	1	3	Nursing	5	1	2	2	2	2	2	2	2	2	2	1	2	2	2	2	3	3	1	3	2	4	1	1	1	2	2	2	2	2	2	2	1	2	2	2	2	2	2	1	2
1464	3	3	1	1	1	1	3	Medicine	5	1	2	2	2	2	2	2	2	2	1	2	2	2	2	2	2	2	2	#NULL!	#NULL!	#NULL!	1	2	#NULL!	#NULL!	#NULL!	#NULL!	#NULL!	#NULL!	#NULL!	1	2	2	2	2	2	2	2	1	2
1467	1	2	2	1	1	1	4	Medicine	2	2	2	2	2	2	2	2	2	1	1	2	2	2	2	2	2	3	2	#NULL!	#NULL!	#NULL!	1	1	2	2	2	1	2	2	2	2	1	2	2	2	2	2	2	2	1
1468	1	3	1	2	1	4	3	Medicine	5	1	2	2	2	2	2	2	2	2	2	1	2	2	2	2	2	2	1	3	2	3	1	2	#NULL!	#NULL!	#NULL!	#NULL!	#NULL!	#NULL!	#NULL!	2	2	2	2	2	1	2	2	2	2
1476	3	2	2	1	1	5	3	Nursing	3	2	2	2	2	2	2	2	2	2	2	1	1	1	2	2	2	2	2	#NULL!	#NULL!	#NULL!	1	1	1	1	2	2	2	1	2	2	2	2	2	1	2	2	2	1	1
1477	1	2	2	1	2	1	1	Medicine	2	1	2	2	2	2	2	2	2	2	1	2	2	2	2	2	1	3	3	1	2	3	1	2	#NULL!	#NULL!	#NULL!	#NULL!	#NULL!	#NULL!	#NULL!	2	2	2	2	1	2	2	2	2	1
1480	2	3	1	1	1	4	4	Medicine	1	1	2	2	2	2	2	2	2	2	1	2	2	2	2	2	2	1	2	#NULL!	#NULL!	#NULL!	1	1	1	1	1	2	1	1	2	1	2	2	2	2	2	2	2	1	2
1483	2	4	2	2	2	5	4	Medicine	5	1	2	2	2	2	2	2	2	2	1	2	2	2	2	2	2	3	3	2	2	3	1	2	#NULL!	#NULL!	#NULL!	#NULL!	#NULL!	#NULL!	#NULL!	1	2	2	2	2	2	2	2	2	2
1487	2	4	2	2	1	5	4	Medicine	5	2	1	2	2	2	1	2	2	2	1	2	2	2	2	2	2	1	2	#NULL!	#NULL!	#NULL!	1	1	1	1	1	1	1	1	2	1	2	2	2	2	2	2	2	2	1
1489	2	4	1	2	2	4	3	Medicine	5	1	2	2	2	2	2	2	2	2	1	2	2	2	2	2	2	1	1	3	2	3	1	1	1	1	2	2	2	2	2	1	2	2	2	2	2	2	2	1	2
1504	2	4	2	2	2	4	3	Medicine	5	1	2	2	2	2	2	2	2	2	1	2	2	2	2	2	1	1	1	3	2	3	1	1	1	1	2	2	2	1	2	1	2	2	2	2	2	2	2	2	1
1510	2	4	1	2	1	5	4	Medicine	5	2	1	2	2	2	1	2	2	1	1	2	2	2	2	2	2	1	1	3	1	5	1	2	#NULL!	#NULL!	#NULL!	#NULL!	#NULL!	#NULL!	#NULL!	1	2	2	2	2	2	2	2	1	2
1521	1	4	1	3	1	2	4	Health and rehabilitation sciences "Physiotherapy"	4	2	1	1	1	1	1	1	1	2	2	1	1	1	2	2	3	1	1	3	1	5	1	1	1	1	2	2	2	2	2	1	2	2	2	2	2	2	2	2	1
1526	3	2	2	1	2	5	2	Nursing	3	2	2	2	2	2	2	2	2	2	2	2	2	1	2	2	2	2	2	#NULL!	#NULL!	#NULL!	1	1	1	2	2	2	2	2	2	1	2	2	2	2	2	2	2	2	2
1530	1	2	2	1	1	1	2	Medicine	2	1	2	2	2	2	2	2	2	2	1	2	2	2	2	2	2	3	2	#NULL!	#NULL!	#NULL!	1	1	2	2	2	1	2	2	2	2	1	2	2	2	2	2	2	1	2
1533	1	4	2	1	1	2	2	Others	3	2	2	2	2	2	2	2	2	2	1	1	2	2	2	2	2	2	2	#NULL!	#NULL!	#NULL!	1	1	1	2	2	2	2	2	2	2	2	2	2	1	1	2	2	1	2
1534	2	3	2	2	1	4	4	Medicine	5	1	2	2	2	2	2	2	2	2	1	2	2	2	2	2	2	1	1	3	2	3	1	2	#NULL!	#NULL!	#NULL!	#NULL!	#NULL!	#NULL!	#NULL!	1	2	2	2	2	2	2	2	1	2
1538	2	2	1	1	1	4	4	Dentistry	2	1	2	2	2	2	2	2	2	2	1	2	2	2	2	2	2	1	1	3	2	3	1	1	2	1	1	2	1	2	2	1	2	2	2	2	2	2	2	2	1
1540	2	3	1	2	1	5	4	Medicine	4	1	2	2	2	2	2	2	2	2	1	2	2	2	2	2	2	2	2	#NULL!	#NULL!	#NULL!	1	1	1	1	2	2	1	2	2	1	2	2	2	2	2	2	2	1	2
1545	2	4	1	2	1	4	4	Dentistry	5	2	1	2	2	2	2	2	2	2	1	2	2	2	2	2	2	2	2	#NULL!	#NULL!	#NULL!	1	2	#NULL!	#NULL!	#NULL!	#NULL!	#NULL!	#NULL!	#NULL!	1	2	2	2	2	2	2	2	2	1
1553	1	3	2	2	1	3	3	Nursing	1	2	1	2	2	2	2	2	2	2	2	1	2	2	2	2	1	1	1	3	2	3	1	1	1	2	1	2	1	2	2	2	1	2	2	2	2	2	2	2	1
1557	1	2	2	1	1	2	4	Health and rehabilitation sciences "Physiotherapy"	1	1	2	2	2	2	2	2	2	2	2	1	1	1	2	2	2	2	2	#NULL!	#NULL!	#NULL!	1	1	1	1	2	2	2	2	2	1	2	2	2	1	2	2	2	2	1
1560	2	4	2	2	1	4	4	Medicine	5	1	2	2	2	2	2	2	2	2	1	2	2	2	2	2	2	2	3	2	2	3	1	2	#NULL!	#NULL!	#NULL!	#NULL!	#NULL!	#NULL!	#NULL!	1	2	2	2	2	2	2	2	1	2
1564	2	3	2	1	1	3	2	Dentistry	1	1	2	2	2	2	2	2	2	2	2	2	2	2	2	2	2	2	2	#NULL!	#NULL!	#NULL!	1	2	#NULL!	#NULL!	#NULL!	#NULL!	#NULL!	#NULL!	#NULL!	1	2	2	2	2	2	2	2	2	2
1571	3	2	2	1	1	5	4	Medicine	1	2	2	2	2	2	2	2	2	2	2	1	2	2	2	2	2	1	2	#NULL!	#NULL!	#NULL!	1	2	#NULL!	#NULL!	#NULL!	#NULL!	#NULL!	#NULL!	#NULL!	1	1	2	2	2	2	2	2	2	1
1572	1	3	1	1	1	1	4	Dentistry	5	1	2	2	2	2	2	2	2	2	2	2	2	2	2	1	2	2	1	3	2	4	1	2	#NULL!	#NULL!	#NULL!	#NULL!	#NULL!	#NULL!	#NULL!	2	2	2	2	1	2	2	2	2	2
1585	2	4	1	2	1	4	3	Medicine	5	1	2	2	2	2	2	2	2	2	2	2	2	2	2	2	2	1	1	3	2	3	1	2	#NULL!	#NULL!	#NULL!	#NULL!	#NULL!	#NULL!	#NULL!	2	1	2	2	2	2	2	2	2	2
1586	2	4	1	2	1	4	3	Medicine	5	1	2	2	2	2	2	2	2	2	2	2	2	2	2	2	2	1	1	3	2	3	1	2	#NULL!	#NULL!	#NULL!	#NULL!	#NULL!	#NULL!	#NULL!	2	1	2	2	2	2	2	2	2	2
1587	2	3	1	1	1	3	3	Medicine	1	1	2	2	2	2	2	2	2	2	2	2	2	2	2	2	2	1	1	3	2	3	1	2	#NULL!	#NULL!	#NULL!	#NULL!	#NULL!	#NULL!	#NULL!	1	2	2	2	2	2	2	2	2	2
1591	2	3	2	2	1	4	3	Pharmacy	1	1	2	2	2	2	2	2	2	2	1	2	2	2	2	2	2	1	2	#NULL!	#NULL!	#NULL!	1	2	#NULL!	#NULL!	#NULL!	#NULL!	#NULL!	#NULL!	#NULL!	1	2	2	2	2	2	2	2	2	2
1592	2	3	2	2	1	4	3	Pharmacy	1	2	2	1	2	2	2	2	2	2	1	2	2	2	2	2	2	1	1	3	2	3	1	2	#NULL!	#NULL!	#NULL!	#NULL!	#NULL!	#NULL!	#NULL!	1	2	2	2	2	2	2	2	2	2
1594	2	4	1	2	1	5	3	Medicine	4	1	2	2	2	2	2	2	2	2	1	2	2	2	2	2	2	2	2	#NULL!	#NULL!	#NULL!	1	2	#NULL!	#NULL!	#NULL!	#NULL!	#NULL!	#NULL!	#NULL!	2	1	2	2	2	2	2	2	2	2
1603	2	3	2	1	1	4	3	Pharmacy	1	1	2	2	2	2	2	2	2	2	1	2	2	2	2	2	2	1	1	3	2	3	1	2	#NULL!	#NULL!	#NULL!	#NULL!	#NULL!	#NULL!	#NULL!	2	2	1	2	2	2	2	2	2	2
1609	3	1	2	1	1	5	4	Medicine	1	1	2	2	2	2	2	2	2	2	1	2	2	2	2	2	2	2	1	3	2	2	1	1	1	2	2	1	2	2	2	1	1	2	2	2	2	2	2	2	1
1611	3	2	2	1	1	3	3	Nursing	3	2	2	2	2	2	2	2	2	2	2	2	2	2	2	2	2	2	2	#NULL!	#NULL!	#NULL!	1	1	1	2	2	2	2	1	2	2	2	2	2	1	2	2	2	2	2
1614	2	3	1	2	1	4	3	Medicine	1	1	2	2	2	2	2	2	2	2	1	2	2	2	2	2	2	1	1	3	2	3	1	2	#NULL!	#NULL!	#NULL!	#NULL!	#NULL!	#NULL!	#NULL!	2	1	2	2	2	2	2	2	1	2
1615	2	3	2	1	1	4	4	Medicine	1	1	2	2	2	2	2	2	2	2	1	2	2	2	2	2	2	2	3	3	2	2	1	1	1	1	1	1	1	1	2	1	2	2	2	2	2	2	2	1	2
1616	2	4	1	2	2	5	4	Dentistry	5	2	2	2	1	2	2	2	2	1	1	2	2	2	2	2	2	2	1	3	2	4	1	1	2	2	2	1	2	1	1	1	2	2	2	2	2	2	2	1	2
1619	2	2	2	1	1	5	4	Medicine	2	1	2	2	2	2	2	2	2	2	1	2	2	2	2	2	2	3	2	#NULL!	#NULL!	#NULL!	1	1	2	1	2	2	2	2	2	1	2	2	2	2	2	2	2	2	1
1621	2	4	2	3	1	2	4	Dentistry	5	1	2	2	2	2	2	2	2	2	1	2	2	2	2	2	2	1	1	3	2	4	1	2	#NULL!	#NULL!	#NULL!	#NULL!	#NULL!	#NULL!	#NULL!	1	2	2	2	2	2	2	2	1	2
1622	2	2	1	1	1	4	3	Dentistry	1	1	2	2	2	2	2	2	2	2	1	2	2	2	2	2	2	1	1	3	2	3	1	2	#NULL!	#NULL!	#NULL!	#NULL!	#NULL!	#NULL!	#NULL!	1	2	2	2	2	2	2	2	2	2
1628	2	3	2	2	1	4	4	Dentistry	5	1	2	2	2	2	2	2	2	2	1	2	2	2	2	2	2	1	1	3	2	4	1	1	1	1	1	1	1	1	2	1	2	2	2	2	2	2	2	2	1
1629	2	2	1	1	1	5	4	Dentistry	1	1	2	2	2	2	2	2	2	2	1	2	2	2	2	2	3	2	1	1	2	3	1	2	#NULL!	#NULL!	#NULL!	#NULL!	#NULL!	#NULL!	#NULL!	1	2	2	2	2	2	2	2	1	2
1630	2	4	2	2	1	5	4	Medicine	5	2	2	2	2	2	1	2	2	1	1	2	2	2	2	2	3	1	2	#NULL!	#NULL!	#NULL!	1	2	#NULL!	#NULL!	#NULL!	#NULL!	#NULL!	#NULL!	#NULL!	1	2	2	2	2	2	2	2	1	2
1638	1	4	1	2	1	3	4	Dentistry	5	1	2	2	2	2	2	2	2	2	2	2	1	2	2	2	2	2	3	3	2	3	1	2	#NULL!	#NULL!	#NULL!	#NULL!	#NULL!	#NULL!	#NULL!	2	1	2	2	2	2	2	2	2	1
1645	1	2	2	1	1	1	3	Medicine	2	2	2	2	2	1	2	2	2	2	1	2	2	2	2	2	2	2	3	2	2	2	1	1	2	2	2	1	2	2	2	2	1	2	2	2	2	2	2	2	2
1649	3	1	2	1	1	5	3	Medicine	1	1	2	2	2	2	2	2	2	2	1	2	2	2	2	2	2	2	3	3	2	2	1	1	1	2	2	2	2	2	2	2	2	2	2	1	2	2	2	2	1
1669	4	2	2	1	1	4	2	Others	3	2	2	2	2	2	2	2	2	2	1	1	1	1	1	2	3	2	2	#NULL!	#NULL!	#NULL!	1	1	2	2	1	2	2	2	2	1	2	2	2	2	1	2	2	1	1
1672	4	2	2	1	1	4	2	Medicine	2	2	2	2	2	2	2	2	2	2	2	2	2	2	2	2	1	2	2	#NULL!	#NULL!	#NULL!	1	1	2	2	2	1	2	2	2	2	1	2	2	2	2	2	2	1	1
1673	2	2	2	1	2	3	3	Dentistry	2	1	2	2	2	2	2	2	2	2	1	2	2	2	2	2	2	2	2	#NULL!	#NULL!	#NULL!	1	1	2	2	1	2	2	2	2	1	2	2	2	2	2	2	2	1	2
1675	2	3	1	2	1	4	4	Dentistry	5	1	2	2	2	2	2	2	2	2	1	2	2	2	2	2	1	2	1	3	2	2	1	2	#NULL!	#NULL!	#NULL!	#NULL!	#NULL!	#NULL!	#NULL!	1	2	2	2	2	2	2	2	2	2
1697	4	1	2	1	1	3	2	Medicine	2	2	2	2	2	2	2	2	2	2	1	2	1	2	1	2	1	2	2	#NULL!	#NULL!	#NULL!	1	1	2	2	2	1	2	2	2	1	2	2	2	2	2	2	2	1	2
1701	4	2	2	1	1	3	2	Medicine	2	2	2	2	2	2	2	2	2	2	1	1	2	2	2	2	2	2	2	#NULL!	#NULL!	#NULL!	1	2	#NULL!	#NULL!	#NULL!	#NULL!	#NULL!	#NULL!	#NULL!	1	2	2	2	2	1	2	2	1	2
1705	3	1	2	1	1	4	2	Medicine	1	1	2	2	2	2	2	2	2	2	1	1	1	2	2	2	2	1	1	3	2	3	1	2	#NULL!	#NULL!	#NULL!	#NULL!	#NULL!	#NULL!	#NULL!	1	2	2	2	2	2	2	2	2	1
[truncated: 3,844 more rows]
[truncated: 36 more columns]
